# Supplementary material for: The Leukemia-Specific Fusion Gene ETV6/RUNX1 Perturbs Distinct Key Biological Functions Primarily by Gene Repression
Source: PLoS One. 2011 Oct 20;6(10):e26348. doi: 10.1371/journal.pone.0026348 (PMC3197637; doi:10.1371/journal.pone.0026348)
Supplement: Table S1 — Genes found to be significantly de-regulated on Affymetrix HGU-133-PLUS2 arrays from E/R KD experiments. Columns 1–3: Gene identifiers; columns 4–6: log2-fold change values (mean of AT-2 and REH) (column 4), REH (column 5), AT-2 (column 6); column 7: P-value for the mean log2-fold changes of the E/R KD (from column 4) corrected by the Benjamini-Hochberg method; column 8: ChIP-seq hits from Tijssen et al. [17]; column 9: ChIP-seq hits from Wilson et al. [18]. (XLS) [file pone.0026348.s003.xls]

## Sheet: TableS1.SigforDAVID.bothsamedir
Gene symbol	Entrez Gene ID	Affymetrix probeset ID	Log2-FC E/R KD mean	Log2-FC E/R KD REH	Log2-FC E/R KD AT-2	P-value E/R KD mean	Tijssen RUNX1 ChIP seq hit	Wilson RUNX1 ChIP seq hit
PDE4B	5142	203708_at	-2.79163	-3.27393	-2.30933	0.001475		YES
RGS16	6004	209324_s_at	2.76529	0.191861	5.33873	0.00107201		YES
RPS6	6194	211690_at	2.66719	0.0223312	5.31205	0.001475	YES
SPIB	6689	205861_at	2.59664	1.60818	3.5851	0.00107201
MS4A1	931	228592_at	2.57697	1.83215	3.32178	0.00603083
SORBS2	8470	204288_s_at	-2.46763	-3.2059	-1.72935	0.00480489
PCP4	5121	205549_at	-2.43331	-0.697803	-4.16881	0.00107201	YES
TRAC	28755	209670_at	2.27762	2.63541	1.91984	0.001475
ABCG1	9619	204567_s_at	-2.22902	-2.50201	-1.95603	0.00492137	YES	YES
NLRC3	197358	236295_s_at	2.12732	1.58753	2.6671	0.00465171
NPY	4852	206001_at	2.10606	1.53662	2.67549	0.00163825
LOC100132169	100132169	1568838_at	2.06385	1.44802	2.67967	0.00403895
PECAM1	5175	208982_at	-2.03973	-1.5426	-2.53686	0.00193862	YES
PTGDR	5729	215894_at	-2.01212	-1.17633	-2.84792	0.00426408
TNF	7124	207113_s_at	1.91406	1.47468	2.35344	0.001475		YES
SPP1	6696	209875_s_at	1.86079	1.45597	2.26561	0.00163825
KLC3	147700	239853_at	-1.80507	-1.93181	-1.67833	0.001475
CALN1	83698	230698_at	-1.79579	-1.45105	-2.14053	0.00271559
DLL1	28514	224215_s_at	1.79573	1.69945	1.89201	0.00210149
TPM1	7168	210986_s_at	1.78145	1.76048	1.80242	0.001475	YES
KCNJ2	3759	206765_at	1.77289	1.62886	1.91692	0.00426408
CHI3L2	1117	213060_s_at	1.75553	1.54266	1.9684	0.0080161	YES
SNAP91	9892	204953_at	1.72241	2.31895	1.12587	0.00489864	YES
LST1	7940	211581_x_at	1.72114	1.89094	1.55134	0.00590159		YES
ID2	3398	201565_s_at	1.69881	1.01245	2.38517	0.00446848	YES	YES
GIMAP4	55303	219243_at	-1.63599	-1.38109	-1.8909	0.015516		YES
BMP2	650	205290_s_at	-1.63436	-2.29281	-0.975917	0.0170555
FAM43A	131583	227410_at	1.6313	0.532232	2.73037	0.00107201
DCHS1	8642	222101_s_at	-1.60332	-1.23877	-1.96787	0.00593127
C20orf160	140706	231991_at	1.59078	0.923577	2.25798	0.00184942
GREB1	9687	205862_at	-1.5891	-1.58775	-1.59045	0.00107201
CD72	971	215925_s_at	1.58401	2.07363	1.09438	0.00160096	YES
SEMA6A	57556	215028_at	-1.56424	-1.54881	-1.57968	0.003272	YES
DDIT4	54541	202887_s_at	1.56122	1.14015	1.98229	0.00426408	YES	YES
LYN	4067	210754_s_at	1.56112	0.935181	2.18706	0.001475	YES	YES
PTPRCAP	5790	204960_at	1.55867	1.07493	2.04242	0.0034457
PROM1	8842	204304_s_at	-1.55719	-1.71402	-1.40037	0.001475
ANO1	55107	218804_at	-1.518	-1.93329	-1.10271	0.012621		YES
TBC1D10C	374403	228258_at	1.51619	0.713948	2.31844	0.0172315
MS4A7	58475	223343_at	1.51435	0.0322669	2.99643	0.00207707
TACC2	10579	202289_s_at	-1.49863	-2.59911	-0.398151	0.0272476
WT1	7490	216953_s_at	1.4951	1.74345	1.24675	0.0116968	YES
PCDH18	54510	225975_at	1.48531	1.32444	1.64619	0.0021027
SDK2	54549	242064_at	-1.48036	-1.17144	-1.78927	0.00606864		YES
IFITM1	8519	214022_s_at	1.45733	1.95635	0.958308	0.00711415		YES
ABLIM1	3983	200965_s_at	-1.45215	-1.77387	-1.13044	0.0247552
S100A4	6275	203186_s_at	1.45213	1.01984	1.88443	0.00972129	YES
ARHGEF10	9639	216620_s_at	1.44378	0.268967	2.6186	0.00480489
ARX	170302	238878_at	-1.42174	-2.38396	-0.459531	0.00711415
MN1	4330	205330_at	1.41331	0.976314	1.8503	0.001475
EMP3	2014	203729_at	1.41246	0.772661	2.05226	0.00207707	YES	YES
HCST	10870	223640_at	1.40859	0.758315	2.05886	0.00279609	YES	YES
CXXC5	51523	222996_s_at	1.40539	1.92832	0.882457	0.00669303	YES	YES
LOC285628	285628	232504_at	1.39661	1.59703	1.19619	0.00184942
PPP1R16B	26051	233813_at	1.3932	0.988856	1.79754	0.00426408	YES
C10orf128	170371	228372_at	1.38716	0.781132	1.9932	0.001475	YES
ICAM1	3383	202637_s_at	1.37978	0.112467	2.6471	0.005689	YES
POU2F2	5452	228343_at	1.37713	0.6174	2.13685	0.00426408
CACNA1A	773	214933_at	1.35445	1.31594	1.39296	0.003272
CTSL1	1514	202087_s_at	-1.35169	-1.36318	-1.34019	0.00184942	YES
RHOBTB1	9886	212651_at	-1.31373	-1.22755	-1.3999	0.0170731
ITGB2	3689	202803_s_at	1.30866	0.945051	1.67227	0.00572323	YES
PSD4	23550	203317_at	1.30483	0.878394	1.73127	0.00256371	YES	YES
PCDH10	57575	228635_at	1.29547	1.54843	1.04252	0.00489864
LOC100128590	100128590	1558920_at	-1.29005	-0.859948	-1.72015	0.00250952
CDKN2D	1032	210240_s_at	1.28784	1.02221	1.55348	0.0193599	YES	YES
CCDC155	147872	240950_s_at	1.28561	1.12612	1.44511	0.0091287
HBEGF	1839	203821_at	1.2834	0.923413	1.64338	0.00426408	YES
MOBKL2A	126308	225530_at	1.27171	0.826987	1.71643	0.00316078	YES	YES
LOC100292909	100292909	241535_at	1.27004	1.11099	1.4291	0.0103572
IKZF2	22807	231929_at	1.26548	0.120112	2.41084	0.00989157		YES
INO80C	125476	1559716_at	1.26547	1.34147	1.18948	0.00542878	YES	YES
CCDC69	26112	212886_at	1.25454	0.992286	1.5168	0.00426408
EXOSC4	54512	218695_at	1.24906	1.23211	1.266	0.00593127	YES
CDKN1C	1028	213348_at	1.23943	0.413986	2.06488	0.00210149
DENND2D	79961	221081_s_at	1.23843	1.36128	1.11559	0.0116178	YES
IGFBP7	3490	201163_s_at	-1.23666	-1.06755	-1.40577	0.001475	YES
TMC6	11322	204328_at	1.22401	1.20745	1.24057	0.0152494
SCARB2	950	201646_at	-1.2071	-1.05936	-1.35484	0.00227671	YES
SUCLG2	8801	215772_x_at	1.20678	1.45647	0.957086	0.0227725
HS3ST4	9951	228206_at	-1.19676	-1.76079	-0.632742	0.00520429
CMAH	8418	205518_s_at	-1.19022	-0.913222	-1.46722	0.00426408	YES
OSTalpha	200931	229230_at	-1.18998	-1.79999	-0.579963	0.00661576
TNFSF9	8744	206907_at	1.16522	0.666247	1.6642	0.00756552
DRAM1	55332	218627_at	-1.16287	-1.16119	-1.16456	0.00187689
PKIG	11142	202732_at	1.16175	0.436353	1.88715	0.00426408	YES	YES
N4BP3	23138	214775_at	1.15198	0.759149	1.54481	0.003272
CHMP2B	25978	202536_at	-1.15139	-1.33866	-0.964123	0.00465171
NT5E	4907	203939_at	-1.1409	-1.26487	-1.01692	0.00256371
TUB	7275	228882_at	-1.13957	-0.934432	-1.34471	0.00500664
HPGD	3248	211548_s_at	-1.13591	-1.15779	-1.11402	0.00184942
TNFRSF10B	8795	209295_at	1.12903	0.781707	1.47636	0.00403895	YES
LOC440704	440704	1562558_at	-1.12859	-1.753	-0.504168	0.0296308
RASAL3	64926	228677_s_at	1.12605	0.99755	1.25456	0.00193862
PKIB	5570	223551_at	1.11869	1.39166	0.845713	0.0179337
TJP1	7082	202011_at	-1.11683	-0.699082	-1.53458	0.0399172		YES
MDM2	4193	205386_s_at	-1.11494	-1.01843	-1.21146	0.00187689	YES
DDX60	55601	218986_s_at	1.10972	1.30855	0.910889	0.00426408
LGALS1	3956	201105_at	1.10954	0.275537	1.94355	0.0129036	YES	YES
KLHL13	90293	227875_at	-1.10762	-1.19354	-1.02169	0.00256371
RALB	5899	202100_at	1.09778	0.581464	1.61411	0.00199675	YES	YES
TRIB1	10221	202241_at	-1.09133	-0.343958	-1.8387	0.00472921	YES
NRP1	8829	212298_at	-1.08592	-1.32181	-0.85002	0.0405697
TRNP1	388610	227862_at	-1.0808	-0.971859	-1.18975	0.0125792
HBS1L	10767	209314_s_at	-1.07884	-1.03128	-1.12641	0.00403895	YES	YES
PIGM	93183	223470_at	1.07549	1.15406	0.996931	0.00603083
HVCN1	84329	226879_at	1.06869	0.229484	1.9079	0.00187689		YES
SIDT1	54847	219734_at	-1.06326	-1.77873	-0.347781	0.00811764
SHOX2	6474	210135_s_at	1.06211	0.939875	1.18435	0.0120983
RMND5B	64777	218262_at	1.05646	0.682019	1.4309	0.0141962	YES
TNFRSF10D	8793	227345_at	1.05565	1.09428	1.01703	0.0159961	YES
CDKN1A	1026	202284_s_at	1.05342	0.25958	1.84725	0.00403895		YES
ADCY7	113	203741_s_at	1.05272	0.811295	1.29414	0.00819404	YES	YES
GAB1	2549	1557030_at	-1.05084	-0.977377	-1.12431	0.00187689
ZIC2	7546	223642_at	-1.03715	-0.94408	-1.13023	0.00426408
CCNYL1	151195	227280_s_at	-1.03512	-1.53212	-0.538124	0.00489864
LILRB1	10859	229937_x_at	1.03334	0.622955	1.44373	0.00451341
TSC22D3	1831	208763_s_at	1.03223	0.556369	1.50808	0.00936097	YES
ABCF2	10061	207623_at	1.03202	0.861999	1.20204	0.0271667	YES
HMGA2	8091	208025_s_at	-1.02963	-1.69615	-0.363111	0.0327995		YES
AKR1C3	8644	209160_at	-1.02877	-1.38529	-0.67226	0.00709711
ATF3	467	202672_s_at	1.02736	0.0732651	1.98146	0.00403895
INPP5D	3635	1568943_at	-1.02529	-0.983777	-1.06681	0.0209849	YES	YES
C14orf4	64207	223474_at	1.0113	0.951593	1.071	0.003272
KIAA1715	80856	225718_at	-1.01029	-0.995613	-1.02496	0.00426408		YES
NAB1	4664	208047_s_at	-1.0091	-0.920782	-1.09741	0.0423181		YES
XKR4	114786	237802_at	-1.00773	-1.64939	-0.36608	0.00249467
FRZB	2487	203697_at	-0.999161	-1.35157	-0.646753	0.0492001
CELF5	60680	230497_at	-0.997085	-1.50341	-0.490764	0.0127244
KBTBD11	9920	204301_at	0.9952	0.155501	1.8349	0.00187689
CALHM2	51063	221565_s_at	0.993253	0.802944	1.18356	0.00480489	YES
TGFB1	7040	203085_s_at	0.990611	0.65124	1.32998	0.0045013	YES	YES
PIK3C2B	5287	204484_at	0.984422	0.667521	1.30132	0.00603083	YES	YES
MS4A4A	51338	219607_s_at	0.98118	0.778204	1.18415	0.0234397
PCK1	5105	208383_s_at	0.968921	0.037451	1.90039	0.00227671
PTPRM	5797	1555579_s_at	-0.967985	-0.715127	-1.22084	0.0159961
PDLIM2	64236	219165_at	0.963845	0.797812	1.12988	0.00426408
RELB	5971	205205_at	0.962887	0.110184	1.81559	0.0129036
ELOVL6	79071	204256_at	0.958089	0.823729	1.09245	0.0103009	YES	YES
CKM	1158	204810_s_at	-0.95761	-1.09847	-0.816752	0.00489428
ANGPTL2	23452	213001_at	0.955314	0.542717	1.36791	0.0149411		YES
CCL5	6352	1405_i_at	0.953883	0.153366	1.7544	0.0326149		YES
RWDD2B	10069	218377_s_at	0.951045	0.94807	0.954021	0.00811764
LPXN	9404	216250_s_at	0.949152	0.851041	1.04726	0.00717733	YES	YES
RAB37	326624	228113_at	0.945557	0.771963	1.11915	0.0257326	YES
hCG_1820679	284865	1564109_at	-0.944253	-0.238085	-1.65042	0.00344282
DCAF4L1	285429	1562209_at	0.942706	1.02705	0.85836	0.0127687
FAM19A1	407738	230923_at	0.94214	0.337935	1.54635	0.0146327	YES
FLJ27352	145788	243309_at	0.941265	0.164513	1.71802	0.003272
PCCA	5095	203860_at	-0.939594	-0.752986	-1.1262	0.0034074		YES
MPO	4353	203948_s_at	0.934321	1.38838	0.480259	0.0483486		YES
NOG	9241	231798_at	-0.930993	-1.17184	-0.690142	0.00489864	YES
LPAR4	2846	206960_at	0.93011	0.449521	1.4107	0.00426408
SLC7A11	23657	217678_at	0.928341	0.292621	1.56406	0.00513244
ZNF703	80139	222760_at	0.928137	0.30583	1.55044	0.0165129
C5orf56	441108	1564276_at	-0.927237	-0.768529	-1.08594	0.00384626	YES
LOC441179	441179	239665_at	-0.916657	-0.787391	-1.04592	0.00426408
HIST2H2BE	8349	202708_s_at	-0.91398	-1.61404	-0.213917	0.0193599
FYB	2533	211794_at	-0.911373	-0.675856	-1.14689	0.0116968	YES	YES
SLC30A1	7779	212907_at	0.908932	0.594086	1.22378	0.0153951	YES	YES
CXCR7	57007	212977_at	-0.906437	-1.75646	-0.0564179	0.015516	YES	YES
LOC440995	440995	235911_at	0.904709	0.862249	0.94717	0.00451341
DENND3	22898	212975_at	0.903177	0.444477	1.36188	0.00669303	YES	YES
KIT	3815	205051_s_at	-0.902804	-1.12125	-0.684354	0.0185474		YES
RGMB	285704	242450_at	0.902626	0.521302	1.28395	0.00489864
PLP2	5355	201136_at	0.900485	0.786357	1.01461	0.0393757
LOC643401	643401	1557765_at	0.898248	0.403628	1.39287	0.0383208
NFKBID	84807	230052_s_at	0.891878	0.0466248	1.73713	0.00465171
EPHA7	2045	229288_at	0.890739	0.74613	1.03535	0.0400163
FKBP5	2289	224856_at	0.890244	0.944531	0.835956	0.0275943	YES	YES
LOC81691	81691	215215_s_at	0.889735	0.537723	1.24175	0.0121945
CD48	962	204118_at	0.889461	0.918668	0.860254	0.0332691		YES
RPE	6120	225039_at	-0.884357	-0.890788	-0.877927	0.00465171	YES
LOC152225	152225	1562048_at	-0.883854	-0.995279	-0.772428	0.00583403
FAM78A	286336	227002_at	0.878646	0.524632	1.23266	0.0188558	YES
FAM129C	199786	1553369_at	0.876642	0.974684	0.7786	0.00472921	YES
ODZ4	26011	213273_at	-0.875114	-0.543625	-1.2066	0.00751037		YES
JAZF1	221895	225798_at	0.873461	0.542615	1.20431	0.0121353	YES
ST3GAL6	10402	213355_at	-0.868623	-1.32985	-0.407394	0.0417253		YES
MFAP4	4239	212713_at	0.868529	0.442819	1.29424	0.00695104
SCARNA17	677769	240830_at	-0.867506	-1.19228	-0.542732	0.0468956
TMEM107	84314	235490_at	-0.86649	-1.32381	-0.409171	0.0314728
PODXL	5420	201578_at	-0.863884	-0.983329	-0.744438	0.00426408
MRPL41	64975	227186_s_at	0.861322	0.216126	1.50652	0.032978	YES
CHST12	55501	218927_s_at	0.858766	0.636791	1.08074	0.0393757	YES
FAM53B	9679	203206_at	0.858206	0.654671	1.06174	0.0117653	YES
SQLE	6713	213562_s_at	-0.857996	-0.619929	-1.09606	0.0332859	YES
SLC4A11	83959	223748_at	-0.851932	-0.976072	-0.727791	0.0142409
IFI30	10437	201422_at	0.850504	0.66651	1.0345	0.0203199
ARHGAP18	93663	225173_at	0.850299	0.296866	1.40373	0.0238669	YES	YES
RAB7L1	8934	218699_at	0.849973	0.765565	0.934381	0.0290789
FCGRT	2217	218831_s_at	0.849677	0.500588	1.19877	0.00756552	YES
ZNF311	282890	236551_at	0.843202	0.488355	1.19805	0.00344282
PPP1R15A	23645	37028_at	0.83972	0.193135	1.48631	0.0227543	YES	YES
SOX11	6664	204915_s_at	-0.839426	-1.14178	-0.537071	0.010732
FAIM3	9214	221602_s_at	-0.839095	-0.604451	-1.07374	0.0227725	YES
FLT1	2321	226497_s_at	-0.835924	-0.627402	-1.04445	0.00480489	YES	YES
MAP7D2	256714	228262_at	0.834656	1.04819	0.621122	0.00721704
SFT2D1	113402	225850_at	0.830328	0.723606	0.937049	0.00606864	YES
C9orf167	54863	219620_x_at	0.829014	0.488243	1.16978	0.0116178
FAM89A	375061	226448_at	-0.827174	-0.765764	-0.888584	0.00531838
TNFRSF10A	8797	231775_at	0.826588	0.896196	0.75698	0.00426408
TK2	7084	204227_s_at	0.826095	0.46415	1.18804	0.023752	YES
ITGA4	3676	205884_at	0.825114	0.632323	1.01791	0.0034074	YES	YES
RAC2	5880	207419_s_at	0.824351	0.77392	0.874782	0.0342247	YES	YES
NAV1	89796	224774_s_at	-0.82391	-0.555054	-1.09277	0.0345341	YES
KLHL14	57565	228377_at	0.818973	0.21121	1.42674	0.0257326
C5orf33	133686	226946_at	0.816294	0.917137	0.71545	0.0132144		YES
FAM189A1	23359	213997_at	-0.814647	-1.03252	-0.596774	0.0298402		YES
ARHGEF4	50649	205109_s_at	-0.812464	-1.03451	-0.59042	0.0080161	YES
E2F5	1875	221586_s_at	-0.812114	-0.536247	-1.08798	0.00819404
S100A13	6284	202598_at	0.811706	0.573513	1.0499	0.00623663
TAPT1	202018	216373_at	-0.809519	-0.561374	-1.05766	0.015863		YES
SMAD7	4092	204790_at	0.804844	0.70577	0.903919	0.00489864	YES
SNX16	64089	219793_at	-0.804331	-0.75655	-0.852111	0.0152494	YES
CMPK2	129607	226702_at	-0.802532	-0.570699	-1.03437	0.00378777
TNFSF13	8741	210314_x_at	0.802464	0.833007	0.771921	0.00451341
RGS19	10287	204336_s_at	0.799392	0.658743	0.940042	0.00492137
DGKA	1606	211272_s_at	-0.798981	-0.430878	-1.16708	0.0238669	YES
AMPD3	272	207992_s_at	0.798468	0.671914	0.925022	0.00426408	YES	YES
STK17B	9262	226525_at	0.798466	0.750118	0.846814	0.00489864	YES	YES
DAB1	1600	228329_at	-0.793334	-0.838536	-0.748132	0.00480489
GATS	352954	1553971_a_at	-0.793286	-0.521478	-1.06509	0.00472921
CLIC1	1192	208659_at	0.791521	0.881751	0.701291	0.021366		YES
IER2	9592	202081_at	0.791364	0.663877	0.918851	0.00561551	YES
LHX2	9355	206140_at	-0.791258	-1.35486	-0.227659	0.00599246	YES
TLE4	7091	216997_x_at	-0.786533	-0.562998	-1.01007	0.0334159	YES	YES
FAM173A	65990	219709_x_at	0.78619	0.481377	1.091	0.0116968	YES	YES
ABHD14B	84836	224821_at	0.784498	0.244659	1.32434	0.020881
BRAF	673	243829_at	-0.783626	-0.872507	-0.694746	0.0282	YES
TNFAIP2	7127	202510_s_at	0.778951	0.362315	1.19559	0.0170555		YES
IMPA2	3613	203126_at	-0.776388	-1.02537	-0.527411	0.0044863	YES	YES
TBC1D4	9882	203387_s_at	-0.771129	-0.246938	-1.29532	0.00356163
SH2B3	10019	203320_at	0.770846	0.044398	1.49729	0.0049601	YES
TEC	7006	206301_at	-0.769876	-0.327616	-1.21214	0.04212	YES	YES
CDK6	1021	235287_at	-0.769073	-0.375683	-1.16246	0.023424		YES
BEST3	144453	237003_at	-0.768815	-0.441839	-1.09579	0.00403895
GALNT3	2591	203397_s_at	0.767937	0.262081	1.27379	0.0152683
PDE7A	5150	224046_s_at	-0.767364	-0.576961	-0.957767	0.00426408		YES
PCDH9	5101	219737_s_at	-0.767272	-0.201055	-1.33349	0.00943529
GABRA3	2556	207210_at	0.765739	0.651966	0.879511	0.0373648
LCORL	254251	232293_at	-0.764816	-0.625322	-0.90431	0.0332691
GNAI1	2770	209576_at	-0.763275	-0.416862	-1.10969	0.00857461	YES
TNFSF4	7292	207426_s_at	-0.760607	-0.698961	-0.822253	0.00426408
SLC4A5	57835	234976_x_at	0.75925	0.114865	1.40363	0.012061
ZNF788	388507	244552_at	-0.758939	-1.4436	-0.0742752	0.0125792
PDE6B	5158	238153_at	-0.75801	-0.724205	-0.791815	0.00840858		YES
SNRPN	6638	226591_at	-0.757441	-0.967933	-0.546949	0.012061	YES
TIAM2	26230	222942_s_at	-0.755759	-0.389427	-1.12209	0.00489864
IGSF10	285313	1556579_s_at	0.755687	0.136816	1.37456	0.00492137
PTPRC	5788	212587_s_at	0.75519	0.392816	1.11756	0.0226718	YES	YES
HOMER3	9454	204647_at	-0.752716	-0.985367	-0.520064	0.0342275		YES
KHDRBS3	10656	209781_s_at	-0.750921	-0.387444	-1.1144	0.00403895
APOLD1	81575	221031_s_at	0.750806	0.545497	0.956116	0.0116178	YES
BCL3	602	204908_s_at	0.750753	0.208296	1.29321	0.0103572	YES	YES
AFF3	3899	227198_at	-0.750022	-0.189721	-1.31032	0.0159961		YES
C4orf46	201725	238015_at	-0.749491	-0.902499	-0.596483	0.00409645
LOC440934	440934	230844_at	-0.7491	-0.721704	-0.776496	0.00492137
C4orf33	132321	1552370_at	0.745719	0.440922	1.05052	0.0479136
PRKAR2B	5577	203680_at	-0.741367	-0.587754	-0.89498	0.00426408	YES	YES
LDB2	9079	206481_s_at	-0.739433	-0.944382	-0.534484	0.0332891
TMEFF1	8577	205123_s_at	-0.738156	-0.664016	-0.812296	0.00426408
2008-09-01	23176	226627_at	0.736551	0.333569	1.13953	0.0340978
ZNF823	55552	229732_at	-0.735906	-1.0955	-0.376307	0.0116968
ZNF594	84622	235690_at	-0.734672	-0.734122	-0.735223	0.0151683
SEC24A	10802	212902_at	-0.733751	-0.406964	-1.06054	0.0109601
CLIP2	7461	211031_s_at	0.733427	0.367719	1.09914	0.00465171	YES
CSK	1445	202329_at	0.732826	0.644608	0.821044	0.00531838	YES	YES
KCNA5	3741	206762_at	0.73156	0.937655	0.525464	0.0049601
ALOX5	240	214366_s_at	0.731538	0.892131	0.570945	0.0296565	YES
RNF24	11237	204669_s_at	-0.727304	-0.771952	-0.682657	0.0205674	YES
ZMAT3	64393	219628_at	0.726973	0.0592202	1.39473	0.0332859
MRPS28	28957	219819_s_at	-0.725158	-0.588119	-0.862196	0.00695803
B4GALT6	9331	206233_at	-0.723827	-0.733059	-0.714595	0.00426408
KLF6	1316	208960_s_at	0.723667	0.670682	0.776651	0.0246277	YES	YES
OPN3	23596	224392_s_at	-0.723317	-0.592977	-0.853658	0.012061
FAM101B	359845	226905_at	0.722881	0.501262	0.9445	0.0170555	YES
TRAF5	7188	204352_at	-0.720552	-0.64778	-0.793323	0.0413016	YES
FAM108B1	51104	220285_at	-0.720482	-0.353483	-1.08748	0.0283435		YES
SELL	6402	204563_at	-0.719713	-0.320807	-1.11862	0.00451341		YES
SLC39A6	25800	1556551_s_at	-0.718939	-0.632664	-0.805214	0.0283435	YES	YES
GPR160	26996	223423_at	0.71863	0.21922	1.21804	0.0124095
NCKAP5	344148	239650_at	-0.718383	-0.318842	-1.11792	0.0159961
ITM2C	81618	221004_s_at	0.716877	0.513469	0.920286	0.00599246		YES
RASSF2	9770	203185_at	0.716684	0.413953	1.01942	0.00786614
RAB24	53917	225251_at	0.714186	0.319504	1.10887	0.0334159	YES
RHOBTB3	22836	202976_s_at	-0.709492	-0.826046	-0.592938	0.0179579	YES
POU4F1	5457	206940_s_at	-0.707239	-0.444115	-0.970362	0.0306336
CORO1A	11151	209083_at	0.705775	0.420413	0.991138	0.0151306
LAT2	7462	211768_at	0.70544	0.326781	1.0841	0.017859	YES	YES
CREBL2	1389	201990_s_at	-0.704857	-0.76097	-0.648744	0.0484077
RPS6KA1	6195	203379_at	0.704616	0.459953	0.949278	0.00985727	YES
RTN2	6253	34408_at	0.702463	0.468153	0.936773	0.00769222
COX15	1355	223281_s_at	-0.700374	-0.676831	-0.723917	0.0117147
METTL9	51108	226220_at	-0.697778	-0.517846	-0.87771	0.018057	YES
PTPRK	5796	233609_at	-0.697101	-0.69964	-0.694562	0.00489864
MAP4K2	5871	204936_at	0.697001	0.411456	0.982546	0.0336006		YES
ATP8A1	10396	213106_at	-0.696569	-0.880117	-0.513021	0.00561551
MRVI1	10335	224550_s_at	0.695561	0.527951	0.863171	0.0152494	YES	YES
PIK3C3	5289	204297_at	-0.694138	-0.460718	-0.927559	0.0067534
C17orf58	284018	226901_at	0.693803	0.528016	0.859589	0.0159961
GSK3B	2932	209945_s_at	0.692698	0.558228	0.827168	0.0204086
SIGLEC15	284266	215856_at	0.692199	0.730279	0.654118	0.00480489		YES
ZNF347	84671	237061_at	-0.691331	-0.656334	-0.726329	0.00492137
LOC100289230	100289230	238456_at	-0.691259	-1.06202	-0.320502	0.0495317
MAP3K8	1326	205027_s_at	0.688077	0.0441008	1.33205	0.0212779	YES	YES
ARHGAP25	9938	38149_at	0.6879	0.980557	0.395243	0.0053559	YES	YES
MT1X	4501	204326_x_at	0.686443	0.478598	0.894289	0.0230357
IQSEC1	9922	203906_at	0.685789	0.107238	1.26434	0.00840858	YES	YES
RRM2B	50484	223342_at	-0.68516	-0.719663	-0.650656	0.0170555	YES
VPS37C	55048	1560060_s_at	0.684921	0.615609	0.754232	0.020881	YES	YES
ATP10A	57194	214255_at	-0.683965	-0.858298	-0.509631	0.0399023		YES
LOC729088	729088	238833_at	-0.68234	-0.453903	-0.910778	0.0127687
C19orf77	284422	231982_at	-0.681625	-0.74989	-0.61336	0.0130861
CMTM2	146225	229967_at	-0.679014	-0.552845	-0.805182	0.0116178
MBOAT1	154141	227379_at	-0.678628	-0.73195	-0.625306	0.0152683
PPM1F	9647	203063_at	0.677118	0.79282	0.561416	0.0131559
MAGT1	84061	210596_at	-0.676773	-0.897756	-0.455789	0.0303806
JUND	3727	214326_x_at	0.675132	0.691352	0.658912	0.0286283	YES
ORAI2	80228	218812_s_at	-0.67513	-0.85168	-0.49858	0.0109601	YES	YES
ARHGAP24	83478	223422_s_at	0.675017	0.997267	0.352767	0.0221725		YES
PHACTR2	9749	227947_at	-0.674046	-0.620379	-0.727713	0.0230671	YES	YES
NEK6	10783	223159_s_at	0.672603	0.345255	0.999951	0.011449	YES	YES
CD58	965	222061_at	-0.672439	-0.6856	-0.659277	0.0274544	YES
ALG1	56052	236626_at	-0.671928	-0.697664	-0.646192	0.0332691
DSTN	11034	201022_s_at	-0.671615	-0.788558	-0.554673	0.00709711
CRLS1	54675	223978_s_at	-0.671219	-0.489352	-0.853087	0.00599246
ATRX	546	211022_s_at	-0.669475	-0.12069	-1.21826	0.0327123
GTF2A2	2958	230376_at	0.669114	0.594862	0.743367	0.0100357	YES
STT3B	201595	238303_at	-0.668581	-0.36091	-0.976252	0.0377811	YES
RAB4B	53916	219807_x_at	0.668284	0.602295	0.734273	0.0116968
C13orf1	57213	230151_at	0.667795	0.334579	1.00101	0.0450832
NEURL1B	54492	225355_at	-0.663663	-0.437489	-0.889838	0.0165129	YES
ST20	400410	217104_at	-0.662237	-0.455802	-0.868671	0.00545589	YES
L3MBTL4	91133	228557_at	-0.6617	-0.451051	-0.872349	0.00857461
NDFIP1	80762	222423_at	-0.660037	-1.06665	-0.253427	0.0482047	YES	YES
CD70	970	206508_at	0.659247	0.0583041	1.26019	0.0180652
ZFHX3	463	242738_s_at	0.65848	0.216357	1.1006	0.00766311	YES	YES
LACTB2	51110	218701_at	0.658125	0.191079	1.12517	0.0310232	YES	YES
RBCK1	10616	207713_s_at	0.655097	0.36339	0.946805	0.00821531
STON1	11037	213413_at	-0.652611	-1.02433	-0.280888	0.0306336
HPS3	84343	231121_at	-0.652122	-0.124912	-1.17933	0.0385242	YES
KLHL28	54813	235727_at	0.651372	0.754133	0.54861	0.0113497
CTSS	1520	202902_s_at	0.6495	0.492582	0.806418	0.0137484		YES
CYSLTR1	10800	231747_at	0.648982	0.292069	1.0059	0.0315411
PDP2	57546	232861_at	-0.648814	-1.10492	-0.192712	0.0495317	YES
ZNF268	10795	238030_at	-0.648633	-0.936931	-0.360335	0.0165129
ALOX5AP	241	204174_at	0.646597	0.515819	0.777376	0.023424	YES	YES
LRRC8B	23507	212976_at	-0.646444	-0.374164	-0.918724	0.0132144	YES	YES
SCARB1	949	1552256_a_at	-0.644499	-0.514833	-0.774164	0.0281789	YES	YES
LOC728613	728613	1569110_x_at	0.643614	0.303535	0.983693	0.020881	YES
NT5DC1	221294	223178_s_at	0.643177	0.213537	1.07282	0.0106613	YES
PAG1	55824	225622_at	0.642364	0.703916	0.580812	0.00653403		YES
ZNF286A	57335	1557684_at	-0.641223	-0.863243	-0.419203	0.038544
TNFAIP8L2	79626	223583_at	0.6407	0.53662	0.744781	0.0103144	YES	YES
PALM2-AKAP2	445815	202760_s_at	-0.63755	-0.274313	-1.00079	0.0180652
MKNK2	2872	223199_at	0.635855	0.462231	0.809478	0.0103833	YES	YES
TMEM154	201799	238063_at	0.632606	0.699452	0.565759	0.0275943		YES
ALDH16A1	126133	227592_at	0.63205	0.790699	0.4734	0.0437316
RAB1A	5861	213440_at	-0.631852	-0.75132	-0.512384	0.0103572
PMP22	5376	210139_s_at	-0.629311	-0.69032	-0.568303	0.0142165	YES
PDXK	8566	202671_s_at	0.6291	0.464314	0.793885	0.0166916	YES
MED14	9282	202611_s_at	0.627594	0.345523	0.909664	0.00599246
FLJ39632	642477	239010_at	-0.624184	-0.870163	-0.378205	0.0275444
LTB	4050	207339_s_at	0.623733	0.905914	0.341551	0.0454372
PGBD2	267002	238004_at	-0.621075	-0.585118	-0.657032	0.0170731	YES
DAGLB	221955	225828_at	-0.618633	-0.29965	-0.937617	0.00984794
FCHO1	23149	213669_at	0.618492	0.728503	0.50848	0.0205256	YES
FSD1L	83856	230904_at	-0.615799	-1.08181	-0.149783	0.0111768	YES
F2R	2149	203989_x_at	-0.615751	-0.494129	-0.737373	0.0151275	YES	YES
SLC35E3	55508	218988_at	-0.615548	-0.439141	-0.791954	0.00827898	YES
SGSH	6448	35626_at	0.615395	0.190445	1.04034	0.0343931		YES
MT1P2	645745	211456_x_at	0.614801	0.343226	0.886376	0.0434289
GPR146	115330	228770_at	0.614186	0.379009	0.849364	0.0185474		YES
TFEB	7942	221866_at	0.613324	0.314685	0.911964	0.0142165		YES
BCHE	590	205433_at	0.613095	0.548509	0.677682	0.0124095
BMP2K	55589	219546_at	-0.611273	-0.742489	-0.480056	0.017065	YES	YES
KDM5B	10765	201548_s_at	-0.611212	-0.473554	-0.74887	0.0102116
RAB15	376267	221810_at	-0.611165	-0.549079	-0.673251	0.0314668
FOXO6	100132074	239657_x_at	0.610715	0.514953	0.706478	0.0159755
PECI	10455	218025_s_at	-0.610014	-0.558093	-0.661935	0.00820343	YES
MSX1	4487	205932_s_at	0.609756	0.730371	0.489141	0.0209849
SIDT2	51092	56256_at	0.609408	0.288559	0.930257	0.0159961
BCKDHB	594	210653_s_at	-0.607637	-0.343371	-0.871902	0.0367879	YES	YES
MAP7D3	79649	219626_at	-0.606127	-0.609335	-0.602918	0.0369383
CASD1	64921	219342_at	-0.604857	-0.700685	-0.509029	0.0103572		YES
ST6GALNAC4	27090	221551_x_at	0.603266	0.347923	0.858609	0.0261387	YES
MSRB3	253827	225782_at	-0.60317	-1.01204	-0.194302	0.0495317
SLC15A2	6565	205316_at	-0.602543	-0.799888	-0.405197	0.0374395
TMEM200C	645369	229523_at	-0.600361	-0.29217	-0.908552	0.0401876
MED13L	23389	216109_at	-0.599273	-0.907794	-0.290751	0.0227543	YES	YES
SNHG4	724102	1564906_at	-0.598483	-0.958116	-0.238851	0.0152683
MT2A	4502	212185_x_at	0.596891	0.255951	0.937831	0.0116178
ADM	133	202912_at	0.596382	0.226705	0.966059	0.0330874	YES
GRN	2896	200678_x_at	0.596031	0.340781	0.851282	0.0063586		YES
RBM38	55544	212430_at	0.595847	0.449041	0.742654	0.0190886	YES	YES
GPR19	2842	207183_at	0.595753	0.680704	0.510803	0.0450832	YES
ELF4	2000	203490_at	0.594852	0.387876	0.801829	0.0125792	YES	YES
RFX1	5989	226786_at	0.594603	0.690909	0.498297	0.0290731	YES
LOC100049716	100049716	228647_at	0.594368	0.472881	0.715855	0.0365851
LCP2	3937	205269_at	0.593569	0.609275	0.577864	0.00989157	YES	YES
FTH1	2495	214211_at	0.593562	0.334907	0.852217	0.00695761	YES	YES
ANXA2	302	213503_x_at	0.593117	0.250255	0.935979	0.0243765
LEF1	51176	210948_s_at	-0.592936	-0.361758	-0.824114	0.00989157	YES	YES
FAM26F	441168	229391_s_at	-0.59252	-0.012123	-1.17292	0.0365919
CCNJ	54619	219470_x_at	-0.588654	-0.401246	-0.776063	0.0370837		YES
TANC2	26115	224952_at	-0.587929	-0.853216	-0.322641	0.00670303	YES
C1QTNF4	114900	223708_at	-0.587487	-0.58086	-0.594113	0.0108057
HCG18	414777	242812_at	-0.586694	-0.414823	-0.758565	0.0161745
RTN4R	65078	228550_at	-0.585988	-0.418532	-0.753445	0.0257326	YES	YES
RAP1GAP2	23108	213280_at	0.584917	0.400277	0.769558	0.0132992	YES	YES
SYPL1	6856	201259_s_at	0.580169	0.920381	0.239957	0.0168261	YES	YES
CNOT2	4848	233054_at	-0.580119	-0.520137	-0.640101	0.0420549	YES	YES
PARP8	79668	219033_at	0.578404	0.695192	0.461617	0.0399172
CAST	831	212586_at	0.577966	0.0165697	1.13936	0.0336848	YES
HELQ	113510	228736_at	0.577844	0.327714	0.827974	0.034112	YES
CD40	958	205153_s_at	0.575702	0.0858087	1.0656	0.0113509
UBASH3B	84959	228359_at	0.575384	0.635382	0.515386	0.0462371	YES	YES
THG1L	54974	219122_s_at	0.57488	0.0500195	1.09974	0.0185474
MURC	347273	241749_at	-0.5748	-0.573411	-0.576189	0.0455138
TK1	7083	1554408_a_at	0.574785	0.51439	0.63518	0.0127189
ARL4D	379	203586_s_at	0.574091	0.273024	0.875157	0.0320859		YES
GPLD1	2822	215554_at	-0.573014	-0.771592	-0.374436	0.0103572
ASMTL	8623	209394_at	0.571887	0.342213	0.801562	0.0257744
TRIM14	9830	203147_s_at	-0.57167	-0.161769	-0.98157	0.0165129
GNA15	2769	205349_at	0.571297	0.65928	0.483313	0.0149411	YES	YES
PRKRIP1	79706	1564166_s_at	-0.570037	-0.468055	-0.67202	0.0289637		YES
PIGK	10026	209707_at	-0.569977	-0.568907	-0.571047	0.0480681
CD19	930	206398_s_at	0.568637	0.532624	0.604651	0.0103572	YES
ACSL4	2182	202422_s_at	-0.567293	-0.648665	-0.485921	0.0466163
AKAP12	9590	227529_s_at	-0.56211	-0.562778	-0.561442	0.0221725
NINJ1	4814	203045_at	0.56202	0.328964	0.795077	0.0341111	YES	YES
SREBF1	6720	202308_at	-0.558543	-0.529567	-0.587519	0.0385242
TPP1	1200	200742_s_at	0.558208	0.15203	0.964387	0.0125998
NCF2	4688	209949_at	-0.557875	-0.651645	-0.464104	0.0456186	YES
VPREB3	29802	220068_at	0.555297	0.348923	0.761671	0.0205674
ITPR2	3709	202662_s_at	-0.555159	-0.767444	-0.342874	0.0456541		YES
FLJ22536	401237	229280_s_at	-0.55515	-0.482515	-0.627786	0.0312731
C6orf136	221545	227455_at	0.553733	0.300522	0.806944	0.012621
C20orf94	128710	236390_at	0.552563	0.297035	0.808091	0.0315411	YES	YES
UNC5CL	222643	231008_at	-0.551963	-0.47408	-0.629846	0.0401061	YES
HDAC4	9759	204225_at	-0.550497	-0.348938	-0.752057	0.0201158	YES	YES
RNF165	494470	1557545_s_at	-0.550459	-1.03924	-0.0616723	0.0132992
BTBD3	22903	202946_s_at	-0.548607	-0.47775	-0.619463	0.0100357
ACSL1	2180	201963_at	0.548496	0.411888	0.685105	0.0275943		YES
NR3C2	4306	205259_at	0.54808	0.584739	0.511421	0.0173472
APBB1IP	54518	219994_at	-0.547851	-0.211927	-0.883775	0.0151683		YES
JAK3	3718	227677_at	0.54557	0.393714	0.697425	0.0152683
BSPRY	54836	218792_s_at	-0.545319	-0.59505	-0.495588	0.0349519
ENG	2022	201809_s_at	0.544728	0.720869	0.368586	0.034112		YES
SMAD4	4089	202526_at	-0.544595	-0.566736	-0.522453	0.0209077	YES
FERMT2	10979	209210_s_at	0.544265	0.111037	0.977492	0.0396001
PHLDB2	90102	1557578_at	-0.544178	-0.707172	-0.381184	0.0142928
FAM134B	54463	218510_x_at	-0.543792	-0.585828	-0.501756	0.0386712
ASCC1	51008	1554627_a_at	0.54376	0.355222	0.732298	0.0152579		YES
C18orf18	147525	229829_at	0.543005	0.226873	0.859136	0.020881	YES
C1orf52	148423	239038_at	0.542746	0.606922	0.47857	0.029591		YES
SEPW1	6415	1555851_s_at	0.542611	0.545438	0.539784	0.0256778
SCD	6319	200832_s_at	-0.541793	-0.411055	-0.672532	0.0241822	YES	YES
ZNF606	80095	219635_at	-0.541394	-0.525721	-0.557068	0.0202856
CKAP4	10970	200998_s_at	-0.541315	-0.507064	-0.575567	0.0103572
ZNF250	58500	213858_at	-0.541027	-0.270339	-0.811715	0.0210347
FAM117B	150864	1553220_at	-0.540528	-0.50394	-0.577116	0.0116968
PRKCA	5578	213093_at	-0.540494	-0.615029	-0.46596	0.0164711	YES	YES
CYBB	1536	203923_s_at	0.540073	0.411489	0.668656	0.0146922
TNFRSF21	27242	214581_x_at	-0.539782	-0.334077	-0.745486	0.0256778		YES
NADK	65220	213607_x_at	0.539729	0.542063	0.537394	0.0200482		YES
ABR	29	212895_s_at	0.539665	0.306781	0.772548	0.0256778	YES	YES
LOC284475	284475	240661_at	-0.539163	-0.459362	-0.618965	0.023424
MICAL1	64780	218376_s_at	0.53881	0.448619	0.629001	0.0374607	YES	YES
TM7SF3	51768	226478_at	-0.538708	-0.629123	-0.448293	0.0170555
IRX3	79191	229638_at	0.538479	0.246418	0.83054	0.0127048	YES
HCCS	3052	203745_at	0.537598	0.562716	0.512479	0.0330426
DAK	26007	218688_at	0.537283	0.430219	0.644347	0.0296711	YES
FLJ32065	201283	223443_s_at	0.537039	0.107263	0.966815	0.0462371	YES
ZCCHC2	54877	219062_s_at	-0.536069	-0.404103	-0.668035	0.0119976	YES	YES
KMO	8564	205307_s_at	0.5347	0.298278	0.771122	0.015863
TSHZ3	57616	223392_s_at	-0.534623	-0.69977	-0.369476	0.0166316
CROT	54677	204573_at	0.534169	0.457065	0.611272	0.0159961
LOC96610	96610	226802_s_at	-0.532946	-0.6313	-0.434591	0.0429624
HFE	3077	206087_x_at	0.532813	0.123403	0.942222	0.0317177
GPR125	166647	1555122_at	-0.532764	-0.76305	-0.302478	0.023752
SPRY2	10253	204011_at	0.532215	0.6117	0.45273	0.0247628
C10orf104	119504	224665_at	0.532208	0.365378	0.699039	0.0103572	YES
GATA3	2625	209604_s_at	0.531748	0.979466	0.0840302	0.0197626
IER3	8870	201631_s_at	0.530377	0.0776534	0.9831	0.0417253		YES
SP3	6670	238035_at	-0.530143	-0.45774	-0.602545	0.0130041	YES
INPP5F	22876	230363_s_at	-0.529503	-0.308451	-0.750555	0.017859	YES	YES
IRF7	3665	208436_s_at	0.529294	0.268896	0.789692	0.0242481
CLIC4	25932	201560_at	-0.528081	-0.822229	-0.233933	0.0116968	YES	YES
LYL1	4066	210044_s_at	0.527441	0.519996	0.534886	0.0252516	YES	YES
CLEC2B	9976	209732_at	0.52719	0.502155	0.552226	0.011421
FGD2	221472	1553906_s_at	0.525877	0.24682	0.804934	0.0124095	YES	YES
MAPKBP1	23005	213394_at	0.5242	0.423127	0.625273	0.0197626	YES
STARD4	134429	226390_at	-0.522603	-0.366796	-0.678411	0.0103572	YES
WDFY4	57705	229597_s_at	0.522389	0.196072	0.848707	0.0172315
ARMCX1	51309	218694_at	-0.521603	-0.217171	-0.826036	0.0154387
WIT1	51352	206954_at	0.520868	0.629394	0.412343	0.0397852
APLP2	334	228520_s_at	0.520467	0.271267	0.769668	0.0309023	YES
C16orf72	29035	228373_at	0.520157	0.359699	0.680615	0.0152683	YES
GPAA1	8733	201618_x_at	0.519962	0.518368	0.521557	0.034112		YES
RGL1	23179	209568_s_at	-0.519213	-0.484739	-0.553687	0.0159755	YES	YES
TLE3	7090	206472_s_at	-0.518991	-0.136019	-0.901962	0.0336006		YES
TSPAN9	10867	220968_s_at	-0.518932	-0.685489	-0.352374	0.0196348	YES
ETFB	2109	202942_at	0.518598	0.29668	0.740517	0.0421667
PBK	55872	219148_at	0.517865	0.380391	0.655339	0.0243765
TBC1D9	23158	212956_at	-0.51765	-0.533022	-0.502278	0.0159961		YES
LOC100288730	100288730	243092_at	-0.517229	-0.489528	-0.544931	0.0430688	YES
ARL6IP6	151188	225711_at	0.516914	0.374813	0.659015	0.0306336	YES
TSPYL2	64061	218012_at	0.516207	0.198836	0.833579	0.0332335
GNAQ	2776	224863_at	-0.516072	-0.251328	-0.780816	0.0226718	YES	YES
ELOVL5	60481	214153_at	-0.515691	-0.531473	-0.499909	0.0324401	YES
VWCE	220001	242957_at	-0.514972	-0.324413	-0.70553	0.0142165
WIBG	84305	242304_at	-0.513839	-0.312447	-0.715232	0.015285	YES
VAV1	7409	206219_s_at	0.513102	0.416684	0.609519	0.0197827	YES	YES
RNASEL	6041	229285_at	0.512757	0.390449	0.635065	0.0344524
ANKRD28	23243	1561079_at	-0.512357	-0.321614	-0.703101	0.035668		YES
C18orf19	125228	242149_at	-0.509665	-0.740556	-0.278774	0.0202856	YES	YES
PDRG1	81572	225075_at	0.509325	0.515866	0.502783	0.020881
LRRC28	123355	239471_at	-0.509109	-0.264451	-0.753766	0.0338414
C5orf43	643155	224740_at	0.506751	0.364751	0.64875	0.035668	YES
NDUFA2	4695	213550_s_at	0.506578	0.373985	0.639171	0.0474446	YES
ANXA2P2	304	208816_x_at	0.505994	0.229442	0.782546	0.0436439
ACSL5	51703	222592_s_at	0.505613	0.703836	0.30739	0.0185474	YES
C9orf119	375757	226027_at	0.505445	0.565086	0.445804	0.022322	YES
MYO1C	4641	225080_at	0.504802	0.215896	0.793708	0.0273401	YES
KCNMB1	3779	209948_at	0.504557	0.409352	0.599763	0.0277714		YES
PIM1	5292	209193_at	0.503895	0.272416	0.735374	0.0166678	YES	YES
FLJ10038	55056	236164_at	-0.501505	-0.494863	-0.508147	0.0495317	YES
BRCC3	79184	216521_s_at	-0.500388	-0.297961	-0.702816	0.0323491
ZNF561	93134	230205_at	-0.499496	-0.280493	-0.718499	0.0259326	YES
C2orf34	79823	219617_at	-0.49902	-0.343412	-0.654628	0.0396001	YES
SNAP23	8773	209131_s_at	-0.498361	-0.311502	-0.68522	0.034112
ANKRD16	54522	229058_at	-0.498283	-0.355471	-0.641095	0.029591	YES
AK7	122481	1553734_at	-0.498002	-0.639653	-0.356352	0.04212	YES
BTF3L4	91408	238675_x_at	0.496658	0.971515	0.0218014	0.0185474
DPY19L2P2	349152	215143_at	-0.496259	-0.456882	-0.535637	0.0147535
C12orf23	90488	224759_s_at	-0.495953	-0.310698	-0.681208	0.0151275
MIR155HG	114614	229437_at	0.49532	0.354537	0.636104	0.0235461
BBS4	585	212744_at	0.49313	0.389864	0.596396	0.0136655		YES
MEX3A	92312	226346_at	-0.493013	-0.075007	-0.911019	0.0136544	YES	YES
GTPBP6	8225	203314_at	-0.492597	-0.0991493	-0.886046	0.0159191
PRAGMIN	157285	235085_at	0.492356	0.432505	0.552207	0.0142165
PAFAH1B3	5050	203228_at	0.49228	0.442417	0.542143	0.0336012	YES
FAM69A	388650	216044_x_at	-0.490912	-0.173623	-0.808201	0.0272476		YES
C14orf132	56967	231859_at	-0.490818	-0.522122	-0.459515	0.0187145
HEATR7A	727957	227778_at	-0.490488	-0.494845	-0.486131	0.0306336
C18orf54	162681	229442_at	0.490264	0.236472	0.744055	0.0359632
IER5	51278	218611_at	0.489547	0.219294	0.7598	0.0180652	YES
IRF4	3662	204562_at	-0.488375	-0.141419	-0.835331	0.0386712
ASAP2	8853	206414_s_at	-0.487787	-0.394921	-0.580653	0.0197626
ISYNA1	51477	222240_s_at	-0.486766	-0.405377	-0.568154	0.0206605	YES
MME	4311	203434_s_at	-0.486739	-0.485883	-0.487595	0.0400932
SERPINB6	5269	1556950_s_at	-0.485292	-0.804528	-0.166056	0.0299984
RRM2	6241	201890_at	0.483007	0.439977	0.526037	0.0155515	YES
SLAIN1	122060	225619_at	-0.482541	-0.318837	-0.646244	0.0129036
CD83	9308	204440_at	0.481384	0.270519	0.692249	0.0142409
SHROOM3	57619	228400_at	-0.481205	-0.259773	-0.702636	0.0286283		YES
ARID5B	84159	212614_at	-0.481148	-0.315564	-0.646731	0.0152683
ZNF420	147923	238937_at	-0.480824	-0.330267	-0.631381	0.0297471	YES
SLC39A8	64116	219869_s_at	-0.480536	-0.366136	-0.594937	0.0267576
NOTCH1	4851	218902_at	0.48046	0.463001	0.497919	0.0278349	YES	YES
EPDR1	54749	223253_at	-0.480122	-0.570968	-0.389276	0.0261023	YES
ZFAND2B	130617	226168_at	0.479965	0.380307	0.579623	0.0336006
IFI6	2537	204415_at	0.478162	0.228743	0.72758	0.045627	YES
EIF4A2	1974	1555996_s_at	-0.477986	-0.177727	-0.778246	0.0142165
PRKAR1A	5573	200604_s_at	-0.477568	-0.443947	-0.511188	0.0286283	YES
ZNRF3	84133	226360_at	-0.476365	-0.477894	-0.474836	0.0229379	YES
MOCS2	4338	218212_s_at	-0.47564	-0.17137	-0.77991	0.0451202
ARNTL	406	209824_s_at	0.475525	0.292341	0.65871	0.021505		YES
IVNS1ABP	10625	244235_at	-0.475279	-0.454787	-0.495772	0.034733	YES	YES
PGRMC1	10857	201120_s_at	-0.475194	-0.343162	-0.607225	0.0345543
AHCTF1	25909	226115_at	0.474561	0.381783	0.56734	0.0142409		YES
GCET2	257144	235310_at	-0.473937	-0.258757	-0.689118	0.0206361
BID	637	227143_s_at	0.473639	0.494791	0.452487	0.0192436		YES
NUCB2	4925	229838_at	-0.472456	-0.432856	-0.512057	0.0209849	YES	YES
MTMR6	9107	228789_at	0.471145	0.443597	0.498693	0.0365851
AGTRAP	57085	225059_at	0.47114	0.240836	0.701444	0.0188558	YES
STX7	8417	212631_at	0.470957	0.39922	0.542695	0.0204371
WWC3	55841	225273_at	-0.470853	-0.454574	-0.487133	0.0365851
HCG26	352961	214186_s_at	0.470327	0.356524	0.58413	0.0140359
ZNF706	51123	227132_at	-0.469914	-0.931212	-0.00861511	0.0227543	YES
INPP5A	3632	203006_at	0.469181	0.49059	0.447772	0.04212	YES	YES
TMEM116	89894	227172_at	0.468843	0.10859	0.829095	0.0336848
KIAA0232	9778	232366_at	-0.468194	-0.776998	-0.15939	0.0456186	YES
KIAA1432	57589	226222_at	-0.467823	-0.593882	-0.341763	0.0228012	YES
CD79A	973	1555779_a_at	0.467798	0.196214	0.739383	0.0248527
PTPRE	5791	1559018_at	-0.466051	-0.352134	-0.579969	0.0234556	YES	YES
SGK3	23678	227627_at	-0.465391	-0.381318	-0.549463	0.0332691
FGFR1	2260	226705_at	0.464721	0.169041	0.760401	0.0256778		YES
CD164	8763	208653_s_at	0.462794	0.270949	0.65464	0.0479136	YES
PRKAG2	51422	222582_at	-0.462767	-0.662541	-0.262994	0.0452024
SLC25A30	253512	226782_at	-0.462522	-0.605238	-0.319806	0.0492001
ERO1LB	56605	220012_at	-0.460605	-0.432117	-0.489093	0.0334159
MTCH2	23788	222403_at	-0.459574	-0.594138	-0.325011	0.0266893
KCNMB4	27345	222857_s_at	-0.459507	-0.800568	-0.118447	0.0296308
AP1S1	1174	205196_s_at	0.458594	0.394717	0.522471	0.0286649
NIPAL3	57185	225876_at	0.458412	0.454947	0.461878	0.0468956
GNG11	2791	204115_at	-0.458377	-0.395375	-0.52138	0.0205674
SMC3	9126	1556925_at	-0.455739	-0.371523	-0.539955	0.0204454	YES
IFI35	3430	209417_s_at	0.455598	0.528333	0.382863	0.0476624
CARD11	84433	223514_at	0.455338	0.169144	0.741532	0.0373648	YES
LNP1	348801	227181_at	0.454857	0.188691	0.721023	0.0315411
TCF12	6938	235925_at	-0.454478	-0.428192	-0.480764	0.0315411	YES	YES
LRRC20	55222	218550_s_at	-0.454398	-0.501797	-0.406999	0.0247803
TMTC3	160418	226604_at	0.452998	0.218834	0.687161	0.0209849
PPP3CC	5533	32541_at	-0.45292	-0.333541	-0.5723	0.0217021
MARVELD1	83742	223095_at	-0.45208	-0.188462	-0.715697	0.0303806
KAT2B	8850	239585_at	-0.451672	-0.707732	-0.195612	0.0320576	YES	YES
GRAMD1B	57476	212906_at	-0.450733	-0.538723	-0.362744	0.0276468	YES
RPL23AP32	56969	207283_at	-0.450666	-0.502113	-0.399219	0.04212
GPSM3	63940	204265_s_at	0.450664	0.216036	0.685292	0.023424		YES
SLC33A1	9197	1554148_a_at	0.450414	0.277288	0.623539	0.035668		YES
SAMD4B	55095	229871_at	-0.45038	-0.377508	-0.523251	0.0367879
ZNF343	79175	227986_at	-0.45002	-0.20378	-0.696261	0.0476624
SYNE2	23224	242774_at	-0.449898	-0.188305	-0.711491	0.034112		YES
WDR36	134430	238677_at	-0.449471	-0.0629804	-0.835962	0.0334653	YES
GNB4	59345	223487_x_at	-0.44891	-0.454	-0.443819	0.0228012		YES
C2orf3	6936	210175_at	-0.448051	-0.231257	-0.664844	0.0303806	YES
SEC23IP	11196	216392_s_at	0.447512	0.480434	0.41459	0.0417253	YES
STOML1	9399	33736_at	0.446796	0.365641	0.52795	0.0350028	YES	YES
DLGAP4	22839	202570_s_at	-0.446728	-0.422211	-0.471245	0.0417253	YES
SLC45A4	57210	225597_at	0.446124	0.127965	0.764283	0.0437316	YES	YES
ZNF567	163081	242429_at	-0.445542	-0.548616	-0.342467	0.0417225
CPOX	1371	204172_at	-0.445348	-0.526259	-0.364437	0.0453392
NSF	4905	202395_at	-0.444968	-0.507589	-0.382347	0.0200482
EEF2K	29904	225545_at	0.444198	0.438828	0.449569	0.0437316
SMTN	6525	209427_at	0.443906	0.69482	0.192993	0.0369383		YES
DFFB	1677	206752_s_at	-0.443492	-0.4435	-0.443484	0.0404869	YES
NFATC2	4773	226991_at	-0.443013	-0.346654	-0.539371	0.0466163	YES	YES
OTUD4	54726	203479_s_at	-0.441691	-0.423554	-0.459828	0.0201307	YES
ETS2	2114	201328_at	0.44163	0.622321	0.260939	0.0242713	YES
AIP	9049	201781_s_at	0.441598	0.523939	0.359257	0.0462371
ABHD4	63874	218581_at	0.441594	0.848805	0.0343831	0.0359632
C7orf46	340277	228600_x_at	-0.441261	-0.501653	-0.380869	0.0456186
AKNA	80709	225701_at	0.439425	0.242867	0.635982	0.0205674
NRIP1	8204	202600_s_at	-0.439363	-0.281078	-0.597648	0.020881	YES	YES
PIK3R1	5295	212249_at	-0.438495	-0.330277	-0.546714	0.0441373	YES	YES
CCDC6	8030	225010_at	-0.438481	-0.304352	-0.572609	0.023752
CCDC52	152185	234995_at	-0.437668	-0.315299	-0.560037	0.0462371
HHLA3	11147	220387_s_at	0.436898	0.221013	0.652782	0.0372081
SLC38A1	81539	224580_at	-0.436508	-0.872588	-0.000428919	0.0438981	YES	YES
SRD5A1	6715	210959_s_at	-0.433672	-0.355545	-0.511798	0.0238163	YES
FAM65B	9750	206707_x_at	-0.433631	-0.444316	-0.422947	0.0462371	YES	YES
MYT1	4661	210341_at	0.43318	0.185668	0.680691	0.0294363
C14orf109	26175	213246_at	0.433126	0.512922	0.353331	0.0472203
GPR161	23432	230369_at	-0.431914	-0.476632	-0.387196	0.0308712		YES
DNAJC18	202052	227166_at	0.431747	0.268175	0.595319	0.0410667
ATP6V1D	51382	208898_at	-0.429323	-0.527266	-0.33138	0.0429811
CDK16	5127	208824_x_at	0.429167	0.313797	0.544537	0.0387967
GNPTAB	79158	212959_s_at	-0.428039	-0.348942	-0.507137	0.0456186
WDR19	57728	220917_s_at	0.427287	0.43266	0.421913	0.0303806
CA5BP	340591	239106_at	-0.427128	-0.257233	-0.597023	0.0334159
HDHD1A	8226	203974_at	0.426369	0.462244	0.390494	0.0342275
NARS2	79731	219217_at	-0.424568	-0.352959	-0.496177	0.01985	YES
ZNF37B	100129482	242208_at	-0.424502	-0.377366	-0.471638	0.0301797
TNFRSF14	8764	209354_at	0.424354	0.118055	0.730653	0.0290789	YES
EBF4	57593	233850_s_at	-0.424305	-0.614821	-0.233789	0.0376167
ARL5A	26225	226617_at	-0.422562	-0.342642	-0.502481	0.0225979	YES
TRDMT1	1787	206308_at	0.422497	0.287256	0.557738	0.0277683	YES	YES
VSIG10	54621	226485_at	-0.41914	-0.229181	-0.6091	0.023424
TXNDC5	81567	221253_s_at	-0.418869	-0.303054	-0.534684	0.0373648
NRGN	4900	204081_at	0.418181	0.0682474	0.768115	0.0314997	YES	YES
GCH1	2643	204224_s_at	0.417084	0.251053	0.583115	0.0243765		YES
ANKRD50	57182	225735_at	-0.416735	-0.306178	-0.527291	0.023752	YES
MGAT4B	11282	220189_s_at	-0.415915	-0.338965	-0.492865	0.0257326	YES
C12orf75	387882	225105_at	0.415617	0.214007	0.617228	0.0417225
TTC30B	150737	1554588_a_at	-0.413681	-0.446124	-0.381238	0.0306336	YES
RBM15B	29890	226987_at	-0.4131	-0.0674975	-0.758702	0.0205879	YES
PLXNB2	23654	208890_s_at	0.41255	0.0928831	0.732217	0.021505	YES
CAV1	857	212097_at	-0.412528	-0.480639	-0.344417	0.0385242
RABEP2	79874	219057_at	0.412191	0.35978	0.464602	0.0421363		YES
MYO1G	64005	244654_at	-0.412145	-0.288825	-0.535465	0.0417253
ACVR1B	91	213198_at	0.412018	0.359452	0.464585	0.0311755		YES
NEGR1	257194	243357_at	0.410351	0.452351	0.36835	0.0305341
DYNLT1	6993	201999_s_at	0.409762	0.326683	0.49284	0.023752		YES
MYO15B	80022	219173_at	-0.409174	-0.209893	-0.608454	0.0332691
ARHGAP4	393	204425_at	0.408097	0.385016	0.431178	0.0267465	YES
ZFP90	146198	226124_at	-0.407194	-0.669136	-0.145252	0.0278349	YES
DYRK2	8445	202970_at	-0.407147	-0.376941	-0.437353	0.0472424	YES	YES
SNHG3	8420	215011_at	-0.406703	-0.263577	-0.549828	0.0451202
FAM171A1	221061	212771_at	-0.405994	-0.470634	-0.341353	0.04227		YES
STARD10	10809	232322_x_at	-0.40573	-0.158052	-0.653408	0.0365851		YES
UROS	7390	203031_s_at	-0.405724	-0.428619	-0.382829	0.0385242
TRIM4	89122	1554287_at	0.403785	0.019017	0.788552	0.032978
UCP2	7351	208997_s_at	0.403256	0.506687	0.299826	0.0438111	YES
IRF1	3659	238725_at	0.403062	0.260507	0.545617	0.0334159	YES	YES
RASGRP2	10235	208206_s_at	0.402507	0.302836	0.502177	0.0274544	YES
E2F8	79733	219990_at	0.401716	0.254087	0.549344	0.0352169		YES
DDB2	1643	203409_at	0.401694	0.155029	0.648359	0.0289637
LRRC68	284352	229262_at	-0.40104	-0.0565654	-0.745515	0.0453474
SIPA1	6494	204164_at	0.400411	0.361633	0.43919	0.0455177
STXBP1	6812	202260_s_at	0.399708	0.316892	0.482524	0.0450959
MAP2K1	5604	202670_at	0.398841	0.342693	0.454989	0.0309099	YES
TP53I3	9540	210609_s_at	0.398371	0.132029	0.664713	0.0342121	YES
CYBA	1535	203028_s_at	0.398265	0.112736	0.683794	0.0495317
EFHA1	221154	212410_at	-0.397626	-0.269393	-0.525859	0.0355979	YES	YES
KCNQ1OT1	10984	243435_at	0.395044	0.021788	0.7683	0.0414575	YES
ZHX1	11244	223213_s_at	-0.394972	-0.408969	-0.380974	0.0336012
GPSM1	26086	226043_at	-0.394786	-0.321942	-0.46763	0.0303806		YES
SRGAP2P1	653464	228628_at	0.394425	0.16161	0.62724	0.0312953
THOC6	79228	218848_at	0.394038	0.489223	0.298853	0.0300167	YES
PMAIP1	5366	204285_s_at	0.392189	0.18414	0.600239	0.0297036	YES	YES
C10orf26	54838	202808_at	0.392179	0.220626	0.563732	0.0298469	YES
CREG1	8804	201200_at	0.392096	0.284417	0.499776	0.0281789		YES
TRMT1	55621	203701_s_at	0.392003	0.603391	0.180615	0.042248	YES	YES
HTATSF1	27336	202601_s_at	-0.389908	-0.530792	-0.249024	0.0302454
C5orf62	85027	223276_at	-0.389004	-0.634159	-0.14385	0.0413052
TARBP1	6894	202813_at	-0.388471	-0.39307	-0.383872	0.0358361
POGK	57645	239392_s_at	-0.388296	-0.404817	-0.371775	0.0305906
AEN	64782	219361_s_at	0.387337	0.33553	0.439144	0.0495317
LOC400986	400986	1555898_at	-0.386594	-0.320191	-0.452997	0.0256778
MAFK	7975	226206_at	0.386448	0.341527	0.431369	0.0343931	YES	YES
NCBP2	22916	201521_s_at	-0.386192	-0.207451	-0.564932	0.0468956	YES
SLC1A5	6510	208916_at	0.385895	0.214614	0.557176	0.0296565	YES
DIAPH3	81624	232596_at	0.385271	0.288122	0.48242	0.0332135
ATP2A3	489	207522_s_at	0.385162	0.216063	0.554262	0.0326698	YES	YES
BET1	10282	202710_at	-0.384649	-0.225613	-0.543685	0.0365851
DSG2	1829	1553105_s_at	-0.384426	-0.38984	-0.379013	0.0397852
CDC6	990	203967_at	0.382879	0.368747	0.39701	0.0476624	YES	YES
LOC202181	202181	232309_at	-0.382663	-0.351194	-0.414132	0.0399108
BTG3	10950	205548_s_at	0.381388	0.376433	0.386343	0.032978
AGFG2	3268	222126_at	0.381342	0.479148	0.283536	0.0495317	YES
GAL3ST4	79690	219815_at	-0.380837	-0.422839	-0.338835	0.0428194
GIMAP2	26157	232024_at	-0.380158	-0.258324	-0.501991	0.0468956
VOPP1	81552	208091_s_at	0.379526	0.12154	0.637512	0.0340978
RALGPS2	55103	227224_at	-0.379169	-0.629681	-0.128658	0.0336012		YES
FXR1	8087	201635_s_at	-0.378445	-0.0847647	-0.672126	0.0419749	YES
ZNF439	90594	236562_at	-0.376421	-0.325292	-0.427551	0.032978
FUCA1	2517	202838_at	0.37549	0.240728	0.510251	0.0319483
SACS	26278	213262_at	-0.374321	-0.280769	-0.467873	0.0299984	YES
PLD6	201164	227037_at	-0.371948	-0.170728	-0.573168	0.0436439	YES
ZNF24	7572	212534_at	-0.371454	-0.43505	-0.307859	0.0406462	YES	YES
C18orf10	25941	244233_at	-0.371365	-0.55049	-0.19224	0.0462371
KDELR1	10945	200922_at	0.370939	0.208209	0.533668	0.0410667
HS3ST3B1	9953	227361_at	0.369536	0.297615	0.441456	0.0365851	YES
LOC100129034	100129034	225214_at	0.369527	0.114295	0.624759	0.0417253
BCL2L1	598	206665_s_at	-0.369501	-0.142748	-0.596255	0.0458623	YES	YES
CHST15	51363	203066_at	-0.366322	-0.267151	-0.465492	0.0472574		YES
ZBTB8A	653121	235142_at	-0.362273	-0.224701	-0.499844	0.0456186		YES
BCL11A	53335	210347_s_at	0.360932	0.540581	0.181283	0.0420549		YES
ESF1	51575	222765_x_at	-0.360646	-0.174842	-0.54645	0.042248
P2RX1	5023	210401_at	0.360641	0.269463	0.451819	0.0455177	YES	YES
C13orf18	80183	44790_s_at	-0.359975	-0.456843	-0.263108	0.0456186		YES
METTL10	399818	226634_at	0.358062	0.345992	0.370132	0.04212	YES	YES
USP15	9958	209475_at	0.358013	0.238299	0.477728	0.0369383	YES
EIF1AX	1964	201018_at	-0.355554	-0.441316	-0.269792	0.0455177
PTPLA	9200	219654_at	-0.353793	-0.177049	-0.530537	0.0495317
RNF141	50862	226106_at	0.35303	0.150062	0.555998	0.0480681	YES
PTS	5805	209694_at	0.351182	0.365891	0.336472	0.0495317	YES	YES
ZNF345	25850	207236_at	-0.350053	-0.337405	-0.362701	0.0399108
SRBD1	55133	219055_at	0.349843	0.564175	0.135511	0.0428194
SWAP70	23075	209307_at	0.349643	0.121621	0.577665	0.0365851	YES	YES
AURKA	6790	208079_s_at	0.349354	0.32359	0.375118	0.0476624	YES
VPS41	27072	235625_at	-0.348007	-0.231506	-0.464509	0.0387967	YES
NPC1	4864	202679_at	-0.34612	-0.441565	-0.250675	0.0453771
SLC44A2	57153	224609_at	-0.345786	-0.2705	-0.421073	0.0417582
BLK	640	206255_at	0.343791	0.114042	0.573541	0.0412198
DCAF12	25853	224789_at	0.342299	0.0598554	0.624742	0.0401761
BEND5	79656	219670_at	-0.342067	-0.230912	-0.453223	0.0456186
DENND5A	23258	212561_at	0.342011	0.305354	0.378668	0.0452024
TRIM38	10475	203567_s_at	-0.341694	-0.227767	-0.455622	0.0492375	YES	YES
ALPK1	80216	227438_at	0.34138	0.183859	0.498902	0.046725
COASY	80347	201913_s_at	0.339987	0.180459	0.499514	0.0472981
MPST	4357	203524_s_at	-0.339194	-0.210866	-0.467522	0.0448646		YES
HCP5	10866	206082_at	0.335028	0.463394	0.206662	0.0487899
WWP2	11060	204022_at	0.334477	0.390223	0.27873	0.0472203	YES	YES
KLF13	51621	219878_s_at	0.33346	0.104242	0.562679	0.0456186	YES	YES
RRAS	6237	212647_at	0.32942	0.220232	0.438609	0.0468387
EXOC1	55763	222127_s_at	0.329394	0.368984	0.289804	0.0465703
BRP44L	51660	218024_at	0.328746	0.261347	0.396144	0.0456186
H2AFY	9555	226840_at	-0.328005	-0.381124	-0.274886	0.04212	YES	YES
ARRB2	409	203388_at	0.32483	0.498497	0.151163	0.0472424	YES
AGPAT5	55326	232007_at	-0.322812	-0.151593	-0.494032	0.0480681	YES	YES
MYBL2	4605	201710_at	0.321139	0.183411	0.458867	0.045627
TOR1A	1861	202348_s_at	0.316679	0.194919	0.43844	0.0462371	YES
C17orf39	79018	228452_at	-0.316207	-0.254713	-0.377702	0.0477253
