# Supplementary material for: The Leukemia-Specific Fusion Gene ETV6/RUNX1 Perturbs Distinct Key Biological Functions Primarily by Gene Repression
Source: PLoS One. 2011 Oct 20;6(10):e26348. doi: 10.1371/journal.pone.0026348 (PMC3197637; doi:10.1371/journal.pone.0026348)
Supplement: Table S2 — Output from the DAVID analysis (version 6.7) for significantly up-regulated genes upon E/R KD. The Categories “GO-Molecular Function”, “GO-Biological Process” and “Pathways” were selected for testing. Description of columns: “Category” – categories from DAVID; “Term” – specific terms within DAVID-categories; “Meta-group” – affiliation of “Term” into a meta-group, “Gene symbols” – genes from the tested gene list involved in “Term”; “Fold enrichment” – enrichment of genes involved in “Term” over random expectation; “P-value” – P-values for enrichment calculated by the EASE method used in DAVID; “Benjamini” – P-values corrected for multiple testing by the Benjamini Hochberg method. For details of the calculations: http://www.nature.com/nprot/journal/v4/n1/pdf/nprot.2008.211.pdf. (XLS) [file pone.0026348.s004.xls]

## Sheet: TableS3.FctCh.SigforDAVID.boths
Category	Term	Metagroup	P-Value	Gene symbols	Fold Enrichment	Benjamini
GOTERM_BP_FAT	GO:0001775~cell activation	MG11 Cell activation	3.14853e-09	TNF, ELF4, TGFB1, CD48, NLRC3, BCL11A, MS4A1, BCL3, LTB, PTPRC, KLF6, ICAM1, LYN, SWAP70, RELB, STXBP1, APOLD1, CD40, ITGA4, VAV1, CARD11, LAT2, P2RX1, IRF1, CD79A, LCP2	4.18271	6.97397e-06
GOTERM_BP_FAT	GO:0006955~immune response	MG14 Immune response	1.05829e-08	TNFAIP8L2, TNF, LST1, GPSM3, MAP4K2, TFEB, HFE, CD70, TNFSF13, FCGRT, CCL5, FTH1, TGFB1, IFI35, GCH1, POU2F2, MS4A1, BCL3, LTB, PAG1, ICAM1, PTPRC, LYN, SWAP70, RELB, TNFRSF14, CTSS, TNFSF9, CD164, VAV1, LILRB1, CYBA, CD83, CORO1A, CYBB, NOTCH1, LAT2, RFX1, CD79A, IFI6, LCP2	2.74347	1.17204e-05
GOTERM_BP_FAT	GO:0045321~leukocyte activation	MG11 Cell activation	2.94217e-07	KLF6, PTPRC, ICAM1, LYN, ELF4, SWAP70, RELB, CD40, ITGA4, VAV1, TGFB1, CD48, CARD11, LAT2, NLRC3, BCL11A, MS4A1, IRF1, BCL3, CD79A, LCP2	4.00654	0.000217207
GOTERM_BP_FAT	GO:0046649~lymphocyte activation	MG11 Cell activation	3.09026e-07	KLF6, PTPRC, ICAM1, ELF4, SWAP70, RELB, CD40, ITGA4, VAV1, TGFB1, CD48, CARD11, LAT2, NLRC3, BCL11A, MS4A1, IRF1, BCL3, CD79A	4.40825	0.000171109
GOTERM_BP_FAT	GO:0006917~induction of apoptosis	MG10 Apoptosis	2.08387e-05	BID, FGD2, TNF, ABR, ZMAT3, STK17B, CD70, TNFSF13, PMAIP1, VAV1, TGFB1, GCH1, TNFRSF10A, ARHGAP4, ACVR1B, TP53I3, CDKN1A, TNFRSF10B, AEN, BCL3, LTB	3.02995	0.00918918
GOTERM_BP_FAT	GO:0043065~positive regulation of apoptosis	MG10 Apoptosis	2.08677e-05	FGD2, BID, TNF, ZMAT3, STK17B, TNFSF13, CD70, PMAIP1, TGFB1, GCH1, ARHGAP4, ACVR1B, TP53I3, AEN, BCL3, LTB, PTPRC, ABR, RPS6, VAV1, TNFRSF10A, CDKN1A, NOTCH1, EPHA7, TNFRSF10B	2.68434	0.00767414
GOTERM_BP_FAT	GO:0012502~induction of programmed cell death	MG10 Apoptosis	2.19868e-05	BID, FGD2, TNF, ABR, ZMAT3, STK17B, CD70, TNFSF13, PMAIP1, VAV1, TGFB1, GCH1, TNFRSF10A, ARHGAP4, ACVR1B, TP53I3, CDKN1A, TNFRSF10B, AEN, BCL3, LTB	3.02051	0.00693319
GOTERM_BP_FAT	GO:0043068~positive regulation of programmed cell death	MG10 Apoptosis	2.32944e-05	FGD2, BID, TNF, ZMAT3, STK17B, TNFSF13, CD70, PMAIP1, TGFB1, GCH1, ARHGAP4, ACVR1B, TP53I3, AEN, BCL3, LTB, PTPRC, ABR, RPS6, VAV1, TNFRSF10A, CDKN1A, NOTCH1, EPHA7, TNFRSF10B	2.66574	0.00642896
GOTERM_BP_FAT	GO:0050853~B cell receptor signaling pathway	MG11 Cell activation	2.46001e-05	PTPRC, LAT2, CD19, LYN, CD79A	25.6504	0.00603615
GOTERM_BP_FAT	GO:0010942~positive regulation of cell death	MG10 Apoptosis	2.51771e-05	FGD2, BID, TNF, ZMAT3, STK17B, TNFSF13, CD70, PMAIP1, TGFB1, GCH1, ARHGAP4, ACVR1B, TP53I3, AEN, BCL3, LTB, PTPRC, ABR, RPS6, VAV1, TNFRSF10A, CDKN1A, NOTCH1, EPHA7, TNFRSF10B	2.65349	0.00556129
GOTERM_BP_FAT	GO:0042981~regulation of apoptosis	MG10 Apoptosis	2.52434e-05	FGD2, BID, IER3, TNF, ZMAT3, STK17B, CD70, TNFSF13, PMAIP1, TGFB1, GCH1, ARHGAP4, ACVR1B, TP53I3, AEN, CDKN2D, BCL3, LTB, PTPRC, ABR, LGALS1, PIM1, RPS6, VAV1, TNFRSF10A, CARD11, CDKN1A, NOTCH1, EPHA7, TNFRSF10B, MSX1, P2RX1, TNFRSF10D, GSK3B, MPO, IFI6, CACNA1A	2.12477	0.00507028
GOTERM_BP_FAT	GO:0043067~regulation of programmed cell death	MG10 Apoptosis	3.09932e-05	FGD2, BID, IER3, TNF, ZMAT3, STK17B, CD70, TNFSF13, PMAIP1, TGFB1, GCH1, ARHGAP4, ACVR1B, TP53I3, AEN, CDKN2D, BCL3, LTB, PTPRC, ABR, LGALS1, PIM1, RPS6, VAV1, TNFRSF10A, CARD11, CDKN1A, NOTCH1, EPHA7, TNFRSF10B, MSX1, P2RX1, TNFRSF10D, GSK3B, MPO, IFI6, CACNA1A	2.10383	0.00570458
GOTERM_BP_FAT	GO:0010941~regulation of cell death	MG10 Apoptosis	3.3414e-05	FGD2, BID, IER3, TNF, ZMAT3, STK17B, CD70, TNFSF13, PMAIP1, TGFB1, GCH1, ARHGAP4, ACVR1B, TP53I3, AEN, CDKN2D, BCL3, LTB, PTPRC, ABR, LGALS1, PIM1, RPS6, VAV1, TNFRSF10A, CARD11, CDKN1A, NOTCH1, EPHA7, TNFRSF10B, MSX1, P2RX1, TNFRSF10D, GSK3B, MPO, IFI6, CACNA1A	2.09609	0.00567714
GOTERM_MF_FAT	GO:0030695~GTPase regulator activity	MG4 GTPase regulation	3.5526e-05	FGD2, DENND5A, ABR, TBC1D10C, AGFG2, SIPA1, GPSM3, MAP4K2, ARHGAP18, PSD4, ARHGAP24, RGS16, VAV1, ARHGEF10, ANXA2P2, ARHGAP25, ANXA2, ARHGAP4, RABEP2, RASGRP2, RASAL3, RAP1GAP2, IQSEC1	2.73752	0.0185832
GOTERM_BP_FAT	GO:0042113~B cell activation	MG11 Cell activation	3.60832e-05	KLF6, PTPRC, LAT2, SWAP70, BCL11A, MS4A1, BCL3, CD79A, ITGA4, CD40	6.07509	0.00569272
GOTERM_MF_FAT	GO:0060589~nucleoside-triphosphatase regulator activity	MG3 Nucleic acid binding	4.96753e-05	FGD2, DENND5A, ABR, TBC1D10C, AGFG2, SIPA1, GPSM3, MAP4K2, ARHGAP18, PSD4, ARHGAP24, RGS16, VAV1, ARHGEF10, ANXA2P2, ARHGAP25, ANXA2, ARHGAP4, RABEP2, RASGRP2, RASAL3, RAP1GAP2, IQSEC1	2.67787	0.013029
GOTERM_BP_FAT	GO:0008219~cell death	MG10 Apoptosis	8.14399e-05	FGD2, BID, IER3, TNF, MRPL41, ZMAT3, STK17B, ITGB2, TNFSF13, PMAIP1, TGFB1, ARHGAP4, TSC22D3, TPP1, AEN, CDKN2D, LTB, ABR, SLC33A1, LGALS1, TNFRSF14, TNFSF9, VAV1, DDIT4, TNFRSF10A, PPM1F, TNFRSF10B, P2RX1, TNFRSF10D, PPP1R15A, IFI6, NEK6, CACNA1A	2.1191	0.0119544
GOTERM_BP_FAT	GO:0042110~T cell activation	MG11 Cell activation	8.83401e-05	CD48, ICAM1, CARD11, PTPRC, NLRC3, ELF4, RELB, BCL11A, IRF1, BCL3, VAV1, TGFB1	4.3972	0.0121556
GOTERM_BP_FAT	GO:0016265~death	MG10 Apoptosis	9.17524e-05	FGD2, BID, IER3, TNF, MRPL41, ZMAT3, STK17B, ITGB2, TNFSF13, PMAIP1, TGFB1, ARHGAP4, TSC22D3, TPP1, AEN, CDKN2D, LTB, ABR, SLC33A1, LGALS1, TNFRSF14, TNFSF9, VAV1, DDIT4, TNFRSF10A, PPM1F, TNFRSF10B, P2RX1, TNFRSF10D, PPP1R15A, IFI6, NEK6, CACNA1A	2.10446	0.0118842
GOTERM_BP_FAT	GO:0002520~immune system development	MG12 Development and differentiation	0.000105107	KLF6, PTPRC, TNF, LYN, SWAP70, RELB, DLL1, ITGA4, CD164, TGFB1, CARD11, ID2, BCL11A, IRF1, SH2B3, BCL3, CD79A, LTB	3.01113	0.0128514
KEGG_PATHWAY	hsa04662:B cell receptor signaling pathway	MG11 Cell activation	0.000134663	CARD11, CD19, IFITM1, MAP2K1, RAC2, LYN, GSK3B, CD79A, CD72, VAV1	5.02222	0.0170903
GOTERM_BP_FAT	GO:0012501~programmed cell death	MG10 Apoptosis	0.000143043	FGD2, BID, IER3, TNF, MRPL41, ZMAT3, STK17B, TNFSF13, ITGB2, PMAIP1, ARHGAP4, TSC22D3, AEN, CDKN2D, LTB, ABR, LGALS1, TNFRSF14, TNFSF9, VAV1, DDIT4, TNFRSF10A, PPM1F, TNFRSF10B, P2RX1, TNFRSF10D, PPP1R15A, IFI6, NEK6	2.19141	0.0165387
GOTERM_BP_FAT	GO:0048534~hemopoietic or lymphoid organ development	MG12 Development and differentiation	0.000169164	KLF6, PTPRC, TNF, LYN, RELB, DLL1, ITGA4, CD164, TGFB1, CARD11, ID2, BCL11A, IRF1, SH2B3, BCL3, CD79A, LTB	3.01885	0.0185621
KEGG_PATHWAY	hsa04650:Natural killer cell mediated cytotoxicity	MG14 Immune response	0.000172724	BID, ICAM1, TNF, MAP2K1, ITGB2, VAV1, HCST, TNFRSF10A, CD48, TNFRSF10B, RAC2, TNFRSF10D, LCP2	3.6817	0.0109944
GOTERM_BP_FAT	GO:0030155~regulation of cell adhesion	MG8 Adhesion and migration	0.000186735	ICAM1, TNF, MAP2K1, SMAD7, SIPA1, DLL1, CD164, VAV1, TPM1, ENG, TGFB1, SPP1	4.04414	0.0195052
GOTERM_BP_FAT	GO:0030097~hemopoiesis	MG12 Development and differentiation	0.000191	PTPRC, KLF6, TNF, LYN, RELB, DLL1, ITGA4, CD164, TGFB1, CARD11, ID2, BCL11A, IRF1, SH2B3, BCL3, CD79A	3.13021	0.0190483
GOTERM_BP_FAT	GO:0006915~apoptosis	MG10 Apoptosis	0.000270009	FGD2, BID, IER3, TNF, MRPL41, ZMAT3, STK17B, TNFSF13, ITGB2, PMAIP1, ARHGAP4, TSC22D3, AEN, LTB, ABR, LGALS1, TNFRSF14, TNFSF9, VAV1, DDIT4, TNFRSF10A, PPM1F, TNFRSF10B, P2RX1, TNFRSF10D, PPP1R15A, IFI6, NEK6	2.14747	0.0256712
GOTERM_MF_FAT	GO:0030291~protein serine/threonine kinase inhibitor activity	MG2 Protein phosphorylation and Phosphate metabolism	0.000346685	CDKN1C, CDKN1A, CDKN2D, PKIG, PKIB	14.1427	0.0592023
GOTERM_BP_FAT	GO:0006952~defense response	MG14 Immune response	0.000371699	TNFAIP8L2, TNF, NFKBID, CYSLTR1, ITGB2, PTPRCAP, CCL5, TGFB1, GCH1, CD48, TRAC, GATA3, BCL3, HCP5, SPP1, PTPRC, LYN, CLIC1, CD40, CD83, CYBA, CORO1A, CYBB, CD19, P2RX1, IRF7, MPO, ALOX5	2.10208	0.0337291
GOTERM_BP_FAT	GO:0030098~lymphocyte differentiation	MG12 Development and differentiation	0.00038279	KLF6, CARD11, PTPRC, RELB, BCL11A, IRF1, BCL3, CD79A, ITGA4, TGFB1	4.48259	0.0333528
GOTERM_BP_FAT	GO:0042326~negative regulation of phosphorylation	MG2 Protein phosphorylation and Phosphate metabolism	0.000385435	CDKN1C, PTPRC, CDKN1A, SMAD7, CDKN2D, ENG, TGFB1	7.1821	0.032309
GOTERM_MF_FAT	GO:0032813~tumor necrosis factor receptor superfamily binding	MG10 Apoptosis	0.000402002	BID, TNF, CD70, TNFSF13, TNFSF9, LTB	9.30681	0.051691
GOTERM_BP_FAT	GO:0007242~intracellular signaling cascade	MG11 Cell activation	0.000475174	FGFR1, GNA15, TNF, ADCY7, BLK, SIPA1, STK17B, MAP4K2, MKNK2, AURKA, ARHGAP4, NLRC3, RAC2, AEN, RASGRP2, RALB, RAB24, BCL3, RRAS, SH2B3, CSK, LTB, PAG1, PTPRC, ABR, MAP2K1, LYN, SMAD7, PIK3C2B, RAB4B, RGS19, MED14, RPS6, RAB7L1, VAV1, TNFRSF10A, LAT2, TNFRSF10B, RAB37, ADM, NPY, RPS6KA1, GSK3B, RBM38, JAK3, ARL4D	1.69096	0.0382407
GOTERM_BP_FAT	GO:0045576~mast cell activation	MG11 Cell activation	0.000514338	CD48, LAT2, LYN, LCP2	23.0853	0.0398812
GOTERM_BP_FAT	GO:0002521~leukocyte differentiation	MG12 Development and differentiation	0.000544664	KLF6, CARD11, PTPRC, TNF, RELB, BCL11A, IRF1, BCL3, CD79A, ITGA4, TGFB1	3.87692	0.0407585
GOTERM_BP_FAT	GO:0010563~negative regulation of phosphorus metabolic process	MG2 Protein phosphorylation and Phosphate metabolism	0.000550116	CDKN1C, PTPRC, CDKN1A, SMAD7, CDKN2D, ENG, TGFB1	6.73322	0.0398138
GOTERM_BP_FAT	GO:0045936~negative regulation of phosphate metabolic process	MG2 Protein phosphorylation and Phosphate metabolism	0.000550116	CDKN1C, PTPRC, CDKN1A, SMAD7, CDKN2D, ENG, TGFB1	6.73322	0.0398138
GOTERM_BP_FAT	GO:0050871~positive regulation of B cell activation	MG11 Cell activation	0.000654451	CARD11, PTPRC, CDKN1A, TNFSF13, CD40, TGFB1	8.39466	0.0456997
GOTERM_BP_FAT	GO:0045830~positive regulation of isotype switching	MG12 Development and differentiation	0.000759207	PTPRC, TNFSF13, CD40, TGFB1	20.5203	0.0512134
GOTERM_BP_FAT	GO:0045911~positive regulation of DNA recombination	MG12 Development and differentiation	0.000759207	PTPRC, TNFSF13, CD40, TGFB1	20.5203	0.0512134
GOTERM_MF_FAT	GO:0005164~tumor necrosis factor receptor binding	MG10 Apoptosis	0.000816739	TNF, CD70, TNFSF13, TNFSF9, LTB	11.4489	0.0826653
GOTERM_BP_FAT	GO:0008285~negative regulation of cell proliferation	MG6 Cell proliferation	0.000869838	CDC6, TNF, LST1, IFITM1, IFI30, TNFRSF14, CD164, FTH1, TGFB1, CDKN1C, CDKN1A, MSX1, ADM, CDKN2D, BTG3, EMP3, CSK, ENG, LTB	2.43003	0.0567369
GOTERM_BP_FAT	GO:0042127~regulation of cell proliferation	MG6 Cell proliferation	0.000875219	FGFR1, TNF, LST1, IFITM1, IFI30, TNFSF13, FTH1, TGFB1, RAC2, CDKN2D, CSK, LTB, CDC6, PTPRC, LYN, TNFRSF14, CD40, CD164, CDKN1C, CARD11, CORO1A, CDKN1A, NOTCH1, ATF3, MSX1, ID2, ADM, GRN, BTG3, HBEGF, EMP3, ENG	1.87733	0.0554464
GOTERM_MF_FAT	GO:0017076~purine nucleotide binding	MG3 Nucleic acid binding	0.000957769	RNASEL, GNA15, ABCF2, HELQ, ADCY7, DAK, AURKA, ACVR1B, NLRC3, CHST12, DDX60, MAP3K8, EEF2K, RALB, RRAS, RAB24, CDK16, CSK, CDC6, PDXK, LYN, SUCLG2, PIK3C2B, RAB4B, PIM1, PBK, C9ORF167, ARL4D, NEK6, SEPT8, COASY, FGFR1, BLK, STK17B, MAP4K2, MKNK2, KMO, ITM2C, TK2, GCH1, TK1, ACSL1, RAC2, TOR1A, ACSL5, ALPK1, MYO1C, MAP2K1, SWAP70, NADK, RAB7L1, PCK1, CYBB, EPHA7, P2RX1, RPS6KA1, RAB37, ATP2A3, GSK…	1.50423	0.0808666
GOTERM_BP_FAT	GO:0009611~response to wounding	MG13 Response to wounding	0.00116054	KLF6, TNF, MAP2K1, LYN, NFKBID, CYSLTR1, STXBP1, NINJ1, ITGB2, CD40, CCL5, TPM1, TGFB1, IGSF10, CYBA, CYBB, NOTCH1, P2RX1, ADM, IRF7, HBEGF, ALOX5, ENG, SPP1	2.09075	0.0708527
GOTERM_BP_FAT	GO:0042325~regulation of phosphorylation	MG2 Protein phosphorylation and Phosphate metabolism	0.00120917	CDC6, PTPRC, TNF, MAP2K1, ADCY7, LYN, SMAD7, PKIG, PIM1, ITGB2, TNFRSF14, PKIB, APLP2, TGFB1, TNFRSF10A, CDKN1C, SPRY2, CDKN1A, TSPYL2, TNFRSF10B, CDKN2D, ENG	2.17973	0.0717391
GOTERM_BP_FAT	GO:0051101~regulation of DNA binding	MG3 Nucleic acid binding	0.00123057	ICAM1, CARD11, TNF, NLRC3, ID2, SMAD7, GTF2A2, PIM1, BCL3, TGFB1	3.81576	0.0710618
GOTERM_BP_FAT	GO:0051249~regulation of lymphocyte activation	MG11 Cell activation	0.00139642	CD83, CARD11, PTPRC, CDKN1A, CORO1A, LST1, TNFSF13, TNFRSF14, CD40, PAG1, TGFB1	3.4316	0.0782242
GOTERM_MF_FAT	GO:0032555~purine ribonucleotide binding	MG3 Nucleic acid binding	0.00161825	RNASEL, GNA15, ABCF2, HELQ, ADCY7, DAK, AURKA, ACVR1B, NLRC3, DDX60, MAP3K8, EEF2K, RALB, RRAS, RAB24, CDK16, CSK, CDC6, PDXK, LYN, SUCLG2, PIK3C2B, RAB4B, PIM1, PBK, C9ORF167, ARL4D, NEK6, SEPT8, COASY, FGFR1, BLK, MKNK2, MAP4K2, STK17B, ITM2C, TK2, GCH1, TK1, ACSL1, RAC2, TOR1A, ACSL5, ALPK1, MYO1C, MAP2K1, SWAP70, NADK, RAB7L1, PCK1, EPHA7, P2RX1, RPS6KA1, RAB37, ATP2A3, GSK3B, JAK3	1.49284	0.114994
GOTERM_MF_FAT	GO:0032553~ribonucleotide binding	MG3 Nucleic acid binding	0.00161825	RNASEL, GNA15, ABCF2, HELQ, ADCY7, DAK, AURKA, ACVR1B, NLRC3, DDX60, MAP3K8, EEF2K, RALB, RRAS, RAB24, CDK16, CSK, CDC6, PDXK, LYN, SUCLG2, PIK3C2B, RAB4B, PIM1, PBK, C9ORF167, ARL4D, NEK6, SEPT8, COASY, FGFR1, BLK, MKNK2, MAP4K2, STK17B, ITM2C, TK2, GCH1, TK1, ACSL1, RAC2, TOR1A, ACSL5, ALPK1, MYO1C, MAP2K1, SWAP70, NADK, RAB7L1, PCK1, EPHA7, P2RX1, RPS6KA1, RAB37, ATP2A3, GSK3B, JAK3	1.49284	0.114994
GOTERM_BP_FAT	GO:0051090~regulation of transcription factor activity	MG7 RNA synthesis	0.00172941	ICAM1, CARD11, TNF, NLRC3, ID2, SMAD7, GTF2A2, PIM1, TGFB1	4.03433	0.0936289
KEGG_PATHWAY	hsa04115:p53 signaling pathway	MG9 DNA damage response	0.00191634	BID, CDKN1A, TP53I3, TNFRSF10B, ZMAT3, RRM2, DDB2, PMAIP1	4.43137	0.0785828
GOTERM_BP_FAT	GO:0051174~regulation of phosphorus metabolic process	MG2 Protein phosphorylation and Phosphate metabolism	0.00197901	CDC6, PTPRC, TNF, MAP2K1, ADCY7, LYN, SMAD7, PKIG, PIM1, ITGB2, TNFRSF14, PKIB, APLP2, TGFB1, TNFRSF10A, CDKN1C, SPRY2, CDKN1A, TSPYL2, TNFRSF10B, CDKN2D, ENG	2.09434	0.103894
GOTERM_BP_FAT	GO:0019220~regulation of phosphate metabolic process	MG2 Protein phosphorylation and Phosphate metabolism	0.00197901	CDC6, PTPRC, TNF, MAP2K1, ADCY7, LYN, SMAD7, PKIG, PIM1, ITGB2, TNFRSF14, PKIB, APLP2, TGFB1, TNFRSF10A, CDKN1C, SPRY2, CDKN1A, TSPYL2, TNFRSF10B, CDKN2D, ENG	2.09434	0.103894
GOTERM_BP_FAT	GO:0002768~immune response-regulating cell surface receptor signaling pathway	MG14 Immune response	0.0020027	PTPRC, LAT2, CD19, LYN, CD79A, CD40	6.59581	0.102645
GOTERM_BP_FAT	GO:0050670~regulation of lymphocyte proliferation	MG6 Cell proliferation	0.00208028	CARD11, PTPRC, CDKN1A, CORO1A, LST1, TNFRSF14, CD40, TGFB1	4.45018	0.104008
GOTERM_BP_FAT	GO:0022604~regulation of cell morphogenesis	MG12 Development and differentiation	0.00213716	FGD2, CORO1A, LST1, SMAD7, PLXNB2, FERMT2, ITGB2, CACNA1A, TGFB1, SPP1	3.52448	0.104351
GOTERM_MF_FAT	GO:0005096~GTPase activator activity	MG4 GTPase regulation	0.00213985	TBC1D10C, ABR, AGFG2, GPSM3, SIPA1, ARHGAP18, RGS16, ARHGAP24, ARHGAP25, ARHGAP4, RABEP2, RASAL3, RAP1GAP2	2.8414	0.131842
GOTERM_BP_FAT	GO:0002637~regulation of immunoglobulin production	MG14 Immune response	0.00218513	PTPRC, TNF, TNFSF13, CD40, TGFB1	8.87897	0.104275
GOTERM_BP_FAT	GO:0070663~regulation of leukocyte proliferation	MG6 Cell proliferation	0.00222841	CARD11, PTPRC, CDKN1A, CORO1A, LST1, TNFRSF14, CD40, TGFB1	4.3972	0.103996
GOTERM_BP_FAT	GO:0032944~regulation of mononuclear cell proliferation	MG6 Cell proliferation	0.00222841	CARD11, PTPRC, CDKN1A, CORO1A, LST1, TNFRSF14, CD40, TGFB1	4.3972	0.103996
GOTERM_BP_FAT	GO:0045191~regulation of isotype switching	MG12 Development and differentiation	0.00242439	PTPRC, TNFSF13, CD40, TGFB1	14.2064	0.110309
GOTERM_BP_FAT	GO:0030217~T cell differentiation	MG12 Development and differentiation	0.0027283	CARD11, PTPRC, RELB, BCL11A, IRF1, BCL3, TGFB1	4.97222	0.12081
GOTERM_BP_FAT	GO:0007159~leukocyte adhesion	MG8 Adhesion and migration	0.00289314	ICAM1, PTPRC, TNF, ITGB2, ITGA4	8.24476	0.125147
GOTERM_BP_FAT	GO:0051094~positive regulation of developmental process	MG12 Development and differentiation	0.00291257	PTPRC, IRX3, TNF, LYN, MAP2K1, PLXNB2, TNFSF13, CCL5, TGFB1, CD83, ACVR1B, NOTCH1, ID2, JUND, ZFHX3	2.49122	0.123529
GOTERM_MF_FAT	GO:0019899~enzyme binding	MG5 Enzyme binding	0.00293391	FGD2, PTPRC, DENND5A, MAP2K1, LYN, SMAD7, DIAPH3, AURKA, ITGB2, CD40, FTH1, ANXA2, ANXA2P2, LILRB1, ACVR1B, CORO1A, PPP1R16B, BCHE, GSK3B, CDKN2D, RBCK1, ZFHX3	2.0227	0.158337
GOTERM_BP_FAT	GO:0002274~myeloid leukocyte activation	MG11 Cell activation	0.0030089	CD48, LAT2, LYN, RELB, TGFB1, LCP2	6.02226	0.124968
GOTERM_BP_FAT	GO:0002694~regulation of leukocyte activation	MG11 Cell activation	0.0032488	CD83, CARD11, PTPRC, CDKN1A, CORO1A, LST1, TNFSF13, TNFRSF14, CD40, PAG1, TGFB1	3.0595	0.131797
GOTERM_BP_FAT	GO:0045859~regulation of protein kinase activity	MG2 Protein phosphorylation and Phosphate metabolism	0.00342723	PTPRC, CDC6, TNF, MAP2K1, ADCY7, PKIG, PIM1, PKIB, APLP2, TGFB1, TNFRSF10A, CDKN1C, SPRY2, CDKN1A, TSPYL2, TNFRSF10B, CDKN2D	2.27508	0.136048
GOTERM_BP_FAT	GO:0030003~cellular cation homeostasis	MG1 Chemical homeostasis	0.00354494	PTPRC, GNA15, CYSLTR1, NR3C2, HFE, KCNA5, CCL5, APLP2, TGFB1, FTH1, ADM, SLC30A1, MT2A, CACNA1A	2.54484	0.137927
GOTERM_BP_FAT	GO:0030005~cellular di-, tri-valent inorganic cation homeostasis	MG1 Chemical homeostasis	0.00386766	PTPRC, GNA15, CYSLTR1, HFE, KCNA5, CCL5, APLP2, TGFB1, FTH1, ADM, SLC30A1, MT2A, CACNA1A	2.64413	0.146964
KEGG_PATHWAY	hsa04010:MAPK signaling pathway	MG11 Cell activation	0.00415084	FGFR1, TNF, MAP2K1, RELB, MKNK2, MAP4K2, TGFB1, ACVR1B, RPS6KA1, ARRB2, RAC2, MAP3K8, JUND, RASGRP2, RRAS, CACNA1A	2.25718	0.124625
GOTERM_BP_FAT	GO:0045597~positive regulation of cell differentiation	MG12 Development and differentiation	0.00415692	PTPRC, IRX3, LYN, MAP2K1, PLXNB2, CCL5, TGFB1, ACVR1B, CD83, NOTCH1, ID2, JUND, ZFHX3	2.62104	0.154443
GOTERM_BP_FAT	GO:0006357~regulation of transcription from RNA polymerase II promoter	MG7 RNA synthesis	0.00418308	TNF, ELF4, TFEB, TGFB1, WT1, GTF2A2, JUND, CREG1, BCL3, SPIB, KLF6, IKZF2, MAP2K1, SMAD7, KLF13, PKIG, MED14, ARNTL, CDKN1C, NOTCH1, MSX1, ID2, IRF7, IRF1, JAZF1, JAK3, ENG, ZFHX3	1.77824	0.152787
GOTERM_MF_FAT	GO:0008047~enzyme activator activity	MG11 Cell activation	0.00427982	TBC1D10C, ABR, AGFG2, SIPA1, GPSM3, ARHGAP18, ARHGAP24, RGS16, ARHGAP25, TNFRSF10A, ARHGAP4, RABEP2, TNFRSF10B, ALOX5AP, RASAL3, RAP1GAP2	2.29661	0.202648
GOTERM_BP_FAT	GO:0050865~regulation of cell activation	MG11 Cell activation	0.00472194	CD83, CARD11, PTPRC, CDKN1A, CORO1A, LST1, TNFSF13, TNFRSF14, CD40, PAG1, TGFB1	2.90216	0.168004
GOTERM_BP_FAT	GO:0050864~regulation of B cell activation	MG11 Cell activation	0.00472527	CARD11, PTPRC, CDKN1A, TNFSF13, CD40, TGFB1	5.43184	0.165468
GOTERM_MF_FAT	GO:0005083~small GTPase regulator activity	MG4 GTPase regulation	0.00474114	FGD2, DENND5A, TBC1D10C, ABR, AGFG2, SIPA1, MAP4K2, PSD4, VAV1, ARHGEF10, ANXA2, ANXA2P2, ARHGAP4, IQSEC1	2.45691	0.203968
GOTERM_BP_FAT	GO:0043549~regulation of kinase activity	MG2 Protein phosphorylation and Phosphate metabolism	0.00476478	PTPRC, CDC6, TNF, MAP2K1, ADCY7, PKIG, PIM1, PKIB, APLP2, TGFB1, TNFRSF10A, CDKN1C, SPRY2, CDKN1A, TSPYL2, TNFRSF10B, CDKN2D	2.1986	0.164152
GOTERM_BP_FAT	GO:0051251~positive regulation of lymphocyte activation	MG11 Cell activation	0.00499003	CD83, CARD11, PTPRC, CDKN1A, CORO1A, TNFSF13, CD40, TGFB1	3.80789	0.168627
GOTERM_MF_FAT	GO:0001883~purine nucleoside binding	MG3 Nucleic acid binding	0.0051113	RNASEL, ABCF2, HELQ, ADCY7, DAK, AURKA, ACVR1B, NLRC3, DDX60, CHST12, MAP3K8, EEF2K, CDK16, CSK, CDC6, PDXK, LYN, SUCLG2, PIK3C2B, PIM1, PBK, C9ORF167, NEK6, FGFR1, COASY, BLK, MKNK2, MAP4K2, STK17B, KMO, ITM2C, TK2, TK1, ACSL1, TOR1A, ACSL5, ALPK1, MAP2K1, MYO1C, SWAP70, NADK, PCK1, CYBB, EPHA7, RPS6KA1, P2RX1, ATP2A3, GSK3B, JAK3	1.47169	0.201862
GOTERM_BP_FAT	GO:0006468~protein amino acid phosphorylation	MG2 Protein phosphorylation and Phosphate metabolism	0.0051989	FGFR1, RNASEL, TNF, BLK, MKNK2, MAP4K2, STK17B, AURKA, TGFB1, ACVR1B, MAP3K8, EEF2K, CSK, CDK16, PTPRC, ALPK1, LYN, MAP2K1, SMAD7, PIM1, PBK, EPHA7, RPS6KA1, GSK3B, JAK3, NEK6	1.79976	0.172439
GOTERM_BP_FAT	GO:0050851~antigen receptor-mediated signaling pathway	MG11 Cell activation	0.00531436	PTPRC, LAT2, CD19, LYN, CD79A	6.99555	0.173344
BIOCARTA	h_blymphocytePathway:B Lymphocyte Cell Surface Molecules	Not annotated	0.00537414	ICAM1, PTPRC, ITGB2, CD40	10.246	0.556778
GOTERM_BP_FAT	GO:0002684~positive regulation of immune system process	MG14 Immune response	0.00562037	PTPRC, ICAM1, LYN, TNFSF13, CD40, TGFB1, CARD11, CD83, LAT2, CDKN1A, CORO1A, CD19, CD79A	2.52193	0.179764
GOTERM_BP_FAT	GO:0055066~di-, tri-valent inorganic cation homeostasis	MG1 Chemical homeostasis	0.005807	PTPRC, GNA15, CYSLTR1, HFE, KCNA5, CCL5, APLP2, TGFB1, FTH1, ADM, SLC30A1, MT2A, CACNA1A	2.51137	0.182547
GOTERM_MF_FAT	GO:0001882~nucleoside binding	MG3 Nucleic acid binding	0.00581729	RNASEL, ABCF2, HELQ, ADCY7, DAK, AURKA, ACVR1B, NLRC3, DDX60, CHST12, MAP3K8, EEF2K, CDK16, CSK, CDC6, PDXK, LYN, SUCLG2, PIK3C2B, PIM1, PBK, C9ORF167, NEK6, FGFR1, COASY, BLK, MKNK2, MAP4K2, STK17B, KMO, ITM2C, TK2, TK1, ACSL1, TOR1A, ACSL5, ALPK1, MAP2K1, MYO1C, SWAP70, NADK, PCK1, CYBB, EPHA7, RPS6KA1, P2RX1, ATP2A3, GSK3B, JAK3	1.46165	0.210978
GOTERM_BP_FAT	GO:0051098~regulation of binding	MG8 Adhesion and migration	0.00598431	ICAM1, CARD11, TNF, NLRC3, ID2, SMAD7, GTF2A2, PIM1, BCL3, TGFB1	3.01769	0.184977
GOTERM_MF_FAT	GO:0030554~adenyl nucleotide binding	MG3 Nucleic acid binding	0.00626149	COASY, FGFR1, RNASEL, ABCF2, HELQ, ADCY7, BLK, DAK, STK17B, MAP4K2, MKNK2, KMO, AURKA, ITM2C, TK2, TK1, ACVR1B, ACSL1, NLRC3, DDX60, CHST12, MAP3K8, TOR1A, EEF2K, CDK16, CSK, ACSL5, CDC6, ALPK1, PDXK, MYO1C, MAP2K1, LYN, SWAP70, SUCLG2, PIK3C2B, PIM1, NADK, PBK, C9ORF167, EPHA7, CYBB, P2RX1, RPS6KA1, ATP2A3, GSK3B, JAK3, NEK6	1.46359	0.210922
GOTERM_MF_FAT	GO:0004860~protein kinase inhibitor activity	MG2 Protein phosphorylation and Phosphate metabolism	0.00630376	CDKN1C, CDKN1A, CDKN2D, PKIG, PKIB	6.6785	0.199561
GOTERM_BP_FAT	GO:0046631~alpha-beta T cell activation	MG11 Cell activation	0.00638691	ELF4, RELB, IRF1, BCL3	10.2601	0.193488
GOTERM_MF_FAT	GO:0019210~kinase inhibitor activity	MG2 Protein phosphorylation and Phosphate metabolism	0.00695488	CDKN1C, CDKN1A, CDKN2D, PKIG, PKIB	6.498	0.205715
GOTERM_BP_FAT	GO:0051338~regulation of transferase activity	MG2 Protein phosphorylation and Phosphate metabolism	0.00699733	PTPRC, CDC6, TNF, MAP2K1, ADCY7, PKIG, PIM1, PKIB, APLP2, TGFB1, TNFRSF10A, CDKN1C, SPRY2, CDKN1A, TSPYL2, TNFRSF10B, CDKN2D	2.10995	0.207167
GOTERM_BP_FAT	GO:0002764~immune response-regulating signal transduction	MG14 Immune response	0.00704314	PTPRC, LAT2, CD19, LYN, CD79A, CD40	4.94686	0.20565
GOTERM_BP_FAT	GO:0043281~regulation of caspase activity	MG10 Apoptosis	0.00715134	TNFRSF10A, TNF, TNFRSF10B, P2RX1, CDKN2D, PMAIP1, IFI6	4.09107	0.205779
GOTERM_BP_FAT	GO:0002263~cell activation during immune response	MG14 Immune response	0.00727372	ICAM1, LAT2, LYN, RELB, BCL3	6.41259	0.206263
GOTERM_BP_FAT	GO:0002366~leukocyte activation during immune response	MG14 Immune response	0.00727372	ICAM1, LAT2, LYN, RELB, BCL3	6.41259	0.206263
GOTERM_BP_FAT	GO:0006873~cellular ion homeostasis	MG1 Chemical homeostasis	0.00736267	PTPRC, GNA15, CYSLTR1, SMAD7, NR3C2, HFE, KCNA5, CCL5, FTH1, APLP2, TGFB1, P2RX1, ADM, SLC30A1, MT2A, IFI6, CACNA1A	2.09867	0.205899
GOTERM_MF_FAT	GO:0004672~protein kinase activity	MG2 Protein phosphorylation and Phosphate metabolism	0.00763836	FGFR1, RNASEL, ALPK1, MAP2K1, LYN, BLK, PIM1, MKNK2, MAP4K2, STK17B, AURKA, PBK, ACVR1B, EPHA7, RPS6KA1, GSK3B, MAP3K8, EEF2K, JAK3, CSK, CDK16, ENG, NEK6	1.82502	0.211915
GOTERM_BP_FAT	GO:0016310~phosphorylation	Not annotated	0.00790653	FGFR1, RNASEL, TNF, BLK, MKNK2, MAP4K2, STK17B, AURKA, TGFB1, ACVR1B, MAP3K8, EEF2K, CSK, CDK16, PTPRC, ALPK1, NDUFA2, LYN, MAP2K1, SMAD7, PIK3C2B, PIM1, NADK, PBK, EPHA7, RPS6KA1, GSK3B, JAK3, NEK6	1.67369	0.216671
GOTERM_BP_FAT	GO:0002696~positive regulation of leukocyte activation	Not annotated	0.0080428	CD83, CARD11, PTPRC, CDKN1A, CORO1A, TNFSF13, CD40, TGFB1	3.48458	0.217315
GOTERM_MF_FAT	GO:0005524~ATP binding	MG4 GTPase regulation	0.00825793	COASY, FGFR1, RNASEL, ABCF2, HELQ, ADCY7, BLK, DAK, STK17B, MAP4K2, MKNK2, AURKA, ITM2C, TK2, TK1, ACVR1B, NLRC3, ACSL1, DDX60, MAP3K8, TOR1A, EEF2K, CDK16, CSK, ACSL5, CDC6, ALPK1, PDXK, MYO1C, MAP2K1, LYN, SWAP70, SUCLG2, PIK3C2B, PIM1, NADK, PBK, C9ORF167, EPHA7, P2RX1, RPS6KA1, ATP2A3, GSK3B, JAK3, NEK6	1.46502	0.215915
GOTERM_BP_FAT	GO:0009991~response to extracellular stimulus	Not annotated	0.00834801	CDKN1A, ACSL1, NPY, LYN, ADM, BCHE, CDKN2D, HFE, CLIC1, ALOX5, TGFB1, SPP1	2.5184	0.221919
GOTERM_BP_FAT	GO:0051789~response to protein stimulus	Not annotated	0.00845165	CD48, MSX1, ID2, LYN, TOR1A, CLIC1, PPP1R15A, TGFB1	3.45201	0.221718
GOTERM_BP_FAT	GO:0055082~cellular chemical homeostasis	Not annotated	0.00848488	PTPRC, GNA15, CYSLTR1, SMAD7, NR3C2, HFE, KCNA5, CCL5, FTH1, APLP2, TGFB1, P2RX1, ADM, SLC30A1, MT2A, IFI6, CACNA1A	2.06553	0.219909
GOTERM_BP_FAT	GO:0052548~regulation of endopeptidase activity	Not annotated	0.00854091	TNFRSF10A, TNF, TNFRSF10B, P2RX1, CDKN2D, PMAIP1, IFI6	3.9414	0.21866
GOTERM_BP_FAT	GO:0042060~wound healing	Not annotated	0.00859111	IGSF10, KLF6, NOTCH1, P2RX1, STXBP1, HBEGF, NINJ1, CD40, TPM1, ENG, TGFB1	2.65904	0.217311
GOTERM_BP_FAT	GO:0030890~positive regulation of B cell proliferation	Not annotated	0.0086438	CARD11, PTPRC, CDKN1A, CD40	9.23413	0.216049
GOTERM_BP_FAT	GO:0051056~regulation of small GTPase mediated signal transduction	MG4 GTPase regulation	0.00871341	FGD2, TBC1D10C, ABR, MAP2K1, AGFG2, SIPA1, PSD4, VAV1, ARHGEF10, RASAL3, RASGRP2, RAP1GAP2, IQSEC1	2.38182	0.215187
GOTERM_MF_FAT	GO:0000166~nucleotide binding		0.00892928	RNASEL, GNA15, ABCF2, HELQ, ADCY7, DAK, AURKA, LOC81691, ACVR1B, TP53I3, NLRC3, CHST12, DDX60, MAP3K8, EEF2K, RALB, RRAS, RAB24, CDK16, CSK, CDC6, PDXK, LYN, SUCLG2, PIK3C2B, RAB4B, PIM1, PBK, C9ORF167, RBM38, ARL4D, NEK6, SEPT8, COASY, FGFR1, BLK, STK17B, MAP4K2, MKNK2, KMO, ITM2C, TK2, GCH1, TK1, ACSL1, RAC2, TOR1A, ACSL5, ALPK1, MYO1C, MAP2K1, SWAP70, NADK, RAB7L1, PCK1, CYBB, EPHA7, P2RX1, RP…	1.34938	0.220618
GOTERM_BP_FAT	GO:0055080~cation homeostasis		0.00933306	PTPRC, GNA15, CYSLTR1, NR3C2, HFE, KCNA5, CCL5, APLP2, TGFB1, FTH1, ADM, SLC30A1, MT2A, CACNA1A	2.2601	0.226181
GOTERM_BP_FAT	GO:0051091~positive regulation of transcription factor activity		0.00939439	ICAM1, CARD11, TNF, NLRC3, GTF2A2, TGFB1	4.61706	0.225055
GOTERM_BP_FAT	GO:0002429~immune response-activating cell surface receptor signaling pathway		0.00965797	PTPRC, LAT2, CD19, LYN, CD79A	5.91931	0.228171
GOTERM_BP_FAT	GO:0050867~positive regulation of cell activation		0.0102411	CD83, CARD11, PTPRC, CDKN1A, CORO1A, TNFSF13, CD40, TGFB1	3.32761	0.237719
GOTERM_BP_FAT	GO:0010740~positive regulation of protein kinase cascade		0.0103676	CARD11, PTPRC, TNF, TNFRSF10B, LYN, LGALS1, CD40, LTB, NEK6, TGFB1	2.76471	0.237823
GOTERM_MF_FAT	GO:0032559~adenyl ribonucleotide binding		0.0103761	COASY, FGFR1, RNASEL, ABCF2, HELQ, ADCY7, BLK, DAK, STK17B, MAP4K2, MKNK2, AURKA, ITM2C, TK2, TK1, ACVR1B, NLRC3, ACSL1, DDX60, MAP3K8, TOR1A, EEF2K, CDK16, CSK, ACSL5, CDC6, ALPK1, PDXK, MYO1C, MAP2K1, LYN, SWAP70, SUCLG2, PIK3C2B, PIM1, NADK, PBK, C9ORF167, EPHA7, P2RX1, RPS6KA1, ATP2A3, GSK3B, JAK3, NEK6	1.44545	0.240701
GOTERM_BP_FAT	GO:0052547~regulation of peptidase activity		0.0106817	TNFRSF10A, TNF, TNFRSF10B, P2RX1, CDKN2D, PMAIP1, IFI6	3.75808	0.241638
GOTERM_BP_FAT	GO:0008624~induction of apoptosis by extracellular signals		0.0107285	TNFRSF10A, BID, FGD2, ARHGAP4, TNF, TNFRSF10B, ABR, VAV1	3.2979	0.24014
GOTERM_BP_FAT	GO:0022407~regulation of cell-cell adhesion		0.0113123	TNF, MAP2K1, SMAD7, TGFB1	8.39466	0.249007
GOTERM_BP_FAT	GO:0002700~regulation of production of molecular mediator of immune response		0.0114995	PTPRC, TNF, TNFSF13, CD40, TGFB1	5.63057	0.25013
GOTERM_BP_FAT	GO:0051092~positive regulation of NF-kappaB transcription factor activity		0.0114995	ICAM1, CARD11, TNF, NLRC3, TGFB1	5.63057	0.25013
GOTERM_BP_FAT	GO:0032844~regulation of homeostatic process		0.0117536	PTPRC, ACVR1B, LYN, SMAD7, CCL5, IFI6, TGFB1, SPP1	3.24005	0.252472
GOTERM_BP_FAT	GO:0051223~regulation of protein transport		0.0117536	TNF, WWP2, GSK3B, PKIG, BCL3, CD40, LTB, TGFB1	3.24005	0.252472
GOTERM_BP_FAT	GO:0051235~maintenance of location		0.0122369	BBS4, TNF, GPAA1, BCL3, KDELR1, FTH1	4.3285	0.258953
GOTERM_BP_FAT	GO:0043271~negative regulation of ion transport		0.0128049	TNF, KCNA5, LTB, TGFB1	8.02968	0.26676
KEGG_PATHWAY	hsa05340:Primary immunodeficiency		0.0128203	PTPRC, CD19, CD79A, JAK3, CD40	5.38095	0.281307
GOTERM_BP_FAT	GO:0051726~regulation of cell cycle		0.0129021	PTPRC, CDC6, TNF, SIPA1, PIM1, TGFB1, CDKN1C, CDKN1A, TSPYL2, ID2, CDKN2D, BTG3, RBM38, LTB, NEK6	2.09233	0.266033
GOTERM_BP_FAT	GO:0010033~response to organic substance		0.0132575	TNF, ADCY7, AURKA, PMAIP1, CCL5, TGFB1, GCH1, CD48, ACSL1, BCHE, GATA3, TRDMT1, TOR1A, SPP1, LYN, MAP2K1, CLIC1, PCK1, CD83, CDKN1A, CORO1A, MSX1, ADM, ID2, P2RX1, PPP1R15A	1.66496	0.269836
GOTERM_BP_FAT	GO:0044092~negative regulation of molecular function		0.0138716	CAST, PTPRC, ADCY7, SMAD7, PKIG, PIM1, PKIB, CDKN1C, SPRY2, CDKN1A, ID2, WWP2, CDKN2D, ENG, IFI6	2.07353	0.277971
GOTERM_BP_FAT	GO:0008361~regulation of cell size		0.0140246	FGFR1, ACVR1B, CDKN1A, TSPYL2, CDKN2D, SIPA1, HBEGF, EMP3, CACNA1A, TGFB1, SPP1	2.46542	0.278107
GOTERM_BP_FAT	GO:0002889~regulation of immunoglobulin mediated immune response		0.0144046	PTPRC, TNFSF13, CD40, TGFB1	7.69511	0.282026
GOTERM_BP_FAT	GO:0002712~regulation of B cell mediated immunity		0.0144046	PTPRC, TNFSF13, CD40, TGFB1	7.69511	0.282026
GOTERM_BP_FAT	GO:0030308~negative regulation of cell growth		0.0145673	ACVR1B, CDKN1A, TSPYL2, CDKN2D, SIPA1, TGFB1, SPP1	3.51298	0.282278
GOTERM_BP_FAT	GO:0070661~leukocyte proliferation		0.0146612	PTPRC, ELF4, CD79A, CD40, TGFB1	5.24666	0.281403
GOTERM_BP_FAT	GO:0032943~mononuclear cell proliferation		0.0146612	PTPRC, ELF4, CD79A, CD40, TGFB1	5.24666	0.281403
GOTERM_BP_FAT	GO:0045944~positive regulation of transcription from RNA polymerase II promoter		0.0148954	KLF6, IKZF2, TNF, ELF4, KLF13, TFEB, MED14, ARNTL, WT1, TGFB1, NOTCH1, GTF2A2, IRF1, BCL3, JAK3, ENG	1.99119	0.28281
BBID	125.T_Cells_CNS-APCs		0.014977	ICAM1, ITGB2, CD40, TGFB1	6.62963	0.595626
BBID	5.B7_CD40_B-cell_activa		0.014977	TRAC, CD79A, CD40, TGFB1	6.62963	0.595626
GOTERM_BP_FAT	GO:0070201~regulation of establishment of protein localization		0.0159009	TNF, WWP2, GSK3B, PKIG, BCL3, CD40, LTB, TGFB1	3.0526	0.296383
BIOCARTA	h_LairPathway:Cells and Molecules involved in local acute inflammatory response		0.0161294	ICAM1, TNF, ITGB2, ITGA4	7.04412	0.707034
GOTERM_BP_FAT	GO:0050801~ion homeostasis		0.0163174	PTPRC, GNA15, CYSLTR1, SMAD7, NR3C2, HFE, KCNA5, CCL5, FTH1, APLP2, TGFB1, P2RX1, ADM, SLC30A1, MT2A, IFI6, CACNA1A	1.91907	0.300414
GOTERM_BP_FAT	GO:0048514~blood vessel morphogenesis		0.0164079	NOTCH1, SMAD7, APOLD1, TNFSF13, ITGA4, ARHGAP24, ENG, TNFAIP2, WT1, ANXA2P2, ANXA2	2.407	0.299371
GOTERM_BP_FAT	GO:0031099~regeneration		0.0165443	IGSF10, CDKN1A, NOTCH1, ADM, NINJ1, TGFB1	4.01484	0.299043
GOTERM_BP_FAT	GO:0051240~positive regulation of multicellular organismal process		0.0171122	CD83, CARD11, TNF, ADM, BCL3, ALOX5, CD40, CCL5, TPM1, LTB, TGFB1, SPP1	2.27069	0.305185
GOTERM_MF_FAT	GO:0004861~cyclin-dependent protein kinase inhibitor activity		0.0172464	CDKN1C, CDKN1A, CDKN2D	14.4256	0.354291
GOTERM_BP_FAT	GO:0043388~positive regulation of DNA binding		0.0175123	ICAM1, CARD11, TNF, NLRC3, GTF2A2, TGFB1	3.95748	0.308701
GOTERM_BP_FAT	GO:0008284~positive regulation of cell proliferation		0.0178008	PTPRC, FGFR1, TNF, LYN, TNFSF13, CD40, TGFB1, CARD11, CORO1A, NOTCH1, CDKN1A, ATF3, ADM, RAC2, ID2, GRN, HBEGF	1.8959	0.310517
GOTERM_BP_FAT	GO:0000018~regulation of DNA recombination		0.0179291	PTPRC, TNFSF13, CD40, TGFB1	7.10318	0.309989
GOTERM_BP_FAT	GO:0043123~positive regulation of I-kappaB kinase/NF-kappaB cascade		0.018481	CARD11, TNF, TNFRSF10B, LGALS1, CD40, LTB, NEK6	3.3319	0.315501
GOTERM_BP_FAT	GO:0006796~phosphate metabolic process		0.0188753	FGFR1, RNASEL, TNF, BLK, MKNK2, MAP4K2, STK17B, AURKA, TGFB1, ACVR1B, MAP3K8, EEF2K, CSK, MTMR6, CDK16, PTPRC, ALPK1, NDUFA2, MAP2K1, LYN, SMAD7, PIK3C2B, PIM1, NADK, CCDC155, PBK, PPM1F, EPHA7, RPS6KA1, GSK3B, JAK3, NEK6	1.51846	0.318673
GOTERM_BP_FAT	GO:0006793~phosphorus metabolic process		0.0188753	FGFR1, RNASEL, TNF, BLK, MKNK2, MAP4K2, STK17B, AURKA, TGFB1, ACVR1B, MAP3K8, EEF2K, CSK, MTMR6, CDK16, PTPRC, ALPK1, NDUFA2, MAP2K1, LYN, SMAD7, PIK3C2B, PIM1, NADK, CCDC155, PBK, PPM1F, EPHA7, RPS6KA1, GSK3B, JAK3, NEK6	1.51846	0.318673
GOTERM_BP_FAT	GO:0030183~B cell differentiation		0.0196596	KLF6, BCL11A, BCL3, CD79A, ITGA4	4.80944	0.327138
GOTERM_BP_FAT	GO:0042108~positive regulation of cytokine biosynthetic process		0.0196596	CARD11, TNF, IRF1, BCL3, LTB	4.80944	0.327138
GOTERM_BP_FAT	GO:0051651~maintenance of location in cell		0.0196596	BBS4, GPAA1, BCL3, KDELR1, FTH1	4.80944	0.327138
GOTERM_BP_FAT	GO:0045792~negative regulation of cell size		0.0202302	ACVR1B, CDKN1A, TSPYL2, CDKN2D, SIPA1, TGFB1, SPP1	3.26459	0.332484
GOTERM_MF_FAT	GO:0048185~activin binding		0.0207938	ACVR1B, SMAD7, ENG	13.1141	0.396079
GOTERM_MF_FAT	GO:0050664~oxidoreductase activity, acting on NADH or NADPH, with oxygen as acceptor		0.0207938	CYBA, CYBB, KMO	13.1141	0.396079
GOTERM_BP_FAT	GO:0042592~homeostatic process		0.020985	BBS4, GNA15, CYSLTR1, NR3C2, HFE, KCNA5, CCL5, TGFB1, APLP2, FTH1, RAC2, SLC30A1, TPP1, SEPW1, PTPRC, LYN, SMAD7, RPS6, PCK1, CORO1A, ADM, ID2, P2RX1, MT2A, CACNA1A, IFI6	1.59845	0.340135
GOTERM_BP_FAT	GO:0030888~regulation of B cell proliferation		0.0218904	CARD11, PTPRC, CDKN1A, CD40	6.59581	0.349523
GOTERM_BP_FAT	GO:0051173~positive regulation of nitrogen compound metabolic process		0.0231285	KLF6, PTPRC, ICAM1, TNF, IKZF2, MAP2K1, ELF4, KLF13, TFEB, TNFSF13, MED14, ARNTL, CD40, WT1, TGFB1, NOTCH1, RGMB, ETS2, GTF2A2, IRF1, BCL3, JAK3, ENG	1.64895	0.362822
KEGG_PATHWAY	hsa04660:T cell receptor signaling pathway		0.0231707	CARD11, PTPRC, TNF, MAP2K1, GSK3B, MAP3K8, VAV1, LCP2	2.79012	0.393545
GOTERM_BP_FAT	GO:0048545~response to steroid hormone stimulus		0.0236961	CDKN1A, TNF, MAP2K1, ADM, BCHE, GATA3, AURKA, CCL5, TGFB1, SPP1	2.40472	0.367401
GOTERM_BP_FAT	GO:0007178~transmembrane receptor protein serine/threonine kinase signaling pathway		0.0240591	ACVR1B, RGMB, MSX1, ARRB2, SMAD7, ENG, TGFB1	3.13781	0.369377
GOTERM_BP_FAT	GO:0006954~inflammatory response		0.0243072	TNF, CYSLTR1, NFKBID, LYN, ITGB2, CD40, CCL5, TGFB1, CYBA, CYBB, P2RX1, IRF7, ALOX5, SPP1	1.98889	0.369923
GOTERM_BP_FAT	GO:0015031~protein transport		0.0243489	BID, TNF, STX7, ZMAT3, VPS37C, TGFB1, AIP, SFT2D1, WDR19, AP1S1, BCL3, RAB24, KDELR1, SEC23IP, EXOC1, LYN, MYO1C, RAB4B, STXBP1, ARNTL, RAB7L1, RABEP2, RAB37, GSK3B, ARL4D, LCP2	1.57538	0.367975
GOTERM_BP_FAT	GO:0051270~regulation of cell motion		0.024362	ICAM1, BBS4, CORO1A, MAP2K1, LYN, SMAD7, RRAS, HBEGF, TPM1, TGFB1	2.39226	0.36571
GOTERM_BP_FAT	GO:0019725~cellular homeostasis		0.0246764	SEPW1, PTPRC, GNA15, CYSLTR1, SMAD7, NR3C2, HFE, KCNA5, CCL5, FTH1, APLP2, TGFB1, P2RX1, ADM, SLC30A1, MT2A, IFI6, CACNA1A	1.78342	0.367065
KEGG_PATHWAY	hsa04062:Chemokine signaling pathway		0.0249825	ADCY7, MAP2K1, RAC2, ARRB2, LYN, GSK3B, RASGRP2, JAK3, CSK, CCL5, VAV1	2.21569	0.370372
GOTERM_BP_FAT	GO:0002757~immune response-activating signal transduction		0.0255948	PTPRC, LAT2, CD19, LYN, CD79A	4.43949	0.375461
GOTERM_BP_FAT	GO:0006461~protein complex assembly		0.0258943	SNAP91, MAP2K1, GPAA1, AHCTF1, HFE, MED14, CD40, KCNA5, TGFB1, GCH1, TRIM4, CYBA, LPXN, P2RX1, RRM2, ALOX5AP, IRF7, GTF2A2, CACNA1A	1.73711	0.376528
GOTERM_BP_FAT	GO:0070271~protein complex biogenesis		0.0258943	SNAP91, MAP2K1, GPAA1, AHCTF1, HFE, MED14, CD40, KCNA5, TGFB1, GCH1, TRIM4, CYBA, LPXN, P2RX1, RRM2, ALOX5AP, IRF7, GTF2A2, CACNA1A	1.73711	0.376528
GOTERM_BP_FAT	GO:0032583~regulation of gene-specific transcription		0.0261827	CDKN1C, NOTCH1, IKZF2, TNF, SMAD7, GTF2A2, TFEB, ENG	2.75646	0.377449
GOTERM_BP_FAT	GO:0051099~positive regulation of binding		0.0266199	ICAM1, CARD11, TNF, NLRC3, GTF2A2, TGFB1	3.55159	0.380038
GOTERM_BP_FAT	GO:0051384~response to glucocorticoid stimulus		0.0266199	CDKN1A, TNF, MAP2K1, ADM, BCHE, CCL5	3.55159	0.380038
GOTERM_BP_FAT	GO:0009967~positive regulation of signal transduction		0.0267788	PTPRC, TNF, LYN, LGALS1, CD40, TGFB1, CDKN1C, ACVR1B, CARD11, TNFRSF10B, ENG, LTB, NEK6	2.03464	0.379465
GOTERM_BP_FAT	GO:0045184~establishment of protein localization		0.0270261	BID, TNF, STX7, ZMAT3, VPS37C, TGFB1, AIP, SFT2D1, WDR19, AP1S1, BCL3, RAB24, KDELR1, SEC23IP, EXOC1, LYN, MYO1C, RAB4B, STXBP1, ARNTL, RAB7L1, RABEP2, RAB37, GSK3B, ARL4D, LCP2	1.56104	0.379883
GOTERM_BP_FAT	GO:0033157~regulation of intracellular protein transport		0.027229	TNF, GSK3B, PKIG, BCL3, TGFB1	4.35572	0.379807
GOTERM_BP_FAT	GO:0031667~response to nutrient levels		0.0273253	ACSL1, NPY, ADM, BCHE, CDKN2D, HFE, CLIC1, ALOX5, TGFB1, SPP1	2.34369	0.378562
GOTERM_MF_FAT	GO:0043565~sequence-specific DNA binding		0.0279818	IRX3, ELF4, SMAD7, TFEB, NR3C2, MAFK, FOXO6, WT1, SHOX2, NOTCH1, TSPYL2, ATF3, MSX1, GATA3, ETS2, JUND, POU2F2, RFX1, IRF1, SPIB, ZFHX3	1.66357	0.478749
GOTERM_BP_FAT	GO:0043122~regulation of I-kappaB kinase/NF-kappaB cascade		0.0283455	CARD11, TNF, TNFRSF10B, LGALS1, CD40, LTB, NEK6	3.02051	0.387338
GOTERM_BP_FAT	GO:0043112~receptor metabolic process		0.028654	TNF, ARRB2, CACNA1A, TGFB1	5.9575	0.388335
GOTERM_MF_FAT	GO:0030528~transcription regulator activity		0.0289175	IRX3, ELF4, E2F8, NR3C2, TFEB, MYBL2, MYT1, FOXO6, TGFB1, WT1, AIP, TSC22D3, LYL1, GATA3, CREG1, JUND, POU2F2, GTF2A2, BCL11A, RBCK1, BCL3, SPIB, KLF6, IKZF2, SMAD7, KLF13, RELB, MED14, ARNTL, MAFK, VAV1, SHOX2, CDKN1C, NOTCH1, MSX1, ATF3, ID2, IRF7, ETS2, RFX1, IRF1, JAZF1, ZFHX3	1.3675	0.475634
GOTERM_BP_FAT	GO:0000079~regulation of cyclin-dependent protein kinase activity		0.0289243	CDKN1C, CDC6, CDKN1A, CDKN2D, PIM1	4.27506	0.388914
GOTERM_BP_FAT	GO:0006919~activation of caspase activity		0.0289243	TNFRSF10A, TNF, TNFRSF10B, P2RX1, PMAIP1	4.27506	0.388914
GOTERM_BP_FAT	GO:0008360~regulation of cell shape		0.0289243	FGD2, CORO1A, LST1, FERMT2, ITGB2	4.27506	0.388914
BBID	55.Allergen_recognition_by_Th2_or_Th0_cell		0.0290722	ICAM1, TRAC, ITGB2, CD40	5.3037	0.587325
GOTERM_BP_FAT	GO:0048878~chemical homeostasis		0.0291828	PTPRC, GNA15, CYSLTR1, SMAD7, NR3C2, HFE, KCNA5, RPS6, CCL5, FTH1, APLP2, TGFB1, PCK1, P2RX1, ADM, SLC30A1, MT2A, IFI6, CACNA1A	1.71336	0.38936
GOTERM_BP_FAT	GO:0045935~positive regulation of nucleobase, nucleoside, nucleotide and nucleic acid metabolic process		0.0296082	KLF6, PTPRC, TNF, IKZF2, MAP2K1, ELF4, KLF13, TFEB, TNFSF13, MED14, ARNTL, CD40, WT1, TGFB1, NOTCH1, RGMB, ETS2, GTF2A2, IRF1, BCL3, JAK3, ENG	1.62781	0.391532
GOTERM_BP_FAT	GO:0032880~regulation of protein localization		0.0300911	TNF, WWP2, GSK3B, PKIG, BCL3, CD40, LTB, TGFB1	2.67656	0.394256
GOTERM_BP_FAT	GO:0007243~protein kinase cascade		0.0302247	PTPRC, FGFR1, TNF, MAP2K1, BLK, PIK3C2B, MKNK2, MAP4K2, STK17B, TNFRSF10A, NLRC3, TNFRSF10B, RPS6KA1, BCL3, JAK3	1.87178	0.393381
GOTERM_BP_FAT	GO:0009615~response to virus		0.0306661	LILRB1, PTPRC, TNF, IRF7, BCL3, CCL5, IFI35	2.96509	0.395629
GOTERM_BP_FAT	GO:0050671~positive regulation of lymphocyte proliferation		0.030681	CARD11, PTPRC, CDKN1A, CORO1A, CD40	4.19733	0.39357
GOTERM_MF_FAT	GO:0003700~transcription factor activity		0.0309228	IRX3, ELF4, E2F8, TFEB, NR3C2, MYT1, MYBL2, WT1, FOXO6, TSC22D3, GATA3, POU2F2, JUND, BCL3, SPIB, KLF6, SMAD7, RELB, ARNTL, MAFK, VAV1, SHOX2, NOTCH1, ATF3, MSX1, IRF7, ETS2, RFX1, IRF1, ZFHX3	1.47954	0.484903
GOTERM_BP_FAT	GO:0042100~B cell proliferation		0.0309581	PTPRC, CD79A, CD40	10.6548	0.39415
GOTERM_BP_FAT	GO:0002286~T cell activation during immune response		0.0309581	ICAM1, RELB, BCL3	10.6548	0.39415
GOTERM_BP_FAT	GO:0001933~negative regulation of protein amino acid phosphorylation		0.0311269	PTPRC, SMAD7, ENG, TGFB1	5.77133	0.393651
GOTERM_BP_FAT	GO:0051336~regulation of hydrolase activity		0.0315422	FGD2, GNA15, TBC1D10C, TNF, MAP2K1, AGFG2, PMAIP1, VAV1, TPM1, TNFRSF10A, TNFRSF10B, P2RX1, CDKN2D, IFI6	1.91807	0.39558
GOTERM_BP_FAT	GO:0045926~negative regulation of growth		0.0318717	ACVR1B, CDKN1A, TSPYL2, CDKN2D, SIPA1, TGFB1, SPP1	2.93813	0.396644
GOTERM_BP_FAT	GO:0051254~positive regulation of RNA metabolic process		0.032468	KLF6, IKZF2, TNF, MAP2K1, ELF4, KLF13, TFEB, MED14, ARNTL, WT1, TGFB1, NOTCH1, ETS2, GTF2A2, IRF1, BCL3, JAK3, ENG	1.7278	0.40026
GOTERM_BP_FAT	GO:0032946~positive regulation of mononuclear cell proliferation		0.0324993	CARD11, PTPRC, CDKN1A, CORO1A, CD40	4.12238	0.398426
GOTERM_BP_FAT	GO:0070665~positive regulation of leukocyte proliferation		0.0324993	CARD11, PTPRC, CDKN1A, CORO1A, CD40	4.12238	0.398426
GOTERM_BP_FAT	GO:0007264~small GTPase mediated signal transduction		0.0334028	ABR, MAP2K1, RAB4B, RGS19, RAB7L1, ARHGAP4, RAB37, RAC2, RASGRP2, RALB, RAB24, RRAS, ARL4D	1.96793	0.404869
GOTERM_BP_FAT	GO:0032535~regulation of cellular component size		0.033521	FGFR1, ACVR1B, CDKN1A, CORO1A, TSPYL2, CDKN2D, SIPA1, HBEGF, EMP3, CACNA1A, TGFB1, SPP1	2.04446	0.403856
GOTERM_BP_FAT	GO:0060284~regulation of cell development		0.0340258	IRX3, NOTCH1, LYN, SMAD7, PLXNB2, DLL1, ZFHX3, CACNA1A, TGFB1, SPP1	2.25223	0.406446
GOTERM_BP_FAT	GO:0050900~leukocyte migration		0.0343795	ICAM1, CORO1A, TNF, ITGB2, CCL5	4.05006	0.407606
GOTERM_BP_FAT	GO:0010552~positive regulation of specific transcription from RNA polymerase II promoter		0.0343795	NOTCH1, IKZF2, GTF2A2, TFEB, ENG	4.05006	0.407606
GOTERM_MF_FAT	GO:0004674~protein serine/threonine kinase activity		0.034392	ALPK1, MAP2K1, PIM1, MKNK2, MAP4K2, STK17B, AURKA, PBK, ACVR1B, RPS6KA1, GSK3B, MAP3K8, EEF2K, CDK16, ENG, NEK6	1.78922	0.508707
KEGG_PATHWAY	hsa04670:Leukocyte transendothelial migration		0.0353496	ICAM1, CYBA, CYBB, RAC2, SIPA1, ITGB2, ITGA4, VAV1	2.55367	0.437764
GOTERM_BP_FAT	GO:0046632~alpha-beta T cell differentiation		0.0356116	RELB, IRF1, BCL3	9.89371	0.416698
GOTERM_BP_FAT	GO:0046822~regulation of nucleocytoplasmic transport		0.0363216	TNF, GSK3B, PKIG, BCL3, TGFB1	3.98023	0.42093
GOTERM_BP_FAT	GO:0019229~regulation of vasoconstriction		0.0363971	MAP2K1, P2RX1, ADM, ALOX5	5.43184	0.419498
GOTERM_BP_FAT	GO:0000060~protein import into nucleus, translocation		0.0363971	TNF, BCL3, ARNTL, TGFB1	5.43184	0.419498
BIOCARTA	h_lymphocytePathway:Adhesion Molecules on Lymphocyte		0.0365418	ICAM1, ITGB2, ITGA4	9.39216	0.846448
GOTERM_BP_FAT	GO:0031960~response to corticosteroid stimulus		0.0366908	CDKN1A, TNF, MAP2K1, ADM, BCHE, CCL5	3.2591	0.42
GOTERM_MF_FAT	GO:0031625~ubiquitin protein ligase binding		0.0379957	ACVR1B, LYN, SMAD7, AURKA	5.3428	0.531169
GOTERM_BP_FAT	GO:0010952~positive regulation of peptidase activity		0.038326	TNFRSF10A, TNF, TNFRSF10B, P2RX1, PMAIP1	3.91277	0.432073
GOTERM_BP_FAT	GO:0043280~positive regulation of caspase activity		0.038326	TNFRSF10A, TNF, TNFRSF10B, P2RX1, PMAIP1	3.91277	0.432073
GOTERM_BP_FAT	GO:0006887~exocytosis		0.038361	LAT2, P2RX1, LYN, STXBP1, CCL5, CACNA1A, EXOC1	2.81039	0.430282
GOTERM_BP_FAT	GO:0043086~negative regulation of catalytic activity		0.0385221	CDKN1C, CAST, SPRY2, PTPRC, CDKN1A, ADCY7, SMAD7, CDKN2D, PKIG, PKIB, ENG, IFI6	2.00017	0.429577
GOTERM_MF_FAT	GO:0005085~guanyl-nucleotide exchange factor activity		0.0389279	FGD2, ARHGAP4, ABR, RASGRP2, PSD4, VAV1, IQSEC1, ARHGEF10	2.5308	0.527037
GOTERM_BP_FAT	GO:0043193~positive regulation of gene-specific transcription		0.0399442	NOTCH1, IKZF2, TNF, GTF2A2, TFEB, ENG	3.18418	0.439426
GOTERM_BP_FAT	GO:0001568~blood vessel development		0.0402434	NOTCH1, SMAD7, APOLD1, TNFSF13, ITGA4, ARHGAP24, ENG, TNFAIP2, WT1, ANXA2P2, ANXA2	2.07297	0.439825
GOTERM_BP_FAT	GO:0045785~positive regulation of cell adhesion		0.0403925	TNF, SMAD7, VAV1, TPM1, SPP1	3.84755	0.43899
GOTERM_MF_FAT	GO:0003951~NAD+ kinase activity		0.0410111	C5ORF33, NADK	48.0852	0.533467
GOTERM_MF_FAT	GO:0045569~TRAIL binding		0.0410111	TNFRSF10A, TNFRSF10B	48.0852	0.533467
GOTERM_MF_FAT	GO:0004797~thymidine kinase activity		0.0410111	TK2, TK1	48.0852	0.533467
GOTERM_BP_FAT	GO:0050863~regulation of T cell activation		0.041176	CD83, CARD11, PTPRC, CORO1A, TNFRSF14, PAG1, TGFB1	2.76235	0.443317
GOTERM_BP_FAT	GO:0001525~angiogenesis		0.0415307	NOTCH1, APOLD1, TNFSF13, ARHGAP24, ENG, TNFAIP2, ANXA2P2, ANXA2	2.49571	0.44413
GOTERM_BP_FAT	GO:0008104~protein localization		0.0418548	BID, BBS4, TNF, STX7, ZMAT3, GPAA1, VPS37C, TGFB1, AIP, SFT2D1, WDR19, AP1S1, BCL3, RAB24, KDELR1, SEC23IP, EXOC1, MYO1C, LYN, RAB4B, STXBP1, ARNTL, RAB7L1, RABEP2, RAB37, GSK3B, ARL4D, LCP2	1.46573	0.444688
KEGG_PATHWAY	hsa04060:Cytokine-cytokine receptor interaction		0.0423589	TNF, TNFRSF14, TNFSF13, CD70, CD40, TNFSF9, CCL5, TGFB1, TNFRSF10A, ACVR1B, TNFRSF10B, TNFRSF10D, LTB	1.86896	0.459667
GOTERM_BP_FAT	GO:0048298~positive regulation of isotype switching to IgA isotypes		0.0427054	TNFSF13, TGFB1	46.1706	0.449395
GOTERM_BP_FAT	GO:0048296~regulation of isotype switching to IgA isotypes		0.0427054	TNFSF13, TGFB1	46.1706	0.449395
BIOCARTA	h_g2Pathway:Cell Cycle: G2/M Checkpoint		0.0430025	CDKN1A, RPS6KA1, CDKN2D, MYT1	4.90026	0.809724
GOTERM_BP_FAT	GO:0007507~heart development		0.0435021	SHOX2, BBS4, NOTCH1, MSX1, ID2, ADM, SMAD7, ITGA4, TPM1, ENG	2.14747	0.453593
GOTERM_BP_FAT	GO:0016192~vesicle-mediated transport		0.0442237	SNAP91, STX7, LYN, RAB4B, STXBP1, MAP4K2, HFE, CCL5, VAV1, FTH1, CORO1A, AP1S1, WDR19, LAT2, RABEP2, P2RX1, ARRB2, KDELR1, CACNA1A, EXOC1	1.60315	0.457138
BBID	60.IL-15_rheumatoid-arthritis_synovitis		0.0443287	ICAM1, TNF, ITGB2	7.95556	0.596196
GOTERM_BP_FAT	GO:0042129~regulation of T cell proliferation		0.0447123	CARD11, PTPRC, CORO1A, TNFRSF14, TGFB1	3.72344	0.458851
GOTERM_BP_FAT	GO:0022415~viral reproductive process		0.0447123	ICAM1, WWP2, IRF7, THOC6, TGFB1	3.72344	0.458851
GOTERM_BP_FAT	GO:0033673~negative regulation of kinase activity		0.0451436	CDKN1C, SPRY2, PTPRC, CDKN1A, PKIG, PKIB	3.07804	0.460109
GOTERM_BP_FAT	GO:0001819~positive regulation of cytokine production		0.0451436	CD83, CARD11, TNF, BCL3, CD40, TGFB1	3.07804	0.460109
GOTERM_BP_FAT	GO:0033280~response to vitamin D		0.0456571	CDKN2D, TGFB1, SPP1	8.657	0.461965
GOTERM_BP_FAT	GO:0001944~vasculature development		0.0459994	NOTCH1, SMAD7, APOLD1, TNFSF13, ITGA4, ARHGAP24, ENG, TNFAIP2, WT1, ANXA2P2, ANXA2	2.02341	0.462525
GOTERM_MF_FAT	GO:0016538~cyclin-dependent protein kinase regulator activity		0.047407	CDKN1C, CDKN1A, CDKN2D	8.48562	0.574627
GOTERM_MF_FAT	GO:0005160~transforming growth factor beta receptor binding		0.047407	SMAD7, ENG, TGFB1	8.48562	0.574627
KEGG_PATHWAY	hsa04620:Toll-like receptor signaling pathway		0.049478	TNF, MAP2K1, IRF7, MAP3K8, CD40, CCL5, SPP1	2.61056	0.477705
GOTERM_BP_FAT	GO:0010604~positive regulation of macromolecule metabolic process		0.0499526	TNF, ELF4, TFEB, TNFSF13, TGFB1, WT1, RGMB, GTF2A2, BCL3, LTB, KLF6, PTPRC, IKZF2, LYN, MAP2K1, SMAD7, KLF13, MED14, TNFRSF14, CD40, ARNTL, CARD11, NOTCH1, ETS2, IRF1, JAK3, ENG	1.45462	0.489121
GOTERM_BP_FAT	GO:0032655~regulation of interleukin-12 production		0.0510237	IRF1, CD40, LTB	8.14776	0.494582
GOTERM_BP_FAT	GO:0060393~regulation of pathway-restricted SMAD protein phosphorylation		0.0510237	SMAD7, ENG, TGFB1	8.14776	0.494582
GOTERM_BP_FAT	GO:0060326~cell chemotaxis		0.0514244	CORO1A, ITGB2, CCL5, ENG	4.73545	0.495329
GOTERM_BP_FAT	GO:0008283~cell proliferation		0.0514268	PTPRC, PDXK, MAP2K1, ELF4, SIPA1, E2F8, PIM1, CD70, CD40, TNFSF9, TGFB1, FTH1, WIT1, NPY, CREG1, CD79A	1.69434	0.493335
GOTERM_MF_FAT	GO:0004715~non-membrane spanning protein tyrosine kinase activity		0.0526502	LYN, BLK, JAK3, CSK	4.69124	0.601968
GOTERM_BP_FAT	GO:0010551~regulation of specific transcription from RNA polymerase II promoter		0.0526769	NOTCH1, IKZF2, SMAD7, GTF2A2, TFEB, ENG	2.94706	0.499857
BIOCARTA	h_monocytePathway:Monocyte and its Surface Molecules		0.0534094	ICAM1, ITGB2, ITGA4	7.68449	0.809411
GOTERM_BP_FAT	GO:0010647~positive regulation of cell communication		0.0537634	PTPRC, TNF, LYN, LGALS1, CD40, TGFB1, CDKN1C, ACVR1B, CARD11, TNFRSF10B, ENG, LTB, NEK6	1.82437	0.505143
KEGG_PATHWAY	hsa04664:Fc epsilon RI signaling pathway		0.053906	TNF, MAP2K1, RAC2, LYN, VAV1, LCP2	2.89744	0.475238
GOTERM_BP_FAT	GO:0045893~positive regulation of transcription, DNA-dependent		0.0542259	KLF6, IKZF2, TNF, ELF4, KLF13, TFEB, MED14, ARNTL, WT1, TGFB1, NOTCH1, ETS2, GTF2A2, IRF1, BCL3, JAK3, ENG	1.64549	0.506215
GOTERM_BP_FAT	GO:0002285~lymphocyte activation during immune response		0.0566033	ICAM1, RELB, BCL3	7.69511	0.519689
GOTERM_BP_FAT	GO:0001837~epithelial to mesenchymal transition		0.0566033	S100A4, NOTCH1, TGFB1	7.69511	0.519689
GOTERM_BP_FAT	GO:0051348~negative regulation of transferase activity		0.0567021	CDKN1C, SPRY2, PTPRC, CDKN1A, PKIG, PKIB	2.88567	0.518326
GOTERM_BP_FAT	GO:0040012~regulation of locomotion		0.056937	ICAM1, BBS4, CORO1A, MAP2K1, SMAD7, RRAS, HBEGF, TPM1, TGFB1	2.16425	0.517843
GOTERM_MF_FAT	GO:0004713~protein tyrosine kinase activity		0.0575411	FGFR1, EPHA7, MAP2K1, LYN, BLK, JAK3, CSK, NEK6	2.31736	0.623877
GOTERM_BP_FAT	GO:0032507~maintenance of protein location in cell		0.0581519	BBS4, GPAA1, BCL3, KDELR1	4.50445	0.523534
GOTERM_BP_FAT	GO:0009820~alkaloid metabolic process		0.0581519	TP53I3, BCHE, NADK, KMO	4.50445	0.523534
GOTERM_BP_FAT	GO:0042330~taxis		0.0585821	PLP2, CORO1A, CYSLTR1, MAP2K1, RAC2, ITGB2, CCL5, ENG	2.30853	0.524251
GOTERM_BP_FAT	GO:0006935~chemotaxis		0.0585821	PLP2, CORO1A, CYSLTR1, MAP2K1, RAC2, ITGB2, CCL5, ENG	2.30853	0.524251
GOTERM_MF_FAT	GO:0031267~small GTPase binding		0.0587006	FGD2, DENND5A, MAP2K1, DIAPH3, ANXA2P2, ANXA2	2.85655	0.620121
BIOCARTA	h_bcrPathway:BCR Signaling Pathway		0.0587073	MAP2K1, LYN, CD79A, VAV1	4.33484	0.781859
GOTERM_BP_FAT	GO:0001558~regulation of cell growth		0.0596265	ACVR1B, CDKN1A, TSPYL2, CDKN2D, SIPA1, RASGRP2, HBEGF, TGFB1, SPP1	2.14194	0.528739
GOTERM_BP_FAT	GO:0051272~positive regulation of cell motion		0.0608996	ICAM1, CORO1A, MAP2K1, LYN, HBEGF, TGFB1	2.82677	0.534525
GOTERM_BP_FAT	GO:0031647~regulation of protein stability		0.0616636	SMAD7, IFI30, RBM38, AURKA	4.3972	0.537158
GOTERM_BP_FAT	GO:0046651~lymphocyte proliferation		0.0616636	PTPRC, ELF4, CD79A, CD40	4.3972	0.537158
GOTERM_BP_FAT	GO:0046903~secretion		0.0617434	LAT2, P2RX1, LYN, STXBP1, NR3C2, ARL4D, CCL5, CACNA1A, EXOC1, ANXA2P2, LCP2, ANXA2	1.84683	0.535692
GOTERM_BP_FAT	GO:0006875~cellular metal ion homeostasis		0.0625419	PTPRC, GNA15, CYSLTR1, ADM, NR3C2, KCNA5, CCL5, CACNA1A, TGFB1	2.12008	0.538491
BIOCARTA	h_tcytotoxicPathway:T Cytotoxic Cell Surface Molecules		0.0626931	ICAM1, PTPRC, ITGB2	7.04412	0.752571
BIOCARTA	h_thelperPathway:T Helper Cell Surface Molecules		0.0626931	ICAM1, PTPRC, ITGB2	7.04412	0.752571
GOTERM_BP_FAT	GO:0043269~regulation of ion transport		0.0630629	TNF, P2RX1, LYN, KCNA5, LTB, TGFB1	2.79822	0.539626
GOTERM_BP_FAT	GO:0000122~negative regulation of transcription from RNA polymerase II promoter		0.0632143	CDKN1C, MSX1, TNF, ID2, SMAD7, IRF7, PKIG, JAZF1, ZFHX3, ENG, WT1	1.90931	0.538596
GOTERM_BP_FAT	GO:0060394~negative regulation of pathway-restricted SMAD protein phosphorylation		0.0633715	SMAD7, ENG	30.7804	0.537609
GOTERM_BP_FAT	GO:0002576~platelet degranulation		0.0633715	P2RX1, STXBP1	30.7804	0.537609
GOTERM_BP_FAT	GO:0003056~regulation of vascular smooth muscle contraction		0.0633715	MAP2K1, P2RX1	30.7804	0.537609
GOTERM_BP_FAT	GO:0051241~negative regulation of multicellular organismal process		0.0651007	CD83, NOTCH1, TNF, ADM, BCHE, STXBP1, ANXA2P2, ANXA2	2.25223	0.545665
GOTERM_BP_FAT	GO:0008217~regulation of blood pressure		0.065269	CYBA, NPY, P2RX1, TPM1, ENG, GCH1	2.77024	0.544731
GOTERM_BP_FAT	GO:0007162~negative regulation of cell adhesion		0.0652719	MAP2K1, SIPA1, CD164, TGFB1	4.29494	0.542868
GOTERM_BP_FAT	GO:0007167~enzyme linked receptor protein signaling pathway		0.0668414	FGFR1, SMAD7, TGFB1, ACVR1B, EPHA7, RGMB, MSX1, ARRB2, HBEGF, JAK3, ENG, CACNA1A, LCP2	1.75502	0.549813
GOTERM_BP_FAT	GO:0032386~regulation of intracellular transport		0.0672071	TNF, GSK3B, PKIG, BCL3, TGFB1	3.25145	0.549977
GOTERM_BP_FAT	GO:0016032~viral reproduction		0.0672071	ICAM1, WWP2, IRF7, THOC6, TGFB1	3.25145	0.549977
GOTERM_BP_FAT	GO:0002697~regulation of immune effector process		0.067518	ICAM1, PTPRC, TNF, TNFSF13, CD40, TGFB1	2.74281	0.549838
GOTERM_BP_FAT	GO:0019048~virus-host interaction		0.0683555	IRF7, THOC6, TGFB1	6.9256	0.552581
GOTERM_BP_FAT	GO:0050767~regulation of neurogenesis		0.0685185	IRX3, NOTCH1, LYN, PLXNB2, DLL1, CACNA1A, TGFB1, SPP1	2.22509	0.551629
GOTERM_BP_FAT	GO:0042306~regulation of protein import into nucleus		0.0689751	TNF, PKIG, BCL3, TGFB1	4.19733	0.552275
GOTERM_BP_FAT	GO:0030509~BMP signaling pathway		0.0689751	RGMB, MSX1, SMAD7, ENG	4.19733	0.552275
GOTERM_BP_FAT	GO:0048584~positive regulation of response to stimulus		0.0710214	PTPRC, LAT2, TNF, CD19, NPY, LYN, IRF7, CD79A, CCL5, TGFB1	1.95638	0.561384
GOTERM_BP_FAT	GO:0044057~regulation of system process		0.0721191	TNF, MAP2K1, P2RX1, ADM, BCHE, SMAD7, STXBP1, HBEGF, ALOX5, TPM1, LTB, CACNA1A	1.79303	0.565322
GOTERM_BP_FAT	GO:0051329~interphase of mitotic cell cycle		0.0721439	CDKN1C, CDC6, ACVR1B, CDKN1A, CDKN2D, PIM1	2.68955	0.563637
BBID	1.RBphosphoE2F		0.0724364	CDKN1C, CDKN1A, CDKN2D, TK1	3.78836	0.67629
GOTERM_BP_FAT	GO:0003007~heart morphogenesis		0.072872	BBS4, MSX1, SMAD7, TPM1, ENG	3.16237	0.565607
GOTERM_BP_FAT	GO:0030334~regulation of cell migration		0.0738436	ICAM1, CORO1A, MAP2K1, SMAD7, RRAS, HBEGF, TPM1, TGFB1	2.18559	0.568797
GOTERM_BP_FAT	GO:0046849~bone remodeling		0.074506	RAC2, TPP1, TGFB1	6.59581	0.570373
GOTERM_BP_FAT	GO:0001836~release of cytochrome c from mitochondria		0.074506	BID, PMAIP1, IFI6	6.59581	0.570373
GOTERM_BP_FAT	GO:0042035~regulation of cytokine biosynthetic process		0.0757928	CARD11, TNF, IRF1, BCL3, LTB	3.11964	0.575059
GOTERM_BP_FAT	GO:0001763~morphogenesis of a branching structure		0.0757928	SPRY2, EPHA7, NOTCH1, ENG, TGFB1	3.11964	0.575059
GOTERM_MF_FAT	GO:0051020~GTPase binding		0.0760602	FGD2, DENND5A, MAP2K1, DIAPH3, ANXA2P2, ANXA2	2.64689	0.707271
GOTERM_BP_FAT	GO:0055065~metal ion homeostasis		0.0767517	PTPRC, GNA15, CYSLTR1, ADM, NR3C2, KCNA5, CCL5, CACNA1A, TGFB1	2.027	0.57804
GOTERM_MF_FAT	GO:0019900~kinase binding		0.0790748	PTPRC, CORO1A, MAP2K1, GSK3B, CDKN2D, RBCK1, ITGB2, FTH1	2.14906	0.711398
GOTERM_BP_FAT	GO:0051325~interphase		0.0794002	CDKN1C, CDC6, ACVR1B, CDKN1A, CDKN2D, PIM1	2.61343	0.589158
GOTERM_BP_FAT	GO:0032940~secretion by cell		0.0801765	LAT2, P2RX1, LYN, STXBP1, ARL4D, CCL5, CACNA1A, EXOC1, LCP2	2.00742	0.591097
GOTERM_MF_FAT	GO:0019136~deoxynucleoside kinase activity		0.0803462	TK2, TK1	24.0426	0.707254
GOTERM_BP_FAT	GO:0007157~heterophilic cell adhesion		0.0808254	ICAM1, ITGA4, CD164	6.296	0.592409
GOTERM_BP_FAT	GO:0043525~positive regulation of neuron apoptosis		0.0808254	EPHA7, TNF, LTB	6.296	0.592409
GOTERM_BP_FAT	GO:0001932~regulation of protein amino acid phosphorylation		0.0813142	PTPRC, TNF, LYN, SMAD7, TNFRSF14, ITGB2, ENG, TGFB1	2.13506	0.592957
BIOCARTA	h_ps1Pathway:Presenilin action in Notch and Wnt signaling		0.0827242	NOTCH1, GSK3B, DLL1	6.03782	0.804032
BIOCARTA	h_hesPathway:Segmentation Clock		0.0827242	NOTCH1, GSK3B, DLL1	6.03782	0.804032
GOTERM_BP_FAT	GO:0007584~response to nutrient		0.0828732	ACSL1, BCHE, CDKN2D, CLIC1, ALOX5, TGFB1, SPP1	2.30853	0.598469
GOTERM_BP_FAT	GO:0043066~negative regulation of apoptosis		0.0830041	IER3, TNF, PIM1, NOTCH1, CDKN1A, MSX1, TNFRSF10D, CDKN2D, GSK3B, BCL3, MPO, CACNA1A, IFI6	1.69553	0.597333
GOTERM_BP_FAT	GO:0002294~CD4-positive, alpha-beta T cell differentiation during immune response		0.083593	RELB, BCL3	23.0853	0.598306
GOTERM_BP_FAT	GO:0034616~response to laminar fluid shear stress		0.083593	SMAD7, TGFB1	23.0853	0.598306
GOTERM_BP_FAT	GO:0010799~regulation of peptidyl-threonine phosphorylation		0.083593	SMAD7, TGFB1	23.0853	0.598306
GOTERM_BP_FAT	GO:0002037~negative regulation of L-glutamate transport		0.083593	TNF, LTB	23.0853	0.598306
GOTERM_BP_FAT	GO:0042093~T-helper cell differentiation		0.083593	RELB, BCL3	23.0853	0.598306
GOTERM_BP_FAT	GO:0045185~maintenance of protein location		0.084702	BBS4, GPAA1, BCL3, KDELR1	3.84755	0.60163
GOTERM_BP_FAT	GO:0010769~regulation of cell morphogenesis involved in differentiation		0.0849027	SMAD7, PLXNB2, CACNA1A, TGFB1, SPP1	2.99809	0.60082
GOTERM_BP_FAT	GO:0070482~response to oxygen levels		0.0850778	CDKN1A, ADM, APOLD1, KCNA5, ENG, TGFB1, DDIT4	2.29216	0.599902
GOTERM_BP_FAT	GO:0046578~regulation of Ras protein signal transduction		0.0854363	FGD2, TBC1D10C, ABR, MAP2K1, AGFG2, PSD4, VAV1, IQSEC1, ARHGEF10	1.97874	0.599813
GOTERM_BP_FAT	GO:0015674~di-, tri-valent inorganic cation transport		0.0871819	PTPRC, CORO1A, NPY, CYSLTR1, ATP2A3, HFE, CACNA1A, FTH1	2.09867	0.605881
GOTERM_MF_FAT	GO:0019887~protein kinase regulator activity		0.0873059	CDKN1C, CDKN1A, CDKN2D, PKIG, PKIB	2.96822	0.728462
GOTERM_MF_FAT	GO:0005525~GTP binding		0.0878327	GNA15, SUCLG2, RAB4B, RAB7L1, GCH1, PCK1, RAB37, RAC2, RALB, RAB24, RRAS, ARL4D, SEPT8	1.6804	0.72123
GOTERM_MF_FAT	GO:0042803~protein homodimerization activity		0.088119	CORO1A, TP53I3, PDXK, IKZF2, P2RX1, LGALS1, E2F8, GTF2A2, PTS, ENG, TGFB1, GCH1	1.72761	0.71317
GOTERM_BP_FAT	GO:0043069~negative regulation of programmed cell death		0.0882211	IER3, TNF, PIM1, NOTCH1, CDKN1A, MSX1, TNFRSF10D, CDKN2D, GSK3B, BCL3, MPO, CACNA1A, IFI6	1.67192	0.608749
GOTERM_BP_FAT	GO:0007565~female pregnancy		0.0896595	ADM, GRN, HFE, FCGRT, TGFB1, SPP1	2.5184	0.613293
GOTERM_BP_FAT	GO:0010627~regulation of protein kinase cascade		0.0909953	CARD11, PTPRC, TNF, TNFRSF10B, LYN, LGALS1, CD40, LTB, NEK6, TGFB1	1.85424	0.61732
GOTERM_BP_FAT	GO:0006959~humoral immune response		0.0912594	CD83, TNF, POU2F2, TFEB, BCL3	2.92219	0.61677
GOTERM_BP_FAT	GO:0060548~negative regulation of cell death		0.0920843	IER3, TNF, PIM1, NOTCH1, CDKN1A, MSX1, TNFRSF10D, CDKN2D, GSK3B, BCL3, MPO, CACNA1A, IFI6	1.66727	0.618583
GOTERM_BP_FAT	GO:0051345~positive regulation of hydrolase activity		0.093299	TNFRSF10A, GNA15, TNF, TNFRSF10B, MAP2K1, P2RX1, PMAIP1, TPM1	2.06349	0.621991
BIOCARTA	h_lympathway:Adhesion and Diapedesis of Lymphocytes		0.0933848	ICAM1, ITGB2, ITGA4	5.63529	0.806958
GOTERM_MF_FAT	GO:0016651~oxidoreductase activity, acting on NADH or NADPH		0.0934826	CYBA, CYBB, TP53I3, NDUFA2, KMO	2.8967	0.726243
GOTERM_BP_FAT	GO:0033365~protein localization in organelle		0.096582	BID, BBS4, TNF, BCL3, ARNTL, TGFB1, AIP	2.21366	0.633722
GOTERM_BP_FAT	GO:0001817~regulation of cytokine production		0.0974645	CD83, CARD11, TNF, IRF1, BCL3, CD40, LTB, TGFB1	2.04069	0.635606
GOTERM_BP_FAT	GO:0045786~negative regulation of cell cycle		0.0978368	CDKN1A, TSPYL2, BTG3, SIPA1, TGFB1	2.85004	0.635452
GOTERM_MF_FAT	GO:0046983~protein dimerization activity		0.097891	IKZF2, PDXK, LGALS1, E2F8, MAFK, TGFB1, GCH1, CYBA, CORO1A, CYBB, TP53I3, ATF3, P2RX1, GTF2A2, JUND, PTS, ENG	1.50821	0.734647
KEGG_PATHWAY	hsa04920:Adipocytokine signaling pathway		0.0993274	TNF, ACSL1, NPY, PCK1, ACSL5	2.81095	0.672372
GOTERM_MF_FAT	GO:0004862~cAMP-dependent protein kinase inhibitor activity		0.0994068	PKIG, PKIB	19.2341	0.731861
