# Supplementary material for: The Leukemia-Specific Fusion Gene ETV6/RUNX1 Perturbs Distinct Key Biological Functions Primarily by Gene Repression
Source: PLoS One. 2011 Oct 20;6(10):e26348. doi: 10.1371/journal.pone.0026348 (PMC3197637; doi:10.1371/journal.pone.0026348)
Supplement: Table S3 — Output from the DAVID analysis (version 6.7) for significantly down-regulated genes upon E/R KD. Column descriptions as for Table S2. (XLS) [file pone.0026348.s005.xls]

## Sheet: TableS2.FctCh.SigforDAVID.boths
Category	Term	P-Value	Gene Symbols	Fold Enrichment	Benjamini
GOTERM_BP_FAT	GO:0051252~regulation of RNA metabolic process	0.000716058	E2F5, ZNF823, RBM15B, ZNF250, CNOT2, ZNF347, ZNF345, RAB1A, ZNF343, ZFP90, POU4F1, KDM5B, L3MBTL4, ARID5B, SOX11, ZHX1, TLE3, LEF1, HMGA2, NRIP1, TARBP1, MURC, ZNF439, POGK, NAB1, MDM2, TSHZ3, ARX, HTATSF1, LHX2, ZNF286A, NFATC2, ZNF420, ZNF561, ZNF268, ZNF606, CREBL2, SREBF1, BMP2, KAT2B, TNFSF4, ZNF567, ZNF24, SMAD4, MED13L, ATRX, HDAC4, EBF4, SP3, PRKAR1A, IRF4, TCF12, F2R	1.57557	0.724357
GOTERM_BP_FAT	GO:0006355~regulation of transcription, DNA-dependent	0.000762641	E2F5, ZNF823, ZNF250, CNOT2, ZNF347, ZNF345, RAB1A, ZNF343, ZFP90, POU4F1, KDM5B, L3MBTL4, ARID5B, SOX11, ZHX1, TLE3, LEF1, HMGA2, NRIP1, TARBP1, MURC, ZNF439, POGK, NAB1, MDM2, TSHZ3, ARX, HTATSF1, LHX2, ZNF286A, NFATC2, ZNF420, ZNF561, ZNF268, ZNF606, CREBL2, SREBF1, BMP2, KAT2B, TNFSF4, ZNF567, ZNF24, SMAD4, MED13L, ATRX, HDAC4, EBF4, SP3, PRKAR1A, IRF4, TCF12, F2R	1.58072	0.496543
GOTERM_BP_FAT	GO:0008285~negative regulation of cell proliferation	0.0029668	PRKCA, PTPRK, BMP2, NOG, CAV1, KAT2B, PTPRM, IGFBP7, SMAD4, NDFIP1, CDK6, TRIB1, HDAC4, INPP5D, PMP22, F2R	2.38876	0.831654
GOTERM_BP_FAT	GO:0040012~regulation of locomotion	0.00306382	PRKCA, PTPRK, PTPRM, FLT1, CLIC4, GAB1, SCARB1, KIT, PIK3R1, F2R, TRIB1	3.08782	0.748439
GOTERM_BP_FAT	GO:0051270~regulation of cell motion	0.00315677	PTPRK, PTPRM, FLT1, NRP1, CLIC4, GAB1, SCARB1, KIT, PIK3R1, F2R, TRIB1	3.07182	0.679413
KEGG_PATHWAY	hsa04070:Phosphatidylinositol signaling system	0.00380816	PRKCA, DGKA, IMPA2, PIK3C3, INPP5D, PIK3R1, ITPR2	4.58108	0.340242
GOTERM_BP_FAT	GO:0030334~regulation of cell migration	0.00417942	PTPRK, PTPRM, FLT1, CLIC4, GAB1, SCARB1, KIT, PIK3R1, F2R, TRIB1	3.18914	0.71514
GOTERM_BP_FAT	GO:0033344~cholesterol efflux	0.00485417	CAV1, NPC1, SCARB1, ABCG1	11.3466	0.713655
GOTERM_MF_FAT	GO:0008081~phosphoric diester hydrolase activity	0.00486991	PDE6B, GNAQ, PLD6, PDE7A, PDE4B, GPLD1, PHLDB2	4.43408	0.922167
GOTERM_BP_FAT	GO:0045449~regulation of transcription	0.00495645	E2F5, ZNF823, RBM15B, ZNF250, CNOT2, ZNF347, ZNF345, RAB1A, ZNF343, ESF1, ZFP90, POU4F1, KDM5B, ZNF594, PTPRK, KHDRBS3, L3MBTL4, ARID5B, SOX11, ZHX1, TLE3, LEF1, TLE4, HMGA2, NRIP1, TARBP1, ZNF788, MURC, ZNF439, POGK, NAB1, C2ORF3, MDM2, TSHZ3, STON1, LCORL, TRIB1, ARX, LHX2, HTATSF1, ZNF286A, ZNF268, ZNF561, ZNF420, NFATC2, ZNF606, CREBL2, SREBF1, BMP2, TNFSF4, KAT2B, ZNF567, ZNF24, SMAD4, AFF3,…	1.36761	0.672855
GOTERM_BP_FAT	GO:0001822~kidney development	0.00871734	NOG, BMP2, ARID5B, SOX11, SMAD4, LEF1, RRM2B	3.92995	0.82625
GOTERM_BP_FAT	GO:0007242~intracellular signaling cascade	0.00909174	RALGPS2, CAV1, GNAI1, PRKAG2, GNG11, KIT, RAB1A, RGL1, TRIB1, DGKA, PRKAR2B, ARL5A, DAB1, TIAM2, GAB1, PIK3C3, RHOBTB1, DYRK2, INPP5D, PIK3R1, TEC, FYB, PRKCA, ARHGEF4, FLT1, BRCC3, BRAF, DFFB, NRIP1, GNAQ, PDE7A, PRKAR1A, RAB15, GNB4, PHLDB2, F2R	1.5448	0.806618
GOTERM_BP_FAT	GO:0006350~transcription	0.00990556	E2F5, ZNF823, RBM15B, ZNF250, CNOT2, ZNF347, ZNF345, ZNF343, ESF1, ZFP90, POU4F1, KDM5B, ZNF594, KHDRBS3, ARID5B, SOX11, ZHX1, TLE3, LEF1, TLE4, HMGA2, NRIP1, ZNF788, MURC, ZNF439, NAB1, C2ORF3, TSHZ3, STON1, LCORL, IVNS1ABP, ARX, HTATSF1, LHX2, ZNF286A, ZNF420, NFATC2, ZNF561, ZNF268, ZNF606, CREBL2, SREBF1, KAT2B, ZNF567, ZNF24, SMAD4, AFF3, MED13L, HDAC4, EBF4, SP3, IRF4, TCF12, ZBTB8A	1.38525	0.803695
GOTERM_MF_FAT	GO:0035091~phosphoinositide binding	0.0111714	PIGK, ZCCHC2, SGK3, SNX16, SCARB1, PIK3R1, ITPR2	3.72463	0.947016
GOTERM_BP_FAT	GO:0032870~cellular response to hormone stimulus	0.0117619	PRKAR2B, KAT2B, IGFBP7, PRKAR1A, GAB1, GNG11, GNB4, PIK3R1	3.24189	0.830304
GOTERM_BP_FAT	GO:0000904~cell morphogenesis involved in differentiation	0.0154451	PRKCA, ARX, SEMA6A, NOG, BMP2, PTPRM, NRP1, LHX2, RTN4R, LEF1, POU4F1	2.42976	0.883985
GOTERM_BP_FAT	GO:0001655~urogenital system development	0.0163015	NOG, BMP2, ARID5B, SOX11, SMAD4, LEF1, RRM2B	3.42977	0.879006
KEGG_PATHWAY	hsa05220:Chronic myeloid leukemia	0.0180927	BRAF, SMAD4, MDM2, CDK6, BCL2L1, PIK3R1	3.87429	0.630307
GOTERM_MF_FAT	GO:0005543~phospholipid binding	0.0183073	DGKA, PIGK, ZCCHC2, SGK3, SNX16, SCARB1, ABCG1, PIK3R1, ITPR2	2.70554	0.960091
GOTERM_BP_FAT	GO:0042127~regulation of cell proliferation	0.0199564	PRKCA, PTPRK, CAV1, BMP2, NOG, NRP1, KAT2B, TNFSF4, FLT1, PTPRM, IGFBP7, NDFIP1, SMAD4, CDK6, BCL2L1, KIT, TRIB1, ARX, HDAC4, MDM2, INPP5D, PMP22, TRAF5, F2R	1.6436	0.910868
GOTERM_MF_FAT	GO:0008289~lipid binding	0.0222968	PRKCA, CAV1, ZCCHC2, BRAF, SGK3, SELL, SNX16, PECI, ABCG1, ITPR2, DGKA, PIGK, STARD4, PGRMC1, SCARB1, PIK3R1	1.89188	0.947571
GOTERM_BP_FAT	GO:0030900~forebrain development	0.0228497	ARX, ATRX, NOG, DAB1, GNAQ, LHX2, LEF1, TACC2	2.83665	0.92565
GOTERM_BP_FAT	GO:0043473~pigmentation	0.0234518	SHROOM3, GNAQ, HPS3, KIT, ZIC2	4.56749	0.918838
GOTERM_BP_FAT	GO:0010629~negative regulation of gene expression	0.0250365	PTPRK, BMP2, TNFSF4, RBM15B, ARID5B, ZHX1, NDFIP1, SMAD4, ZNF24, LEF1, BCL2L1, ZNF345, NRIP1, HDAC4, NAB1, MDM2, KDM5B	1.81793	0.920668
GOTERM_BP_FAT	GO:0010876~lipid localization	0.0266756	CAV1, NPC1, STARD4, ATP10A, SCARB1, ABCG1, ATP8A1, NRIP1	2.74631	0.9227
GOTERM_BP_FAT	GO:0045859~regulation of protein kinase activity	0.0269514	PRKCA, CAV1, FLT1, PRKAG2, KIT, TRIB1, DGKA, PRKAR2B, DAB1, PRKAR1A, PRKRIP1, GAB1, F2R	2.03088	0.914356
GOTERM_MF_FAT	GO:0019207~kinase regulator activity	0.0303134	PRKAR2B, PRKAG2, PRKAR1A, PRKRIP1, PIK3R1, TRIB1	3.43284	0.960038
GOTERM_BP_FAT	GO:0030301~cholesterol transport	0.0305356	CAV1, NPC1, SCARB1, ABCG1	5.82664	0.929818
GOTERM_BP_FAT	GO:0015918~sterol transport	0.0305356	CAV1, NPC1, SCARB1, ABCG1	5.82664	0.929818
BIOCARTA	h_cxcr4Pathway:CXCR4 Signaling Pathway	0.0309314	PRKCA, GNAQ, GNAI1, PIK3R1	5.55362	0.980307
GOTERM_MF_FAT	GO:0008270~zinc ion binding	0.03119	SEC24A, ZNF823, ZNF250, ZNF347, ZNF345, ZNRF3, ZNF343, ZIC2, ZFP90, NEURL1B, NT5E, KDM5B, PRKCA, ZNF594, ZCCHC2, L3MBTL4, BRCC3, BRAF, ZHX1, VPS41, ZNF788, TRIM38, ZNF439, BSPRY, RNF24, MDM2, ABLIM1, TSHZ3, TRIM14, ASAP2, MME, ZNF706, DGKA, SORBS2, RNF165, LHX2, SLC39A8, ZNF286A, PPP3CC, SLC39A6, ZNF268, ZNF561, ZNF420, ZNF606, TRAF5, TEC, CA5BP, ZNF567, MEX3A, ZNF24, MSRB3, ATRX, HDAC4, EBF4, SP…	1.28936	0.936837
GOTERM_BP_FAT	GO:0031327~negative regulation of cellular biosynthetic process	0.0312251	PRKCA, PTPRK, CAV1, BMP2, TNFSF4, RBM15B, ARID5B, ZHX1, SMAD4, ZNF24, LEF1, ZNF345, NRIP1, HDAC4, NAB1, MDM2, INPP5D, KDM5B	1.7293	0.925285
GOTERM_BP_FAT	GO:0051172~negative regulation of nitrogen compound metabolic process	0.0318381	PTPRK, CAV1, BMP2, TNFSF4, RBM15B, ARID5B, ZHX1, NDFIP1, SMAD4, ZNF24, LEF1, ZNF345, NRIP1, HDAC4, NAB1, MDM2, KDM5B	1.76539	0.920404
KEGG_PATHWAY	hsa04210:Apoptosis	0.0320064	PRKAR2B, DFFB, PRKAR1A, PPP3CC, BCL2L1, PIK3R1	3.3399	0.69331
GOTERM_BP_FAT	GO:0021537~telencephalon development	0.0320497	ARX, DAB1, LHX2, LEF1, TACC2	4.14588	0.91299
GOTERM_BP_FAT	GO:0016477~cell migration	0.0326668	PRKCA, ARX, PTPRK, FLT1, DAB1, NRP1, ARID5B, PODXL, SCARB1, POU4F1, KIT	2.14805	0.908366
GOTERM_BP_FAT	GO:0042632~cholesterol homeostasis	0.0327131	CAV1, NPC1, SCARB1, ABCG1	5.67331	0.899876
GOTERM_BP_FAT	GO:0055092~sterol homeostasis	0.0327131	CAV1, NPC1, SCARB1, ABCG1	5.67331	0.899876
GOTERM_BP_FAT	GO:0043549~regulation of kinase activity	0.0338757	PRKCA, CAV1, FLT1, PRKAG2, KIT, TRIB1, DGKA, PRKAR2B, DAB1, PRKAR1A, PRKRIP1, GAB1, F2R	1.96261	0.899364
GOTERM_BP_FAT	GO:0040017~positive regulation of locomotion	0.0351483	PRKCA, FLT1, SCARB1, KIT, PIK3R1, F2R	3.29978	0.899633
GOTERM_MF_FAT	GO:0008603~cAMP-dependent protein kinase regulator activity	0.0352305	PRKAR2B, PRKAG2, PRKAR1A	9.97669	0.931417
BIOCARTA	h_calcineurinPathway:Effects of calcineurin in Keratinocyte Differentiation	0.0352813	PRKCA, GNAQ, SP3	9.58	0.894064
GOTERM_BP_FAT	GO:0019220~regulation of phosphate metabolic process	0.0359481	PRKCA, C13ORF18, BMP2, CAV1, FLT1, PRKAG2, SMAD4, KIT, TRIB1, DGKA, PRKAR2B, DAB1, PRKAR1A, PRKRIP1, GAB1, F2R	1.77803	0.896801
GOTERM_BP_FAT	GO:0051174~regulation of phosphorus metabolic process	0.0359481	PRKCA, C13ORF18, BMP2, CAV1, FLT1, PRKAG2, SMAD4, KIT, TRIB1, DGKA, PRKAR2B, DAB1, PRKAR1A, PRKRIP1, GAB1, F2R	1.77803	0.896801
GOTERM_BP_FAT	GO:0010035~response to inorganic substance	0.0367807	PRKCA, PTPRK, KCNMB4, CAV1, NPC1, CPOX, UROS, LEF1, BCL2L1	2.36618	0.894306
GOTERM_BP_FAT	GO:0021953~central nervous system neuron differentiation	0.0373041	PRKCA, ARX, GNAQ, POU4F1	5.38964	0.889887
GOTERM_BP_FAT	GO:0009890~negative regulation of biosynthetic process	0.0373434	PRKCA, PTPRK, CAV1, BMP2, TNFSF4, RBM15B, ARID5B, ZHX1, SMAD4, ZNF24, LEF1, ZNF345, NRIP1, HDAC4, NAB1, MDM2, INPP5D, KDM5B	1.69308	0.882299
GOTERM_BP_FAT	GO:0009719~response to endogenous stimulus	0.0381488	PRKCA, CAV1, KAT2B, IGFBP7, BCKDHB, UROS, GNG11, BCL2L1, ABCG1, PRKAR2B, PRKAR1A, GAB1, GNB4, PIK3R1	1.86309	0.880016
GOTERM_BP_FAT	GO:0008610~lipid biosynthetic process	0.0382657	PIGK, ISYNA1, CRLS1, AGPAT5, ELOVL5, ALG1, SQLE, SCD, PRKAG2, MBOAT1, SRD5A1, SCARB1	2.00234	0.873114
GOTERM_BP_FAT	GO:0006783~heme biosynthetic process	0.0385457	CPOX, UROS, COX15	9.51113	0.867404
KEGG_PATHWAY	hsa05214:Glioma	0.0391857	PRKCA, BRAF, MDM2, CDK6, PIK3R1	3.84354	0.663547
GOTERM_MF_FAT	GO:0000166~nucleotide binding	0.0392329	NCBP2, RBM15B, HBS1L, PRKAG2, ATP10A, RAB1A, PRKAR2B, ARL5A, ERO1LB, NARS2, PIK3C3, CHST15, NT5E, NSF, KIAA0232, PRKCA, GTPBP6, BRAF, SGK3, CDK6, RPL23AP32, CKM, NAV1, GNAQ, SQLE, CELF5, EIF4A2, BMP2K, RAB15, PCCA, GAL3ST4, GNAI1, KIT, CMPK2, TRIB1, DGKA, HTATSF1, RHOBTB1, DYRK2, ACSL4, TEC, RHOBTB3, GIMAP2, GIMAP4, FLT1, MYO1G, SACS, AK7, ABCG1, SMC3, ATRX, PRKAR1A, HPGD, ATP8A1	1.27986	0.926944
GOTERM_BP_FAT	GO:0016125~sterol metabolic process	0.0392429	SREBF1, TNFSF4, SQLE, PRKAG2, SCARB1, ABCG1	3.20177	0.864742
GOTERM_BP_FAT	GO:0009725~response to hormone stimulus	0.0401949	PRKCA, CAV1, KAT2B, IGFBP7, BCKDHB, GNG11, BCL2L1, ABCG1, PRKAR2B, PRKAR1A, GAB1, GNB4, PIK3R1	1.90914	0.863946
GOTERM_MF_FAT	GO:0003702~RNA polymerase II transcription factor activity	0.0403715	SREBF1, STON1, LCORL, HTATSF1, CNOT2, LEF1, IRF4, MED13L, TCF12, ZNF345	2.1807	0.9088
GOTERM_BP_FAT	GO:0001932~regulation of protein amino acid phosphorylation	0.0420104	PRKCA, PRKAR2B, CAV1, BMP2, PRKAG2, PRKAR1A, GAB1, SMAD4	2.49232	0.868907
GOTERM_BP_FAT	GO:0001837~epithelial to mesenchymal transition	0.042846	NOG, BMP2, LEF1	8.98274	0.867344
GOTERM_MF_FAT	GO:0019198~transmembrane receptor protein phosphatase activity	0.0438383	PTPRK, PTPRM, PTPRE	8.86817	0.904106
GOTERM_MF_FAT	GO:0016780~phosphotransferase activity, for other substituted phosphate groups	0.0438383	CRLS1, GNPTAB, KLC3	8.86817	0.904106
GOTERM_BP_FAT	GO:0051338~regulation of transferase activity	0.044202	PRKCA, CAV1, FLT1, PRKAG2, KIT, TRIB1, DGKA, PRKAR2B, DAB1, PRKAR1A, PRKRIP1, GAB1, F2R	1.88348	0.869092
GOTERM_BP_FAT	GO:0010033~response to organic substance	0.0458717	PRKCA, CAV1, KAT2B, SELL, IGFBP7, BCKDHB, UROS, LEF1, GNG11, BCL2L1, ABCG1, TRIB1, HDAC4, PRKAR2B, SQLE, GAB1, PRKAR1A, GNB4, SCARB1, PIK3R1, F2R	1.5698	0.872596
GOTERM_BP_FAT	GO:0016481~negative regulation of transcription	0.0465847	PTPRK, BMP2, TNFSF4, RBM15B, ARID5B, ZHX1, SMAD4, ZNF24, LEF1, ZNF345, NRIP1, HDAC4, NAB1, MDM2, KDM5B	1.76132	0.870406
GOTERM_BP_FAT	GO:0010558~negative regulation of macromolecule biosynthetic process	0.0471728	PRKCA, PTPRK, BMP2, TNFSF4, RBM15B, ARID5B, ZHX1, SMAD4, ZNF24, LEF1, ZNF345, NRIP1, HDAC4, NAB1, MDM2, INPP5D, KDM5B	1.67503	0.867563
GOTERM_BP_FAT	GO:0045596~negative regulation of cell differentiation	0.0473078	HDAC4, CAV1, NOG, NRP1, RTN4R, CDK6, KIT, INPP5D, ABCG1	2.24568	0.862136
KEGG_PATHWAY	hsa04720:Long-term potentiation	0.0496303	PRKCA, GNAQ, BRAF, PPP3CC, ITPR2	3.56092	0.670346
GOTERM_BP_FAT	GO:0042325~regulation of phosphorylation	0.0510851	PRKCA, BMP2, CAV1, FLT1, PRKAG2, SMAD4, KIT, TRIB1, DGKA, PRKAR2B, DAB1, PRKAR1A, PRKRIP1, GAB1, F2R	1.73486	0.877087
KEGG_PATHWAY	hsa04730:Long-term depression	0.0518865	PRKCA, GNAQ, BRAF, GNAI1, ITPR2	3.50932	0.620135
GOTERM_BP_FAT	GO:0033014~tetrapyrrole biosynthetic process	0.0519469	CPOX, UROS, COX15	8.08446	0.875848
GOTERM_BP_FAT	GO:0006779~porphyrin biosynthetic process	0.0519469	CPOX, UROS, COX15	8.08446	0.875848
GOTERM_BP_FAT	GO:0006869~lipid transport	0.0524248	CAV1, NPC1, STARD4, ATP10A, SCARB1, ABCG1, ATP8A1	2.6019	0.872693
GOTERM_BP_FAT	GO:0007167~enzyme linked receptor protein signaling pathway	0.0528302	PTPRK, NOG, BMP2, FLT1, NRP1, PTPRE, ARID5B, GAB1, SMAD4, KIT, HPGD, PIK3R1	1.8911	0.869222
GOTERM_BP_FAT	GO:0021543~pallium development	0.0529247	ARX, DAB1, LEF1, TACC2	4.68664	0.864177
GOTERM_BP_FAT	GO:0045934~negative regulation of nucleobase, nucleoside, nucleotide and nucleic acid metabolic process	0.0531838	PTPRK, BMP2, TNFSF4, RBM15B, ARID5B, ZHX1, NDFIP1, SMAD4, ZNF24, LEF1, ZNF345, NRIP1, HDAC4, NAB1, MDM2, KDM5B	1.68426	0.860029
GOTERM_BP_FAT	GO:0045860~positive regulation of protein kinase activity	0.0549418	DGKA, PRKAR2B, FLT1, DAB1, PRKAG2, PRKAR1A, GAB1, KIT, F2R	2.17519	0.863758
KEGG_PATHWAY	hsa04910:Insulin signaling pathway	0.0572874	SREBF1, PRKAR2B, BRAF, PRKAG2, PRKAR1A, INPP5D, PIK3R1	2.51111	0.60093
GOTERM_BP_FAT	GO:0006928~cell motion	0.0575615	PRKCA, PTPRK, FLT1, PTPRM, NRP1, ARID5B, PODXL, KIT, DSTN, ARX, SEMA6A, DAB1, LHX2, POU4F1, SCARB1	1.70199	0.871396
GOTERM_BP_FAT	GO:0006793~phosphorus metabolic process	0.0586756	IMPA2, PDP2, KIT, TRIB1, GNPTAB, PTPLA, PIK3C3, GAB1, INPP5D, DYRK2, PIK3R1, TEC, COX15, PRKCA, FYB, PTPRK, BMP2, PTPRE, FLT1, PTPRM, BRAF, SGK3, CDK6, ATP6V1D, BMP2K, F2R	1.44019	0.871583
GOTERM_BP_FAT	GO:0006796~phosphate metabolic process	0.0586756	IMPA2, PDP2, KIT, TRIB1, GNPTAB, PTPLA, PIK3C3, GAB1, INPP5D, DYRK2, PIK3R1, TEC, COX15, PRKCA, FYB, PTPRK, BMP2, PTPRE, FLT1, PTPRM, BRAF, SGK3, CDK6, ATP6V1D, BMP2K, F2R	1.44019	0.871583
KEGG_PATHWAY	hsa05212:Pancreatic cancer	0.0589879	BRAF, SMAD4, CDK6, BCL2L1, PIK3R1	3.3631	0.563248
GOTERM_BP_FAT	GO:0051674~localization of cell	0.0592519	PRKCA, ARX, PTPRK, FLT1, DAB1, NRP1, ARID5B, PODXL, SCARB1, POU4F1, KIT	1.93114	0.869302
GOTERM_BP_FAT	GO:0048870~cell motility	0.0592519	PRKCA, ARX, PTPRK, FLT1, DAB1, NRP1, ARID5B, PODXL, SCARB1, POU4F1, KIT	1.93114	0.869302
GOTERM_MF_FAT	GO:0017076~purine nucleotide binding	0.0613721	GAL3ST4, GNAI1, ATP10A, PRKAG2, HBS1L, KIT, RAB1A, CMPK2, TRIB1, DGKA, PRKAR2B, ARL5A, ERO1LB, NARS2, PIK3C3, RHOBTB1, DYRK2, CHST15, ACSL4, NSF, KIAA0232, RHOBTB3, TEC, PRKCA, GIMAP2, GIMAP4, FLT1, SGK3, GTPBP6, BRAF, SACS, MYO1G, CDK6, AK7, SMC3, ABCG1, ATRX, CKM, GNAQ, SQLE, EIF4A2, PRKAR1A, BMP2K, RAB15, PCCA, ATP8A1	1.27613	0.950775
GOTERM_BP_FAT	GO:0042168~heme metabolic process	0.0616651	CPOX, UROS, COX15	7.34951	0.875304
GOTERM_BP_FAT	GO:0006644~phospholipid metabolic process	0.0628439	PIGK, ISYNA1, CRLS1, AGPAT5, PIK3C3, MBOAT1, GPLD1, PIK3R1	2.26932	0.875703
GOTERM_MF_FAT	GO:0019887~protein kinase regulator activity	0.0652883	PRKAR2B, PRKAG2, PRKAR1A, PRKRIP1, TRIB1	3.28451	0.947273
GOTERM_BP_FAT	GO:0032989~cellular component morphogenesis	0.0654491	PRKCA, BMP2, NOG, SHROOM3, PTPRM, NRP1, RTN4R, LEF1, ARX, SEMA6A, LHX2, POU4F1, PMP22	1.76487	0.881917
GOTERM_BP_FAT	GO:0033674~positive regulation of kinase activity	0.0658459	DGKA, PRKAR2B, FLT1, DAB1, PRKAG2, PRKAR1A, GAB1, KIT, F2R	2.09986	0.879089
GOTERM_BP_FAT	GO:0007409~axonogenesis	0.0671414	PRKCA, ARX, SEMA6A, PTPRM, NRP1, LHX2, RTN4R, POU4F1	2.23405	0.879874
GOTERM_BP_FAT	GO:0000902~cell morphogenesis	0.0671777	PRKCA, ARX, SEMA6A, NOG, BMP2, PTPRM, NRP1, SHROOM3, LHX2, RTN4R, LEF1, POU4F1	1.81673	0.8757
GOTERM_BP_FAT	GO:0032270~positive regulation of cellular protein metabolic process	0.0677896	PRKCA, HDAC4, CAV1, BMP2, WIBG, PRKAG2, NDFIP1, SMAD4, MDM2	2.08184	0.873843
GOTERM_BP_FAT	GO:0055088~lipid homeostasis	0.0679662	CAV1, NPC1, SCARB1, ABCG1	4.22717	0.870275
KEGG_PATHWAY	hsa05200:Pathways in cancer	0.0702617	PRKCA, CCDC6, BMP2, BRAF, SMAD4, MDM2, LEF1, CDK6, BCL2L1, KIT, TRAF5, PIK3R1	1.77178	0.586178
GOTERM_BP_FAT	GO:0009755~hormone-mediated signaling	0.071184	PRKAR2B, PRKAR1A, GNG11, GNB4	4.14588	0.878601
GOTERM_MF_FAT	GO:0046914~transition metal ion binding	0.0716658	PDP2, SEC24A, ZNF823, ZNF250, ZNF347, ZNF345, ZNRF3, ZNF343, ZIC2, ZFP90, PGRMC1, PIK3C3, NEURL1B, KDM5B, NT5E, PRKCA, ZNF594, ZCCHC2, L3MBTL4, BRCC3, BRAF, ZHX1, VPS41, ZNF788, TRIM38, ZNF439, BSPRY, RNF24, MDM2, ABLIM1, TSHZ3, TRIM14, ASAP2, MME, RRM2B, ZNF706, DGKA, SORBS2, RNF165, LHX2, SLC39A8, ZNF286A, PPP3CC, SLC39A6, DYRK2, ZNF268, ZNF561, B4GALT6, ZNF420, ZNF606, TRAF5, TEC, CA5BP, ZNF56…	1.20365	0.949798
KEGG_PATHWAY	hsa01040:Biosynthesis of unsaturated fatty acids	0.0734129	ELOVL5, SCD, PTPLA	6.6039	0.564428
GOTERM_MF_FAT	GO:0004114~3',5'-cyclic-nucleotide phosphodiesterase activity	0.0735448	PDE6B, PDE7A, PDE4B	6.65113	0.942369
GOTERM_MF_FAT	GO:0016208~AMP binding	0.0735448	PRKAR2B, PRKAG2, PRKAR1A	6.65113	0.942369
GOTERM_BP_FAT	GO:0006631~fatty acid metabolic process	0.0757759	AKR1C3, PRKAR2B, ELOVL5, SCD, PRKAG2, ACSL4, PECI, HPGD	2.17763	0.890851
GOTERM_BP_FAT	GO:0042733~embryonic digit morphogenesis	0.0772758	NOG, GNAQ, KIAA1715	6.46757	0.892031
GOTERM_BP_FAT	GO:0051347~positive regulation of transferase activity	0.077402	DGKA, PRKAR2B, FLT1, DAB1, PRKAG2, PRKAR1A, GAB1, KIT, F2R	2.02112	0.888743
GOTERM_BP_FAT	GO:0006469~negative regulation of protein kinase activity	0.0774532	PRKCA, CAV1, PRKAG2, PRKRIP1, TRIB1	3.0975	0.885208
GOTERM_BP_FAT	GO:0019637~organophosphate metabolic process	0.0778775	PIGK, ISYNA1, CRLS1, AGPAT5, PIK3C3, MBOAT1, GPLD1, PIK3R1	2.15586	0.882928
GOTERM_MF_FAT	GO:0004112~cyclic-nucleotide phosphodiesterase activity	0.0789844	PDE6B, PDE7A, PDE4B	6.38508	0.943231
GOTERM_BP_FAT	GO:0044271~nitrogen compound biosynthetic process	0.0791676	MOCS2, CPOX, PRKAG2, ATP10A, UROS, RRM2B, NT5E, ATP6V1D, COX15, CMPK2, ATP8A1	1.82419	0.883561
GOTERM_BP_FAT	GO:0009100~glycoprotein metabolic process	0.0810075	STT3B, MGAT4B, MAGT1, GAL3ST4, HS3ST4, ALG1, ST3GAL6, ABCG1	2.13451	0.885944
GOTERM_BP_FAT	GO:0008202~steroid metabolic process	0.0810075	SREBF1, NPC1, TNFSF4, SQLE, PRKAG2, SRD5A1, SCARB1, ABCG1	2.13451	0.885944
GOTERM_BP_FAT	GO:0051247~positive regulation of protein metabolic process	0.0818448	PRKCA, HDAC4, CAV1, BMP2, WIBG, PRKAG2, NDFIP1, SMAD4, MDM2	1.99616	0.885088
GOTERM_BP_FAT	GO:0007243~protein kinase cascade	0.0822531	PRKCA, FYB, CAV1, FLT1, BRAF, PRKAG2, GAB1, KIT, PIK3R1, F2R, TEC, TRIB1	1.74799	0.882891
GOTERM_BP_FAT	GO:0030335~positive regulation of cell migration	0.0826367	FLT1, SCARB1, KIT, PIK3R1, F2R	3.02789	0.880635
GOTERM_BP_FAT	GO:0001934~positive regulation of protein amino acid phosphorylation	0.0826367	PRKCA, CAV1, BMP2, PRKAG2, SMAD4	3.02789	0.880635
GOTERM_BP_FAT	GO:0048066~pigmentation during development	0.0827283	GNAQ, KIT, ZIC2	6.21882	0.877455
GOTERM_BP_FAT	GO:0033673~negative regulation of kinase activity	0.0852911	PRKCA, CAV1, PRKAG2, PRKRIP1, TRIB1	2.99425	0.882156
GOTERM_BP_FAT	GO:0010605~negative regulation of macromolecule metabolic process	0.0854852	PRKCA, PTPRK, CAV1, BMP2, TNFSF4, RBM15B, ARID5B, ZHX1, NDFIP1, SMAD4, ZNF24, LEF1, BCL2L1, ZNF345, NRIP1, HDAC4, NAB1, MDM2, INPP5D, KDM5B	1.46857	0.879401
GOTERM_BP_FAT	GO:0035239~tube morphogenesis	0.0865204	BMP2, FLT1, NRP1, SHROOM3, SMAD4, ZIC2	2.54629	0.879279
GOTERM_BP_FAT	GO:0030336~negative regulation of cell migration	0.0882611	PTPRK, PTPRM, CLIC4, TRIB1	3.7822	0.881301
GOTERM_BP_FAT	GO:0021535~cell migration in hindbrain	0.089061	DAB1, POU4F1	21.5586	0.880468
GOTERM_BP_FAT	GO:0006702~androgen biosynthetic process	0.089061	SRD5A1, SCARB1	21.5586	0.880468
GOTERM_MF_FAT	GO:0031434~mitogen-activated protein kinase kinase binding	0.0901591	BRAF, TRIB1	21.2836	0.954429
GOTERM_BP_FAT	GO:0008203~cholesterol metabolic process	0.0907233	SREBF1, TNFSF4, SQLE, SCARB1, ABCG1	2.92915	0.882191
GOTERM_MF_FAT	GO:0010843~promoter binding	0.0908517	SREBF1, HDAC4, SMAD4, TCF12	3.73397	0.946616
GOTERM_BP_FAT	GO:0010038~response to metal ion	0.091023	KCNMB4, CAV1, NPC1, CPOX, LEF1, BCL2L1	2.50681	0.879921
GOTERM_BP_FAT	GO:0048667~cell morphogenesis involved in neuron differentiation	0.0931439	PRKCA, ARX, SEMA6A, PTPRM, NRP1, LHX2, RTN4R, POU4F1	2.06302	0.882933
BIOCARTA	h_Par1Pathway:Thrombin signaling and protease-activated receptors	0.0931813	PRKCA, GNAQ, GNAI1	5.63529	0.983017
GOTERM_MF_FAT	GO:0019904~protein domain specific binding	0.0932766	ARHGEF4, CCDC6, KHDRBS3, TJP1, BMP2, DLGAP4, NDFIP1, LDB2, INPP5D, CHMP2B, TACC2	1.76828	0.941869
GOTERM_BP_FAT	GO:0015698~inorganic anion transport	0.0935003	BEST3, SLC4A11, CLIC4, ANO1, MPST	2.89766	0.880888
GOTERM_MF_FAT	GO:0016782~transferase activity, transferring sulfur-containing groups	0.0945476	GAL3ST4, HS3ST4, CHST15, MPST	3.66959	0.935037
GOTERM_BP_FAT	GO:0018130~heterocycle biosynthetic process	0.0955309	MOCS2, CPOX, UROS, COX15	3.65399	0.883561
GOTERM_BP_FAT	GO:0051100~negative regulation of binding	0.0955309	HDAC4, NOG, TNFSF4, TRIB1	3.65399	0.883561
GOTERM_BP_FAT	GO:0022604~regulation of cell morphogenesis	0.0956445	NRP1, PALM2-AKAP2, SHROOM3, ATP10A, RTN4R, SMAD4	2.46854	0.880895
GOTERM_MF_FAT	GO:0016791~phosphatase activity	0.096399	PTPRK, IMPA2, PTPRM, PDP2, PTPRE, PTPLA, PPP3CC, INPP5D, NT5E	1.92322	0.929402
GOTERM_BP_FAT	GO:0031399~regulation of protein modification process	0.0972465	PRKCA, HDAC4, PRKAR2B, CAV1, BMP2, PRKAG2, PRKAR1A, GAB1, NDFIP1, SMAD4	1.827	0.882356
GOTERM_BP_FAT	GO:0009967~positive regulation of signal transduction	0.0972465	TRIM38, CAV1, BMP2, FLT1, SLC44A2, NDFIP1, SMAD4, KIT, TRAF5, F2R	1.827	0.882356
KEGG_PATHWAY	hsa05223:Non-small cell lung cancer	0.0976009	PRKCA, BRAF, CDK6, PIK3R1	3.5873	0.638556
GOTERM_BP_FAT	GO:0033013~tetrapyrrole metabolic process	0.0997456	CPOX, UROS, COX15	5.57549	0.886144
GOTERM_BP_FAT	GO:0006778~porphyrin metabolic process	0.0997456	CPOX, UROS, COX15	5.57549	0.886144
