# Supplementary material for: The Leukemia-Specific Fusion Gene ETV6/RUNX1 Perturbs Distinct Key Biological Functions Primarily by Gene Repression
Source: PLoS One. 2011 Oct 20;6(10):e26348. doi: 10.1371/journal.pone.0026348 (PMC3197637; doi:10.1371/journal.pone.0026348)
Supplement: Table S4 — Results from the GSEA analysis for GO gene sets (MSigDB: C5). Column 1: name of the MSIGDb gene set; columns 2–4: z-scores of from the pGSEA algorithm; columns 5–7: P-values from the pGSEA algorithm; column 8: genes involved in gene set; columns 9–12: descriptions of MSigDB gene set from MSigDB. (XLS) [file pone.0026348.s006.xls]

## Sheet: TableS6.GSEAtests.REH.AT2.balan
Name	Log2-FC E/R KD mean	Log2-FC E/R KD REH	Log2-FC E/R KD AT-2	P-value E/R KD mean	P-value E/R KD REH	P-value E/R KD AT-2	Gene symbols	Description1	Description2	Description3	Description4
ACTIN_FILAMENT_BUNDLE_FORMATION	-3.76687	-1.29832	-2.25802	0.0130649	0.250832	0.0735337	FSCN1,SORBS3,NF2,LIMA1,TSC1,EZR	Genes annotated by the GO term GO:0051017. The assembly of actin filament bundles; actin filaments are on the same axis but may be oriented with the same or opposite polarities and may be packed with different levels of tightness.		GO	http://amigo.geneontology.org/cgi-bin/amigo/go.cgi?view=details&amp;search_constraint=terms&amp;depth=0&amp;query=GO:0051017
TUBE_MORPHOGENESIS	-3.00552	-2.87069	-1.90733	0.0238379	0.0284016	0.105097	BCL10,KCNMB4,GCLM,GCLC,LMO4,VANGL2,SOD1	Genes annotated by the GO term GO:0035239. The process by which the anatomical structures of a tube are generated and organized. Morphogenesis pertains to the creation of form. Epithelial and endothelial tubes transport gases, liquids and cells from one site to another and form the basic structure of many organs and tissues, with tube shape and organization varying from the single-celled excretor…		GO	http://amigo.geneontology.org/cgi-bin/amigo/go.cgi?view=details&amp;search_constraint=terms&amp;depth=0&amp;query=GO:0035239
TUBE_DEVELOPMENT	-3.00552	-2.87069	-1.90733	0.0238379	0.0284016	0.105097	BCL10,KCNMB4,GCLM,GCLC,LMO4,VANGL2,SOD1	Genes annotated by the GO term GO:0035295. The process whose specific outcome is the progression of a tube over time, from its intial formation to a mature structure. Epithelial and endothelial tubes transport gases, liquids and cells from one site to another and form the basic structure of many organs and tissues including lung and trachea, kidney, the mammary gland, the vascular system and the …		GO	http://amigo.geneontology.org/cgi-bin/amigo/go.cgi?view=details&amp;search_constraint=terms&amp;depth=0&amp;query=GO:0035295
RNA_3END_PROCESSING	-2.87193	0.302406	-3.18011	0.0239258	0.771131	0.0154884	NCBP1,TRNT1,CSTF3,CSTF2,CPSF1,GRSF1,CSTF1,CPSF3	Genes annotated by the GO term GO:0031123. Any process involved in forming the mature 3' end of an RNA molecule.		GO	http://amigo.geneontology.org/cgi-bin/amigo/go.cgi?view=details&amp;search_constraint=terms&amp;depth=0&amp;query=GO:0031123
AXONOGENESIS	-2.75981	-2.82314	-1.85722	0.0185621	0.0165744	0.0902349	NRP1,POU4F1,PARD3,NRXN3,SLIT2,SIAH1,PARD6B,FEZ2,RTN4,OPHN1,UBB,CYFIP1	Genes annotated by the GO term GO:0007409. Generation of a long process of a neuron, that carries efferent (outgoing) action potentials from the cell body towards target cells.		GO	http://amigo.geneontology.org/cgi-bin/amigo/go.cgi?view=details&amp;search_constraint=terms&amp;depth=0&amp;query=GO:0007409
AXON_GUIDANCE	-2.62435	-2.06816	-2.33202	0.039356	0.0841009	0.0584787	NRP1,NRXN3,SLIT2,SIAH1,FEZ2,OPHN1,UBB	Genes annotated by the GO term GO:0007411. The process by which the migration of an axon growth cone is directed to a specific target site in response to a combination of attractive and repulsive cues.		GO	http://amigo.geneontology.org/cgi-bin/amigo/go.cgi?view=details&amp;search_constraint=terms&amp;depth=0&amp;query=GO:0007411
CELLULAR_MORPHOGENESIS_DURING_DIFFERENTIATION	-2.60704	-2.34096	-2.114	0.019066	0.0325116	0.0505691	NRP1,POU4F1,ALS2,PARD3,NRXN3,SLIT2,SIAH1,PARD6B,CEP290,FEZ2,RTN4,OPHN1,UBB,NRL,YWHAH,MAP1S,CYFIP1	Genes annotated by the GO term GO:0000904. The change in form (cell shape and size) that occurs when relatively unspecialized cells, e.g. embryonic or regenerative cells, acquire specialized structural and/or functional features that characterize the cells, tissues, or organs of the mature organism or some other relatively stable phase of the organism's life history.		GO	http://amigo.geneontology.org/cgi-bin/amigo/go.cgi?view=details&amp;search_constraint=terms&amp;depth=0&amp;query=GO:0000904
INOSITOL_OR_PHOSPHATIDYLINOSITOL_KINASE_ACTIVITY	-2.41779	-1.27617	-2.17709	0.0288048	0.221303	0.0458544	PIK3C3,ITPKB,PIP4K2B,SMG1,PIK3C2A,ATM,PIK3R2,PIK3R3,PIK3CG,IPPK,PI4KB,PIK3CA,FXN,PI4KA,PI4K2A,PIK3CB	Genes annotated by the GO term GO:0004428. Catalysis of the phosphorylation of myo-inositol (1,2,3,5/4,6-cyclohexanehexol) or a phosphatidylinositol.		GO	http://amigo.geneontology.org/cgi-bin/amigo/go.cgi?view=details&amp;search_constraint=terms&amp;depth=0&amp;query=GO:0004428
GLYCOPROTEIN_BIOSYNTHETIC_PROCESS	-2.29655	-0.809396	-2.79891	0.0268264	0.42296	0.00778033	MAGT1,ALG1,STT3B,ST8SIA4,MGAT4B,FUT4,TSPAN7,ALG12,POMGNT1,COG3,NECAB3,GALNT7,POMT1,LARGE,GYPC,FUT8,COG7,ALG6,POFUT1,COG2,DPM1,DOLPP1,GCNT1,OGT,MGAT4A,B3GNT5,ALG2,MPDU1,LDLR,B3GALT4,ALG5,DPM2,SERP1,ALG8,TNIP1,DPM3,STT3A,GALNT2,GALNT1,TRAK1,LIPA,TUSC3	Genes annotated by the GO term GO:0009101. The chemical reactions and pathways resulting in the formation of glycoproteins, any protein that contains covalently bound glycose (i.e. monosaccharide) residues other than as a moiety of nucleic acid; the glycose occurs most commonly as oligosaccharide or fairly small polysaccharide but occasionally as monosaccharide.		GO	http://amigo.geneontology.org/cgi-bin/amigo/go.cgi?view=details&amp;search_constraint=terms&amp;depth=0&amp;query=GO:0009101
EXTRACELLULAR_MATRIX_PART	-2.2958	-1.83437	-1.6287	0.0445716	0.0964837	0.134434	COL5A1,SMC3,SNTB2,LAMC1,NID2,MAGEE1,MUC5AC,DMD,COL9A3,ERBB2IP,SGCE	Genes annotated by the GO term GO:0044420. Any constituent part of the extracellular matrix, the structure lying external to one or more cells, which provides structural support for cells or tissues; may be completely external to the cell (as in animals) or be part of the cell (as often seen in plants).		GO	http://amigo.geneontology.org/cgi-bin/amigo/go.cgi?view=details&amp;search_constraint=terms&amp;depth=0&amp;query=GO:0044420
CHROMATIN_REMODELING	-2.19772	-1.1903	-1.29469	0.0421129	0.250284	0.212738	BNIP3,BPTF,SUV39H2,ACTL6A,SMARCC2,SIRT1,SMARCD1,SMARCC1,RSF1,NASP,RBBP4,ARID1A,SUPT4H1,HDAC5,SIRT5,HELLS,HMGA1,PBRM1	Genes annotated by the GO term GO:0006338. Dynamic structural changes to eukaryotic chromatin occurring throughout the cell division cycle. These changes range from the local changes necessary for transcriptional regulation to global changes necessary for chromosome segregation.		GO	http://amigo.geneontology.org/cgi-bin/amigo/go.cgi?view=details&amp;search_constraint=terms&amp;depth=0&amp;query=GO:0006338
RESPONSE_TO_DRUG	-2.16029	-1.43914	-0.99854	0.0740469	0.200168	0.35657	LCK,GCLM,ABCC1,TOP1,SLC22A18,SOD1,CTPS	Genes annotated by the GO term GO:0042493. A change in state or activity of a cell or an organism (in terms of movement, secretion, enzyme production, gene expression, etc.) as a result of a drug stimulus. A drug is a substance used in the diagnosis, treatment or prevention of a disease.		GO	http://amigo.geneontology.org/cgi-bin/amigo/go.cgi?view=details&amp;search_constraint=terms&amp;depth=0&amp;query=GO:0042493
BASEMENT_MEMBRANE	-2.1375	-2.90925	-1.5207	0.0698916	0.0226849	0.172142	SMC3,SNTB2,LAMC1,NID2,MAGEE1,DMD,ERBB2IP,SGCE	Genes annotated by the GO term GO:0005604. A thin layer of dense material found in various animal tissues interposed between the cells and the adjacent connective tissue. It consists of the basal lamina plus an associated layer of reticulin fibers.		GO	http://amigo.geneontology.org/cgi-bin/amigo/go.cgi?view=details&amp;search_constraint=terms&amp;depth=0&amp;query=GO:0005604
ESTABLISHMENT_AND_OR_MAINTENANCE_OF_CHROMATIN_ARCHITECTURE	-2.13407	-1.82232	-1.34196	0.0375722	0.0741584	0.185441	HMGA2,HDAC4,BNIP3,BPTF,SUV39H2,MYST1,ACTL6A,SATB1,MTA2,MYST3,SMARCC2,SIRT1,PHB,SUPT16H,MYST4,EHMT1,SMARCD1,RPS6KA5,SMARCC1,SET,RSF1,SMARCE1,NASP,SMARCA5,SAFB,NSD1,HUWE1,RBBP4,NAP1L1,HDAC3,ASF1A,TLK2,ARID1A,HIRIP3,RBM14,UBE2N,CHAF1A,SUPT4H1,HDAC5,SIRT5,HELLS,HDAC2,TLK1,SIRT2,HMGA1,CREBBP,PBRM1,HMGB1,NAP1L4,PRMT7,HDAC8,HDAC6,WHSC1L1	Genes annotated by the GO term GO:0006325. The specification, formation and maintenance of the physical structure of eukaryotic chromatin.		GO	http://amigo.geneontology.org/cgi-bin/amigo/go.cgi?view=details&amp;search_constraint=terms&amp;depth=0&amp;query=GO:0006325
GLYCOPROTEIN_METABOLIC_PROCESS	-2.07911	-1.2742	-2.36729	0.0426542	0.208367	0.0217512	ABCG1,MAGT1,ALG1,STT3B,ST8SIA4,MGAT4B,FUT4,TSPAN7,ALG12,POMGNT1,COG3,NGLY1,NECAB3,GALNT7,POMT1,LARGE,GYPC,PSEN1,APH1A,FUT8,COG7,ALG6,POFUT1,COG2,MAN2B1,DPM1,NCSTN,DOLPP1,MGEA5,GCNT1,OGT,MGAT4A,B3GNT5,ALG2,MPDU1,LDLR,B3GALT4,ALG5,DPM2,SERP1,ALG8,TNIP1,PSENEN,DPM3,STT3A,GALNT2,GALNT1,CLN3,TRAK1,LIPA,AGA,TUSC3	Genes annotated by the GO term GO:0009100. The chemical reactions and pathways involving glycoproteins, any protein that contains covalently bound glycose (i.e. monosaccharide) residues other than as a moiety of nucleic acid; the glycose occurs most commonly as oligosaccharide or fairly small polysaccharide but occasionally as monosaccharide.		GO	http://amigo.geneontology.org/cgi-bin/amigo/go.cgi?view=details&amp;search_constraint=terms&amp;depth=0&amp;query=GO:0009100
LIPID_KINASE_ACTIVITY	-2.04006	-1.05303	-1.94751	0.0717579	0.319776	0.0832997	PIK3C3,PIP4K2B,PIK3C2A,ATM,PIK3R2,PIK3R3,PIK3CG,CERK,PIK3CA,PIK3CB	Genes annotated by the GO term GO:0001727. Catalysis of the phosphorylation of a simple or complex lipid.		GO	http://amigo.geneontology.org/cgi-bin/amigo/go.cgi?view=details&amp;search_constraint=terms&amp;depth=0&amp;query=GO:0001727
NUCLEAR_CHROMATIN	-2.01391	-0.461975	-2.11954	0.0838801	0.658114	0.07177	ATRX,PAM,H2AFY,KLHDC3,CBX5,NUFIP1,TIPIN,TIMELESS	Genes annotated by the GO term GO:0000790. The ordered and organized complex of DNA and protein that forms the chromosome in the nucleus.		GO	http://amigo.geneontology.org/cgi-bin/amigo/go.cgi?view=details&amp;search_constraint=terms&amp;depth=0&amp;query=GO:0000790
STEROID_BINDING	-2.00591	-2.20391	-1.09787	0.0848767	0.0633645	0.308584	PGRMC1,PGRMC2,CAV1,OSBP,TSPO,SCP2,NPC2,STARD3	Genes annotated by the GO term GO:0005496. Interacting selectively with a steroid, any of a large group of substances that have in common a ring system based on 1,2-cyclopentanoperhydrophenanthrene.		GO	http://amigo.geneontology.org/cgi-bin/amigo/go.cgi?view=details&amp;search_constraint=terms&amp;depth=0&amp;query=GO:0005496
NUCLEAR_MEMBRANE	-2.00536	1.84044	-4.161	0.0518991	0.0733221	0.000168714	NUP50,NUP160,MRPL19,LMNB1,KPNA1,LEMD3,SENP2,MATR3,DHCR7,RANBP2,TRIM27,TPR,XPO7,PSEN1,WTAP,KPNB1,NARF,NUP88,EPC1,DDX19B,TMEM48,IPO7,SUMO1,NUP62,NUTF2,KPNA3,NUP54,RETSAT,NXT1,EIF5A,RAE1,SNUPN,GLE1,AAAS,NUP107,NUP153,BCL2,NUP98,NUP214,RANGAP1	Genes annotated by the GO term GO:0031965. Either of the lipid bilayers that surround the nucleus and form the nuclear envelope; excludes the intermembrane space.		GO	http://amigo.geneontology.org/cgi-bin/amigo/go.cgi?view=details&amp;search_constraint=terms&amp;depth=0&amp;query=GO:0031965
TRANSITION_METAL_ION_BINDING	-1.89773	-1.46333	-1.83641	0.0623902	0.148429	0.0710929	MDM2,MSRB3,MDM4,MMP15,DYRK2,RPS27,SIAH1,ZEB1,FECH,LNPEP,ATP7A,EEA1,RNF11,ZNF22,ATOX1,ARIH2,ABL2,SIRT6,ZNF146,RABIF,LIMD1,PEX12,ERAP2,CSRP1,ISCU,CHMP1A,KPNB1,TIMM13,RLF,SEPX1,LTA4H,TP53,SOD1,RASSF1,PRNP,FDX1,POLR2I,ECE2,POLR2K,MYNN,ACO2,DUSP12,CA2,CRIP1,CCS,PRDM4,APOBEC3G,TIMM10,YY1,PIAS2,SIRT2,CHD4,TIMM8B,KLF7,CIZ1,MSRB2,RNF7,CBLB,BIRC5,MNAT1,SLU7,BRCA1,PIM1	Genes annotated by the GO term GO:0046914. Interacting selectively with a transition metal ions; a transition metal is an element whose atom has an incomplete d-subshell of extranuclear electrons, or which gives rise to a cation or cations with an incomplete d-subshell. Transition metals often have more than one valency state. Biologically relevant transition metals include vanadium, manganese, i…		GO	http://amigo.geneontology.org/cgi-bin/amigo/go.cgi?view=details&amp;search_constraint=terms&amp;depth=0&amp;query=GO:0046914
GLUTAMINE_FAMILY_AMINO_ACID_METABOLIC_PROCESS	-1.88444	-1.41885	-1.63485	0.0962454	0.193706	0.140721	GLUD2,ALDH4A1,GCLM,ASRGL1,ALDH18A1,GLUD1,GCLC,DDAH2,ASL	Genes annotated by the GO term GO:0009064. The chemical reactions and pathways involving amino acids of the glutamine family, comprising arginine, glutamate, glutamine and proline.		GO	http://amigo.geneontology.org/cgi-bin/amigo/go.cgi?view=details&amp;search_constraint=terms&amp;depth=0&amp;query=GO:0009064
LIPID_HOMEOSTASIS	-1.87317	-1.99387	-1.67793	0.119924	0.102741	0.154202	ABCG1,ABCA1,CAV1,NPC1,CD24,NPC2	Genes annotated by the GO term GO:0055088. Any of the processes involved in the maintenance of an internal equilibrium of lipid within an organism or cell.		GO	http://amigo.geneontology.org/cgi-bin/amigo/go.cgi?view=details&amp;search_constraint=terms&amp;depth=0&amp;query=GO:0055088
PROTEIN_AMINO_ACID_N_LINKED_GLYCOSYLATION	-1.83811	-1.38346	-1.74805	0.0846854	0.185525	0.0996133	MAGT1,STT3B,ST8SIA4,MGAT4B,TSPAN7,ALG12,GYPC,FUT8,ALG6,DOLPP1,MGAT4A,ALG2,MPDU1,ALG8,STT3A,LIPA,TUSC3	Genes annotated by the GO term GO:0006487. The posttranslational glycosylation of protein via the N4 atom of peptidyl-asparagine or the N1' atom peptidyl-tryptophan.		GO	http://amigo.geneontology.org/cgi-bin/amigo/go.cgi?view=details&amp;search_constraint=terms&amp;depth=0&amp;query=GO:0006487
PHOSPHORIC_ESTER_HYDROLASE_ACTIVITY	-1.83226	-1.79778	-1.4629	0.070634	0.0759843	0.147411	PDE4B,NT5E,INPP5D,PTPRM,IMPA2,PDE7A,PTPRK,PTPRD,LCK,PTPRF,PTPRE,PPM1A,NT5C,PLCH1,PTPLA,DLG1,PTPN18,PPAP2A,NT5C2,PLD2,PTPN11,ACP6,PTPN7,PPM1B,DUSP3,APEX1,PTP4A3,ACP1,PDE4D,NANP,PTP4A2,PDE4A,PPP2R3B,DUSP11,CYCS,PPM1G,DUSP1,NT5C3,PPP6C,INPP5E,PTPRO,PDIA3,DUSP6,TIMM50,PGAP1,MTMR14,PTEN,ACP2,PTPRG,PTPN4,OCRL,DUSP12,PTPRA,PTPN9,CNP,PTPN2,PPP2R2A,MTMR2,BPNT1,APTX,PTPN1,EPM2A,CTDP1,PPM1D,PPP2CB,CDKN3,PPP…	Genes annotated by the GO term GO:0042578. Catalysis of the reaction: RPO-R' + H2O = RPOOH + R'H. This reaction is the hydrolysis of any phosphoric ester bond, any ester formed from orthophosphoric acid, O=P(OH)3.		GO	http://amigo.geneontology.org/cgi-bin/amigo/go.cgi?view=details&amp;search_constraint=terms&amp;depth=0&amp;query=GO:0042578
LIPID_TRANSPORT	-1.78687	-1.68828	-1.42107	0.0941793	0.112032	0.175753	ABCG1,ABCA1,CHKA,CAV1,ABCD3,ATP11B,SLC27A4,TSPO,GLTP,NPC2,PPARA,LDLR,PSAP,GOT2,PPARD,STX12	Genes annotated by the GO term GO:0006869. The directed movement of lipids into, out of, within or between cells. Lipids are compounds soluble in an organic solvent but not, or sparingly, in an aqueous solvent.		GO	http://amigo.geneontology.org/cgi-bin/amigo/go.cgi?view=details&amp;search_constraint=terms&amp;depth=0&amp;query=GO:0006869
ACTIN_FILAMENT_ORGANIZATION	-1.73774	-0.225341	-2.42371	0.107826	0.825506	0.0320993	SPTA1,FSCN1,DLG1,SORBS3,NF2,LIMA1,ARHGEF2,TSC1,RHOF,EZR,DBN1,KPTN,EVL	Genes annotated by the GO term GO:0007015. Control of the spatial distribution of actin filaments; includes organizing filaments into meshworks, bundles, or other structures, as by cross-linking.		GO	http://amigo.geneontology.org/cgi-bin/amigo/go.cgi?view=details&amp;search_constraint=terms&amp;depth=0&amp;query=GO:0007015
CHROMATIN_MODIFICATION	-1.7187	-1.80266	-0.929206	0.0940267	0.0795917	0.358805	HDAC4,BNIP3,BPTF,SUV39H2,MYST1,ACTL6A,MYST3,SMARCC2,SIRT1,PHB,MYST4,EHMT1,SMARCD1,RPS6KA5,SMARCC1,SET,RSF1,NASP,NSD1,HUWE1,RBBP4,HDAC3,ARID1A,RBM14,UBE2N,SUPT4H1,HDAC5,SIRT5,HELLS,HDAC2,SIRT2,HMGA1,CREBBP,PBRM1,PRMT7,HDAC8,HDAC6,WHSC1L1	Genes annotated by the GO term GO:0016568. The alteration of DNA or protein in chromatin, which may result in changing the chromatin structure.		GO	http://amigo.geneontology.org/cgi-bin/amigo/go.cgi?view=details&amp;search_constraint=terms&amp;depth=0&amp;query=GO:0016568
PROTEIN_TRANSPORTER_ACTIVITY	-1.68489	-1.61716	-1.70165	0.130501	0.144506	0.127234	ABCG1,ZFYVE16,IPO9,COG3,CCT6B,SEC61B,COG2,COG1,MCL1	Genes annotated by the GO term GO:0008565. Enables the directed movement of proteins into, out of, within or between cells.		GO	http://amigo.geneontology.org/cgi-bin/amigo/go.cgi?view=details&amp;search_constraint=terms&amp;depth=0&amp;query=GO:0008565
NUCLEAR_MEMBRANE_PART	-1.6461	2.06716	-3.63898	0.108957	0.0463998	0.000899014	NUP50,NUP160,LMNB1,KPNA1,LEMD3,SENP2,MATR3,DHCR7,RANBP2,TPR,XPO7,PSEN1,KPNB1,NARF,NUP88,DDX19B,TMEM48,IPO7,SUMO1,NUP62,NUTF2,KPNA3,NUP54,RETSAT,NXT1,EIF5A,RAE1,SNUPN,GLE1,AAAS,NUP107,NUP153,NUP98,NUP214,RANGAP1	Genes annotated by the GO term GO:0044453. Any constituent part of the nuclear membrane, the envelope that surrounds the nucleus of eukaryotic cells.		GO	http://amigo.geneontology.org/cgi-bin/amigo/go.cgi?view=details&amp;search_constraint=terms&amp;depth=0&amp;query=GO:0044453
REGULATION_OF_CELL_CELL_ADHESION	-1.6381	-0.374615	-0.784954	0.176742	0.726961	0.476364	NF2,GTPBP4,CD47,RASA1,PTEN	Genes annotated by the GO term GO:0022407. Any process that modulates the frequency, rate or extent of attachment of a cell to another cell.		GO	http://amigo.geneontology.org/cgi-bin/amigo/go.cgi?view=details&amp;search_constraint=terms&amp;depth=0&amp;query=GO:0022407
REGULATION_OF_JNK_CASCADE	-1.63729	-0.757498	-1.37653	0.176912	0.490925	0.240686	TAOK3,MAPK8IP3,HIPK2,ZNF675,TAOK2	Genes annotated by the GO term GO:0046328. Any process that modulates the frequency, rate or extent of signal transduction mediated by the JNK cascade.		GO	http://amigo.geneontology.org/cgi-bin/amigo/go.cgi?view=details&amp;search_constraint=terms&amp;depth=0&amp;query=GO:0046328
ACETYLGLUCOSAMINYLTRANSFERASE_ACTIVITY	-1.63559	-0.292415	-2.01329	0.136354	0.776598	0.0749292	MGAT4B,POMGNT1,LARGE,PIGA,MGAT2,GCNT1,OGT,MGAT4A,B3GNT5,EXTL2	Genes annotated by the GO term GO:0008375. Catalysis of the transfer of an N-acetylglucosaminyl residue from UDP-N-acetyl-glucosamine to an oligosaccharide.		GO	http://amigo.geneontology.org/cgi-bin/amigo/go.cgi?view=details&amp;search_constraint=terms&amp;depth=0&amp;query=GO:0008375
INTEGRAL_TO_GOLGI_MEMBRANE	-1.60911	-1.15296	-0.383312	0.158718	0.29278	0.714702	ATP7A,LARGE,SGMS1,ENTPD4,PCSK7,QSOX1,RER1	Genes annotated by the GO term GO:0030173. Located such that some or all of the gene product itself penetrates at least one phospholipid bilayer of the Golgi complex membrane. May also refer to the state of being buried in the bilayer with no exposure outside the bilayer.		GO	http://amigo.geneontology.org/cgi-bin/amigo/go.cgi?view=details&amp;search_constraint=terms&amp;depth=0&amp;query=GO:0030173
ZINC_ION_BINDING	-1.60471	-0.988374	-1.87581	0.114733	0.327635	0.0664109	MDM2,MSRB3,MDM4,MMP15,RPS27,SIAH1,ZEB1,LNPEP,EEA1,RNF11,ZNF22,ARIH2,SIRT6,ZNF146,RABIF,LIMD1,PEX12,ERAP2,CSRP1,CHMP1A,KPNB1,TIMM13,RLF,SEPX1,LTA4H,TP53,SOD1,RASSF1,POLR2I,ECE2,POLR2K,MYNN,DUSP12,CA2,CRIP1,PRDM4,APOBEC3G,TIMM10,YY1,PIAS2,SIRT2,CHD4,TIMM8B,KLF7,CIZ1,MSRB2,RNF7,CBLB,BIRC5,MNAT1,SLU7,BRCA1	Genes annotated by the GO term GO:0008270. Interacting selectively with zinc (Zn) ions.		GO	http://amigo.geneontology.org/cgi-bin/amigo/go.cgi?view=details&amp;search_constraint=terms&amp;depth=0&amp;query=GO:0008270
OXIDOREDUCTASE_ACTIVITY_ACTING_ON_THE_ALDEHYDE_OR_OXO_GROUP_OF_DONORSNAD_OR_NADP_AS_ACCEPTOR	-1.60389	-1.29564	-0.78619	0.152773	0.236184	0.45754	ALDH2,ALDH5A1,ALDH4A1,ALDH3A2,ALDH7A1,ALDH6A1,ALDH9A1,ALDH8A1	Genes annotated by the GO term GO:0016620. Catalysis of an oxidation-reduction (redox) reaction in which an aldehyde or ketone (oxo) group acts as a hydrogen or electron donor and reduces NAD or NADP.		GO	http://amigo.geneontology.org/cgi-bin/amigo/go.cgi?view=details&amp;search_constraint=terms&amp;depth=0&amp;query=GO:0016620
MRNA_METABOLIC_PROCESS	-1.58107	2.02633	-3.80442	0.118502	0.0466554	0.000306965	KIN,SRPK2,SF1,SFRS1,NCBP1,SMG7,SFRS4,SMG1,AUH,TRA2A,ZFP36,SFPQ,SFRS2IP,PTBP1,GSPT1,SRPK1,KHDRBS1,SFRS7,CSTF3,SSB,CSTF2,HNRNPR,SMG5,CPSF1,USP39,SFRS6,PAIP1,GRSF1,SFRS2,DDX20,SFRS5,HNRNPA0,SNW1,EFTUD2,GEMIN8,CPSF6,LSM5,ELAVL4,SIP1,CSTF1,NONO,KHSRP,SFRS8,RNMT,UPF2,SF3A3,DHX15,SNRPD2,GEMIN6,SNRPD1,GEMIN5,CPSF3,RNGTT,CRNKL1,LSM1,DHX38,BAT1,PHF5A,LSM3,SF3B3,SF3A1,SPOP,GEMIN7,SLU7,NUDT21,SF3A2,PRPF18,PR…	Genes annotated by the GO term GO:0016071. The chemical reactions and pathways involving mRNA, messenger RNA, which is responsible for carrying the coded genetic 'message', transcribed from DNA, to sites of protein assembly at the ribosomes.		GO	http://amigo.geneontology.org/cgi-bin/amigo/go.cgi?view=details&amp;search_constraint=terms&amp;depth=0&amp;query=GO:0016071
PHOSPHORIC_MONOESTER_HYDROLASE_ACTIVITY	-1.53664	-1.31718	-1.25779	0.129091	0.192266	0.212836	NT5E,INPP5D,PTPRM,IMPA2,PTPRK,PTPRD,LCK,PTPRF,PTPRE,PPM1A,NT5C,PTPLA,DLG1,PTPN18,PPAP2A,NT5C2,PTPN11,ACP6,PTPN7,PPM1B,DUSP3,PTP4A3,ACP1,NANP,PTP4A2,PPP2R3B,DUSP11,CYCS,PPM1G,DUSP1,NT5C3,PPP6C,INPP5E,PTPRO,DUSP6,TIMM50,MTMR14,PTEN,ACP2,PTPRG,PTPN4,OCRL,DUSP12,PTPRA,PTPN9,PTPN2,PPP2R2A,MTMR2,BPNT1,APTX,PTPN1,EPM2A,CTDP1,PPM1D,PPP2CB,CDKN3,PPP5C,PTPN12,SBF1,MTMR3,PPP1CA,PTPRJ,CDC25B,PNKP,DUSP7,PSPH,…	Genes annotated by the GO term GO:0016791. Catalysis of the hydrolysis of phosphoric monoesters, releasing inorganic phosphate.		GO	http://amigo.geneontology.org/cgi-bin/amigo/go.cgi?view=details&amp;search_constraint=terms&amp;depth=0&amp;query=GO:0016791
NUCLEAR_CHROMOSOME_PART	-1.53563	0.210371	-1.87163	0.138888	0.835315	0.0746141	ATRX,PAM,H2AFY,SC65,ERCC4,PURB,KLHDC3,ERCC1,CBX5,NUFIP1,ZMIZ2,MCM7,REPIN1,RPA2,UBE2I,RPA1,TIPIN,TIMELESS,ACD,PIF1,PURA,RPA3,POLA1	Genes annotated by the GO term GO:0044454. Any constituent part of a nuclear chromosome, a chromosome found in the nucleus of a eukaryotic cell.		GO	http://amigo.geneontology.org/cgi-bin/amigo/go.cgi?view=details&amp;search_constraint=terms&amp;depth=0&amp;query=GO:0044454
APICAL_JUNCTION_COMPLEX	-1.52873	-2.28083	-0.858148	0.160683	0.0484969	0.41308	TJP1,PARD3,VAPA,ASH1L,PARD6B,B4GALT1,CLDN15,CLDN12,PARD6A,RAB13	Genes annotated by the GO term GO:0043296. A functional unit located near the cell apex at the points of contact between epithelial cells, which in vertebrates is composed of the tight junction, the zonula adherens, and desmosomes and in invertebrates is composed of the subapical complex (SAC), the zonula adherens and the septate junction. Functions in the regulation of cell polarity, tissue inte…		GO	http://amigo.geneontology.org/cgi-bin/amigo/go.cgi?view=details&amp;search_constraint=terms&amp;depth=0&amp;query=GO:0043296
APICOLATERAL_PLASMA_MEMBRANE	-1.52873	-2.28083	-0.858148	0.160683	0.0484969	0.41308	TJP1,PARD3,VAPA,ASH1L,PARD6B,B4GALT1,CLDN15,CLDN12,PARD6A,RAB13	Genes annotated by the GO term GO:0016327. The apical end of the lateral plasma membrane of epithelial cells.		GO	http://amigo.geneontology.org/cgi-bin/amigo/go.cgi?view=details&amp;search_constraint=terms&amp;depth=0&amp;query=GO:0016327
MAGNESIUM_ION_BINDING	-1.52767	-0.645232	-1.58252	0.137429	0.523849	0.124378	ICK,STK38,MAPK12,SRPK2,DYRK2,DYRK3,MSH6,ABL2,PRKACB,SRPK1,GCLC,STK4,NLK,FOXK2,CERK,MAST2,FIGNL1,NME1,STK11,SNRK,MARK2,ZAK,PINK1,ERN1,MAP2K7,PIF1,STK38L,MAP3K5,MTHFD2,NEK6	Genes annotated by the GO term GO:0000287. Interacting selectively with magnesium (Mg) ions.		GO	http://amigo.geneontology.org/cgi-bin/amigo/go.cgi?view=details&amp;search_constraint=terms&amp;depth=0&amp;query=GO:0000287
SMALL_CONJUGATING_PROTEIN_SPECIFIC_PROTEASE_ACTIVITY	-1.52145	-0.756654	-1.95642	0.178967	0.477906	0.0981807	USP53,VCPIP1,SENP2,USP12,USP21,UFD1L,UCHL3	Genes annotated by the GO term GO:0019783. Catalysis of the hydrolysis of various forms of polymeric ubiquitin or ubiquitin-like sequences (e.g. APG8, ISG15, NEDD8, SUMO). Will remove ubiquitin-like sequences from larger leaving groups.		GO	http://amigo.geneontology.org/cgi-bin/amigo/go.cgi?view=details&amp;search_constraint=terms&amp;depth=0&amp;query=GO:0019783
HYDROLASE_ACTIVITY_ACTING_ON_ESTER_BONDS	-1.50746	-0.723974	-1.94607	0.133945	0.47029	0.0536488	PDE4B,NT5E,INPP5D,PTPRM,IMPA2,PDE7A,USP53,PTPRK,PTPRD,LCK,PTPRF,PTPRE,DFFB,PPM1A,RPP30,NT5C,PLCH1,PTPLA,MRE11A,DLG1,REXO2,PTPN18,PPAP2A,DICER1,SULF2,NT5C2,ERCC4,PLD2,PTPN11,ACP6,PTPN7,PPM1B,DUSP3,RAD1,APEX1,PTP4A3,USP12,XRN2,ACP1,PDE4D,NANP,PTP4A2,ARSK,EXOSC7,PDE4A,LYPLA1,PPP2R3B,DUSP11,ERCC5,YOD1,N4BP2,CYCS,RNASEH1,DNASE1L1,TREX1,ERCC1,TP53,DFFA,NME1,PPM1G,DNASE2,HIBCH,DUSP1,NT5C3,GALNS,RPP40,PP…	Genes annotated by the GO term GO:0016788. Catalysis of the hydrolysis of any ester bond.		GO	http://amigo.geneontology.org/cgi-bin/amigo/go.cgi?view=details&amp;search_constraint=terms&amp;depth=0&amp;query=GO:0016788
BASAL_LAMINA	-1.50216	-2.22638	-0.875785	0.207469	0.0899722	0.430589	SNTB2,LAMC1,MAGEE1,DMD,SGCE	Genes annotated by the GO term GO:0005605. A thin sheet of proteoglycans and glycoproteins, especially laminin, secreted by cells as an extracellular matrix.		GO	http://amigo.geneontology.org/cgi-bin/amigo/go.cgi?view=details&amp;search_constraint=terms&amp;depth=0&amp;query=GO:0005605
AMINO_SUGAR_METABOLIC_PROCESS	-1.50001	-1.18779	-1.71995	0.167847	0.265317	0.119555	ST3GAL6,GNPDA1,UAP1,ST3GAL2,LARGE,NANP,SLC35A3,EXTL2,GNE,NAGK	Genes annotated by the GO term GO:0006040. The chemical reactions and pathways involving any amino sugar, sugars containing an amino group in place of a hydroxyl group.		GO	http://amigo.geneontology.org/cgi-bin/amigo/go.cgi?view=details&amp;search_constraint=terms&amp;depth=0&amp;query=GO:0006040
RAS_GTPASE_BINDING	-1.47582	-0.693185	-1.60465	0.158275	0.497555	0.126986	ALS2,IPO9,RANBP1,RALBP1,RAPGEF6,RANBP2,ARHGEF2,RILP,RANBP9,RAB3GAP1,IPO7,RANBP3,DMXL2,SGSM3,ARFIP2,PARD6A,GOLGA5,CYFIP1	Genes annotated by the GO term GO:0017016. Interacting selectively with any member of the Ras superfamily of monomeric GTPases.		GO	http://amigo.geneontology.org/cgi-bin/amigo/go.cgi?view=details&amp;search_constraint=terms&amp;depth=0&amp;query=GO:0017016
NUCLEAR_ENVELOPE	-1.47401	1.60634	-3.60732	0.146078	0.113824	0.000660072	SREBF1,BNIP3,NUP50,NUP160,MRPL19,NPC1,LMNB1,KPNA1,LEMD3,SENP2,MATR3,DHCR7,RANBP2,TRIM27,TPR,XPO7,PSEN1,BNIP3L,RTN4,WTAP,KPNB1,NARF,NUP88,EPC1,DDX19B,TMEM48,XPO1,IPO7,SUMO1,BNIP2,TMPO,CBX5,NUP62,NUTF2,KPNA3,NUP54,RETSAT,ATF6,NXT1,EIF5A,PARP1,RAE1,SNUPN,GLE1,AAAS,EMD,NUP107,NUP153,POLA1,NRM,BCL2,CENPF,NUP98,NUP214,RANGAP1,BNIP1,HTATIP2	Genes annotated by the GO term GO:0005635. The double lipid bilayer enclosing the nucleus and separating its contents from the rest of the cytoplasm; includes the intermembrane space, a gap of width 20-40 nm (also called the perinuclear space).		GO	http://amigo.geneontology.org/cgi-bin/amigo/go.cgi?view=details&amp;search_constraint=terms&amp;depth=0&amp;query=GO:0005635
LIPID_TRANSPORTER_ACTIVITY	-1.46853	-1.18049	-1.66515	0.165737	0.258954	0.119784	ABCG1,ABCA1,PITPNC1,NPC1,ATP11B,SLC27A4,APOL1,GLTP,APOL3,PLSCR1,PITPNM1,APOM,PCTP,PITPNA	Genes annotated by the GO term GO:0005319. Enables the directed movement of lipids into, out of, within or between cells.		GO	http://amigo.geneontology.org/cgi-bin/amigo/go.cgi?view=details&amp;search_constraint=terms&amp;depth=0&amp;query=GO:0005319
OXYGEN_AND_REACTIVE_OXYGEN_SPECIES_METABOLIC_PROCESS	-1.46687	-0.498859	-1.21862	0.180588	0.631304	0.257701	BNIP3,NDUFS1,SOD2,PREX1,NDUFS3,NDUFS4,SOD1,CCS,ME3	Genes annotated by the GO term GO:0006800. The chemical reactions and pathways involving dioxygen (O2), or any of the reactive oxygen species, e.g. superoxide anions (O2-), hydrogen peroxide (H2O2), and hydroxyl radicals (-OH).		GO	http://amigo.geneontology.org/cgi-bin/amigo/go.cgi?view=details&amp;search_constraint=terms&amp;depth=0&amp;query=GO:0006800
CHAPERONE_BINDING	-1.46418	3.462	-4.10791	0.17718	0.00713821	0.00264526	HSPD1,PFDN4,HSPE1,TSC1,AHSA1,DNAJB6,TBCD,SOD1,TBCE,TBCC	Genes annotated by the GO term GO:0051087. Interacting selectively with a chaperone protein, a class of proteins that bind to nascent or unfolded polypeptides and ensure correct folding or transport.		GO	http://amigo.geneontology.org/cgi-bin/amigo/go.cgi?view=details&amp;search_constraint=terms&amp;depth=0&amp;query=GO:0051087
MRNA_BINDING	-1.46013	0.0582917	-1.87266	0.164882	0.954286	0.0807392	SERBP1,AUH,FMR1,ZFP36,TIA1,PURB,SSB,CPSF1,GRSF1,HNRPDL,ELAVL4,PABPC4,ZFP36L1,EIF4A1,SLU7,PARN	Genes annotated by the GO term GO:0003729. Interacting selectively with pre-messenger RNA (pre-mRNA) or messenger RNA (mRNA).		GO	http://amigo.geneontology.org/cgi-bin/amigo/go.cgi?view=details&amp;search_constraint=terms&amp;depth=0&amp;query=GO:0003729
DOUBLE_STRANDED_RNA_BINDING	-1.45571	-0.39869	-2.11542	0.179452	0.699415	0.0635085	LRRFIP1,ILF3,DICER1,ZNF346,STAU1,EIF2AK2,STAU2,TARBP2,APTX,MBNL1	Genes annotated by the GO term GO:0003725. Interacting selectively with double-stranded RNA.		GO	http://amigo.geneontology.org/cgi-bin/amigo/go.cgi?view=details&amp;search_constraint=terms&amp;depth=0&amp;query=GO:0003725
ATPASE_ACTIVITY_COUPLED_TO_MOVEMENT_OF_SUBSTANCES	-1.44837	-1.46938	-1.23825	0.163816	0.158095	0.230704	ABCG1,ATP4B,ATP6V0E1,ABCD3,ATP11B,ATP7A,RALBP1,ATP2B4,ABCC1,ABCB7,ABCD4,ABCF1,ATP2B1,ATP2C1,ATP6V0C,ATP1A1,ATP2A2,ATP6V1C1,ATP6V1B2,ATP2A3	Genes annotated by the GO term GO:0043492. Catalysis of the reaction: ATP + H2O = ADP + phosphate to directly drive the transport of a substance.		GO	http://amigo.geneontology.org/cgi-bin/amigo/go.cgi?view=details&amp;search_constraint=terms&amp;depth=0&amp;query=GO:0043492
STEROID_HORMONE_RECEPTOR_BINDING	-1.43726	0.127462	-1.67736	0.200678	0.902739	0.144483	NRIP1,DDX54,DAXX,NSD1,MMS19,YWHAH,PRPF6	Genes annotated by the GO term GO:0035258. Interacting selectively with a steroid hormone receptor.		GO	http://amigo.geneontology.org/cgi-bin/amigo/go.cgi?view=details&amp;search_constraint=terms&amp;depth=0&amp;query=GO:0035258
REGULATION_OF_CATABOLIC_PROCESS	-1.42966	-1.22279	-1.26023	0.186597	0.252462	0.239281	MDM2,MDM4,PFKL,PFKM,HGS,EGLN2,PPARA,STUB1,ECD,FAF1	Genes annotated by the GO term GO:0009894. Any process that modulates the frequency, rate, or extent of the chemical reactions and pathways resulting in the breakdown of substances.		GO	http://amigo.geneontology.org/cgi-bin/amigo/go.cgi?view=details&amp;search_constraint=terms&amp;depth=0&amp;query=GO:0009894
TIGHT_JUNCTION	-1.42476	-1.86855	-1.01309	0.192046	0.0986267	0.340673	TJP1,PARD3,VAPA,ASH1L,PARD6B,CLDN15,CLDN12,PARD6A,RAB13	Genes annotated by the GO term GO:0005923. A belt-like region of very close contact between the plasma membranes of adjacent cells so that the intercellular space is completely occluded. They occur in epithelia and brain endothelia.		GO	http://amigo.geneontology.org/cgi-bin/amigo/go.cgi?view=details&amp;search_constraint=terms&amp;depth=0&amp;query=GO:0005923
PYRIMIDINE_NUCLEOTIDE_METABOLIC_PROCESS	-1.42385	0.314964	-2.58907	0.227592	0.768535	0.0607436	NT5C,DCTD,ENTPD4,UMPS,CTPS	Genes annotated by the GO term GO:0006220. The chemical reactions and pathways involving a pyrimidine nucleotide, a compound consisting of nucleoside (a pyrimidine base linked to a deoxyribose or ribose sugar) esterified with a phosphate moiety at either the 3' or 5'-hydroxyl group of its glycose moiety.		GO	http://amigo.geneontology.org/cgi-bin/amigo/go.cgi?view=details&amp;search_constraint=terms&amp;depth=0&amp;query=GO:0006220
PRIMARY_ACTIVE_TRANSMEMBRANE_TRANSPORTER_ACTIVITY	-1.418	-1.53981	-1.0973	0.172384	0.140096	0.286221	ABCG1,ATP4B,ATP6V0E1,ABCD3,ATP11B,ATP7A,ATP2B4,ABCC1,SEC61B,ABCB7,ABCD4,ABCF1,ATP2B1,ATP2C1,ATP6V0C,ATP1A1,ATP2A2,ATP6V1C1,ATP6V1B2,ATP2A3	Genes annotated by the GO term GO:0015399. Catalysis of the transfer of a solute from one side of the membrane to the other, up the solute's concentration gradient, by binding the solute and undergoing a series of conformational changes. Transport works equally well in either direction and is powered by a primary energy source. Primary energy sources known to be coupled to transport are chemical,…		GO	http://amigo.geneontology.org/cgi-bin/amigo/go.cgi?view=details&amp;search_constraint=terms&amp;depth=0&amp;query=GO:0015399
DNA_FRAGMENTATION_DURING_APOPTOSIS	-1.40916	-0.0539504	-1.84754	0.196453	0.958298	0.101861	BNIP3,DFFB,BAX,CYCS,SOD1,DFFA,AIFM1,PPT1,CECR2	Genes annotated by the GO term GO:0006309. The cleavage of DNA during apoptosis, which usually occurs in two stages: cleavage into fragments of about 50 kbp followed by cleavage between nucleosomes to yield 200 bp fragments.		GO	http://amigo.geneontology.org/cgi-bin/amigo/go.cgi?view=details&amp;search_constraint=terms&amp;depth=0&amp;query=GO:0006309
RNA_SPLICING	-1.39626	1.18859	-3.2901	0.166926	0.238507	0.00155233	SNRPN,HNRNPC,IVNS1ABP,SRPK2,NCBP2,SF1,SFRS1,NCBP1,SFRS4,U2AF1,ZNF638,NOL3,TRA2A,SFPQ,SFRS2IP,PTBP1,PRPF4B,SRPK1,SFRS7,USP39,CDC40,SFRS6,PPIG,RNPS1,SFRS2,DDX23,DDX20,SFRS5,SNW1,EFTUD2,GEMIN8,SYNCRIP,PRPF3,SNRPD3,SIP1,NOVA1,NONO,PPAN,SF3B4,SNRPF,BCAS2,DBR1,KHSRP,SNRPB2,SFRS8,SF3B2,SNRPA1,SNRPC,SF3A3,RP9,SNRPD2,GEMIN6,SRRM1,SNRPD1,SNRPG,GEMIN5,CRNKL1,LSM1,DHX38,BAT1,PHF5A,SF3B3,SF3A1,ZRANB2,DHX16,GE…	Genes annotated by the GO term GO:0008380. The process of removing sections of the primary RNA transcript to remove sequences not present in the mature form of the RNA and joining the remaining sections to form the mature form of the RNA.		GO	http://amigo.geneontology.org/cgi-bin/amigo/go.cgi?view=details&amp;search_constraint=terms&amp;depth=0&amp;query=GO:0008380
RNA_EXPORT_FROM_NUCLEUS	-1.38626	1.24104	-2.5578	0.187351	0.234985	0.0227702	NUP160,NCBP2,SMG7,SMG1,KHDRBS1,TSC1,SMG5,DDX19B,UPF2,EIF5A,UPF1,BAT1,RAE1,NUP107,NUDT4	Genes annotated by the GO term GO:0006405. The directed movement of RNA from the nucleus to the cytoplasm.		GO	http://amigo.geneontology.org/cgi-bin/amigo/go.cgi?view=details&amp;search_constraint=terms&amp;depth=0&amp;query=GO:0006405
CELL_RECOGNITION	-1.38034	-1.18053	-1.49355	0.239605	0.303193	0.209591	PECAM1,COLEC12,SLIT2,MICA,MICB	Genes annotated by the GO term GO:0008037. The process by which a cell in a multicellular organism interprets its surroundings.		GO	http://amigo.geneontology.org/cgi-bin/amigo/go.cgi?view=details&amp;search_constraint=terms&amp;depth=0&amp;query=GO:0008037
METALLOPEPTIDASE_ACTIVITY	-1.37829	0.001412	-3.18139	0.187083	0.998891	0.00580008	MMP15,MME,LNPEP,THOP1,SPG7,ERAP2,CHMP1A,PITRM1,ERAP1,PMPCA,METAP2,ECE2,PEPD,ZMPSTE24,MBTPS2,IDE,DPEP1	Genes annotated by the GO term GO:0008237.		GO	http://amigo.geneontology.org/cgi-bin/amigo/go.cgi?view=details&amp;search_constraint=terms&amp;depth=0&amp;query=GO:0008237
HYDROLASE_ACTIVITY_ACTING_ON_ACID_ANHYDRIDESCATALYZING_TRANSMEMBRANE_MOVEMENT_OF_SUBSTANCES	-1.35289	-1.44293	-1.07959	0.192841	0.166218	0.294579	ABCG1,ATP4B,ATP6V0E1,ABCD3,ATP11B,ATP7A,ATP2B4,ABCC1,ABCB7,ABCD4,ABCF1,ATP2B1,ATP2C1,ATP6V0C,ATP1A1,ATP2A2,ATP6V1C1,ATP6V1B2,ATP2A3	Genes annotated by the GO term GO:0016820. Catalysis of the hydrolysis of an acid anhydride to directly drive the transport of a substance across a membrane.		GO	http://amigo.geneontology.org/cgi-bin/amigo/go.cgi?view=details&amp;search_constraint=terms&amp;depth=0&amp;query=GO:0016820
TRANSFERASE_ACTIVITY_TRANSFERRING_GLYCOSYL_GROUPS	-1.34454	-0.964923	-1.21193	0.183595	0.338273	0.230065	ST3GAL6,B4GALT6,MAGT1,STT3B,GYG2,MGAT4B,FUT4,PYGL,GBE1,POMGNT1,ST3GAL2,GALNT4,SIRT6,SIRT1,QTRT1,ST6GAL1,GALNT7,LARGE,TNKS,B4GALT1,PIGZ,B4GALT3,APRT,B4GALT7,FUT8,ALG6,PIGA,POFUT1,PIGV,DPM1,PPAT,MGAT2,ST3GAL5,GCNT1,OGT,MGAT4A,UMPS,B3GNT5,ALG2,UGCG,B3GALT4,ALG5,DPM2,SIRT5,B4GALT2,EXTL2,PARP1,ALG8,ST3GAL1,DPM3,SIRT3,STT3A,QPRT,ST3GAL3,GALNT2,GALNT1,ST6GALNAC6,B4GALT5,PIGB,ALG3,B4GALT4,TUSC3,XYLT1,GAL…	Genes annotated by the GO term GO:0016757. Catalysis of the transfer of a glycosyl group from one compound (donor) to another (acceptor).		GO	http://amigo.geneontology.org/cgi-bin/amigo/go.cgi?view=details&amp;search_constraint=terms&amp;depth=0&amp;query=GO:0016757
ATPASE_ACTIVITY	-1.34408	-0.0263028	-2.37602	0.18303	0.979087	0.0200898	ABCG1,ATP4B,ATP6V0E1,ABCD3,DHX9,ATP11B,BPTF,DDX54,ATP7A,G3BP1,RALBP1,ATP2B4,MSH6,ABCC1,ERCC8,CHD1,DDX17,XRCC5,CLPX,MYO9B,ABCB7,RSF1,WRNIP1,MYH10,ABCD4,DDX56,TTF2,SMARCA5,DDX23,DDX20,ABCF1,PSMC6,KIF1B,RBBP4,DDX18,CHD3,PEX6,KATNB1,SMARCAL1,RAD51,RUVBL2,DDX3X,RUVBL1,RECQL,CHD2,ATP2B1,PSMC1,PPP2R4,PSMC4,MYL6,SKIV2L,ATP2C1,ERCC3,UPF1,VPS4B,DHX38,BAT1,PIF1,PEX1,DDX21,ATP6V0C,PSMC5,VCP,RAD54B,CHD4,ATP1A…	Genes annotated by the GO term GO:0016887. Catalysis of the reaction: ATP + H2O = ADP + phosphate. May or may not be coupled to another reaction.		GO	http://amigo.geneontology.org/cgi-bin/amigo/go.cgi?view=details&amp;search_constraint=terms&amp;depth=0&amp;query=GO:0016887
CARBOHYDRATE_KINASE_ACTIVITY	-1.33713	-0.200899	-1.64494	0.210799	0.844805	0.131007	PFKL,HK2,PFKM,PFKP,HK1,KHK,PRPS2,GALK2,GALK1,PRPS1,GNE	Genes annotated by the GO term GO:0019200. Catalysis of the transfer of a phosphate group, usually from ATP, to a carbohydrate substrate molecule.		GO	http://amigo.geneontology.org/cgi-bin/amigo/go.cgi?view=details&amp;search_constraint=terms&amp;depth=0&amp;query=GO:0019200
NEGATIVE_REGULATION_OF_TRANSCRIPTION_DNA_DEPENDENT	-1.3349	-0.750324	-1.45757	0.185239	0.454995	0.148402	BMP2,MDM2,RBPJ,MDM4,SMAD4,ARID5B,NRIP1,SIN3A,ZNF254,ZHX1,ZEB1,ZNF345,ILF3,ARID5A,CUX1,BPTF,FOXN3,KLF12,E2F6,ZMYND11,ZNF177,EID1,TRIM27,SMARCC2,SIRT1,DAXX,ING4,ZNF136,MDFI,PEX14,RSF1,SMARCE1,ZNF281,ORC2L,TGIF1,CHMP1A,ENO1,CBY1,EPC1,DRAP1,NSD1,VPS72,MECP2,MEN1,ZNF148,ZNF238,RYBP,PHF21A,PA2G4,SUPT5H,SMAD3,SUPT4H1,TCF25,ARID4A,ZFP161,HDAC5,RB1,ZNF189,SIRT5,IRF2,ZHX3,ZHX2,HSBP1,HELLS,ZNF202,STAT3,GATA…	Genes annotated by the GO term GO:0045892. Any process that stops, prevents or reduces the frequency, rate or extent of DNA-dependent transcription.		GO	http://amigo.geneontology.org/cgi-bin/amigo/go.cgi?view=details&amp;search_constraint=terms&amp;depth=0&amp;query=GO:0045892
NEGATIVE_REGULATION_OF_RNA_METABOLIC_PROCESS	-1.3349	-0.750324	-1.45757	0.185239	0.454995	0.148402	BMP2,MDM2,RBPJ,MDM4,SMAD4,ARID5B,NRIP1,SIN3A,ZNF254,ZHX1,ZEB1,ZNF345,ILF3,ARID5A,CUX1,BPTF,FOXN3,KLF12,E2F6,ZMYND11,ZNF177,EID1,TRIM27,SMARCC2,SIRT1,DAXX,ING4,ZNF136,MDFI,PEX14,RSF1,SMARCE1,ZNF281,ORC2L,TGIF1,CHMP1A,ENO1,CBY1,EPC1,DRAP1,NSD1,VPS72,MECP2,MEN1,ZNF148,ZNF238,RYBP,PHF21A,PA2G4,SUPT5H,SMAD3,SUPT4H1,TCF25,ARID4A,ZFP161,HDAC5,RB1,ZNF189,SIRT5,IRF2,ZHX3,ZHX2,HSBP1,HELLS,ZNF202,STAT3,GATA…	Genes annotated by the GO term GO:0051253. Any process that stops, prevents or reduces the frequency, rate or extent of the chemical reactions and pathways involving RNA.		GO	http://amigo.geneontology.org/cgi-bin/amigo/go.cgi?view=details&amp;search_constraint=terms&amp;depth=0&amp;query=GO:0051253
INTERCELLULAR_JUNCTION_ASSEMBLY	-1.31667	-1.66793	-0.898877	0.245068	0.156204	0.409915	TJP1,GJC1,CD9,PARD6B,TLN1,VCL	Genes annotated by the GO term GO:0007043. The aggregation, arrangement and bonding together of a set of components to form a junction between cells.		GO	http://amigo.geneontology.org/cgi-bin/amigo/go.cgi?view=details&amp;search_constraint=terms&amp;depth=0&amp;query=GO:0007043
INTERCELLULAR_JUNCTION	-1.31156	-2.17936	-0.549479	0.206153	0.0428318	0.58943	TJP1,PARD3,CNN2,DLG1,VAPA,MLLT4,ASH1L,PARD6B,B4GALT1,PKP4,CLDN15,CLDN12,PNN,CDH24,PARD6A,DSC3,RAB13,ZYX,VCL	Genes annotated by the GO term GO:0005911. A specialized region of connection between two cells including but not limited to gap junctions, desmosomes, and tight junctions, but excluding direct cytoplasmic junctions such as ring canals.		GO	http://amigo.geneontology.org/cgi-bin/amigo/go.cgi?view=details&amp;search_constraint=terms&amp;depth=0&amp;query=GO:0005911
TRANSMEMBRANE_RECEPTOR_PROTEIN_PHOSPHATASE_ACTIVITY	-1.31138	-1.50698	-1.08958	0.222198	0.166084	0.304209	PTPRM,PTPRK,PTPRD,PTPRF,PTPRE,PTPRO,PTPRG,PTPRA,PTPRJ,PTPRC	Genes annotated by the GO term GO:0019198. The catalysis of phosphate removal from a phosphotyrosine using aspartic acid as a nucleophile in a metal-dependent manner.		GO	http://amigo.geneontology.org/cgi-bin/amigo/go.cgi?view=details&amp;search_constraint=terms&amp;depth=0&amp;query=GO:0019198
PHOSPHOLIPID_TRANSPORTER_ACTIVITY	-1.30876	-1.16011	-1.37672	0.231944	0.284039	0.211016	ABCG1,ABCA1,PITPNC1,ATP11B,PLSCR1,PITPNM1,PCTP,PITPNA	Genes annotated by the GO term GO:0005548. Enables the directed movement of phospholipids into, out of, within or between cells. Phospholipids are a class of lipids containing phosphoric acid as a mono- or diester.		GO	http://amigo.geneontology.org/cgi-bin/amigo/go.cgi?view=details&amp;search_constraint=terms&amp;depth=0&amp;query=GO:0005548
APOPTOTIC_NUCLEAR_CHANGES	-1.30407	-0.14402	-1.64053	0.214827	0.887693	0.124854	BNIP3,DFFB,MOAP1,CASP3,BAX,CYCS,SOD1,DFFA,ACIN1,AIFM1,PPT1,DEDD2,CECR2,TOP2A	Genes annotated by the GO term GO:0030262. The morphological and physiological alterations undergone by the nucleus during apoptosis.		GO	http://amigo.geneontology.org/cgi-bin/amigo/go.cgi?view=details&amp;search_constraint=terms&amp;depth=0&amp;query=GO:0030262
CHROMATIN_REMODELING_COMPLEX	-1.28778	0.134229	-1.37652	0.224255	0.895646	0.196033	ARID1B,SMARCC2,SMARCD1,SMARCC1,RSF1,SMARCA5,NAP1L1,ASF1A,ARID1A,CHAF1A,SMARCB1,NAP1L4	Genes annotated by the GO term GO:0016585. Any complex that mediates dynamic changes in eukaryotic chromatin.		GO	http://amigo.geneontology.org/cgi-bin/amigo/go.cgi?view=details&amp;search_constraint=terms&amp;depth=0&amp;query=GO:0016585
PHOSPHOINOSITIDE_MEDIATED_SIGNALING	-1.2827	-1.29442	-1.04907	0.235509	0.231632	0.324801	GNAQ,PARD3,PLCH1,PRKD3,PPAP2A,HOMER1,EGFR,LTB4R,GNA15	Genes annotated by the GO term GO:0048015. A series of molecular signals in which a cell uses a phosphoinositide to convert an extracellular signal into a response.		GO	http://amigo.geneontology.org/cgi-bin/amigo/go.cgi?view=details&amp;search_constraint=terms&amp;depth=0&amp;query=GO:0048015
OXIDOREDUCTASE_ACTIVITY_ACTING_ON_THE_ALDEHYDE_OR_OXO_GROUP_OF_DONORS	-1.27643	-1.1691	-0.770887	0.228094	0.267072	0.457013	BCKDHB,ALDH2,ALDH5A1,ALDH4A1,ALDH3A2,PDHB,ALDH7A1,ALDH6A1,ALDH9A1,ALDH8A1,BCKDHA,OGDH	Genes annotated by the GO term GO:0016903. Catalysis of an oxidation-reduction (redox) reaction in which an aldehyde or ketone (oxo) group acts as a hydrogen or electron donor and reduces a hydrogen or electron acceptor.		GO	http://amigo.geneontology.org/cgi-bin/amigo/go.cgi?view=details&amp;search_constraint=terms&amp;depth=0&amp;query=GO:0016903
ATPASE_ACTIVITY_COUPLED	-1.27541	-0.49531	-1.78855	0.20708	0.62219	0.0787354	ABCG1,ATP4B,ATP6V0E1,ABCD3,DHX9,ATP11B,BPTF,DDX54,ATP7A,G3BP1,RALBP1,ATP2B4,ABCC1,ERCC8,CHD1,DDX17,XRCC5,CLPX,ABCB7,MYH10,ABCD4,DDX56,TTF2,DDX23,DDX20,ABCF1,RBBP4,DDX18,CHD3,PEX6,KATNB1,SMARCAL1,RAD51,RUVBL2,DDX3X,RECQL,CHD2,ATP2B1,MYL6,SKIV2L,ATP2C1,UPF1,VPS4B,DHX38,BAT1,PIF1,PEX1,DDX21,ATP6V0C,RAD54B,CHD4,ATP1A1,ATP2A2,RFC3,MYH9,TOP2A,ATP6V1C1,DHX8,ERCC6,ATP6V1B2,ATP2A3	Genes annotated by the GO term GO:0042623. Catalysis of the reaction: ATP + H2O = ADP + phosphate to directly drive some other reaction, for example ion transport across a membrane.		GO	http://amigo.geneontology.org/cgi-bin/amigo/go.cgi?view=details&amp;search_constraint=terms&amp;depth=0&amp;query=GO:0042623
EMBRYONIC_MORPHOGENESIS	-1.27225	-1.58234	-0.504514	0.25924	0.174418	0.635343	BCL10,CEP290,LMO4,VANGL2,SOD1,MBNL1	Genes annotated by the GO term GO:0048598. The process by which anatomical structures are generated and organized during the embryonic phase. Morphogenesis pertains to the creation of form. The embryonic phase begins with zygote formation. The end of the embryonic phase is organism-specific. For example, it would be at birth for mammals, larval hatching for insects and seed dormancy in plants.		GO	http://amigo.geneontology.org/cgi-bin/amigo/go.cgi?view=details&amp;search_constraint=terms&amp;depth=0&amp;query=GO:0048598
NUCLEOBASENUCLEOSIDENUCLEOTIDE_AND_NUCLEIC_ACID_TRANSPORT	-1.26381	1.6731	-2.64221	0.220831	0.109878	0.015629	NUP160,NCBP2,SMG7,SMG1,KHDRBS1,TSC1,SMG5,SLC23A2,DDX19B,VDAC3,HNRNPA2B1,SLC23A1,SLC35B2,UPF2,EIF5A,UPF1,BAT1,RAE1,CKAP5,NUP107,NUDT4	Genes annotated by the GO term GO:0015931. The directed movement of nucleobases, nucleosides, nucleotides and nucleic acids, into, out of, within or between cells.		GO	http://amigo.geneontology.org/cgi-bin/amigo/go.cgi?view=details&amp;search_constraint=terms&amp;depth=0&amp;query=GO:0015931
EXTRACELLULAR_MATRIX	-1.26008	-1.71159	-0.400143	0.224665	0.105154	0.694034	COL5A1,FBN2,SMC3,LTBP4,SNTB2,LAMC1,NID2,SPG7,CTGF,MAGEE1,MUC5AC,DMD,SOD1,COL9A3,ERBB2IP,SGCE,LTBP2,TGFB1	Genes annotated by the GO term GO:0031012. A structure lying external to one or more cells, which provides structural support for cells or tissues; may be completely external to the cell (as in animals) or be part of the cell (as in plants).		GO	http://amigo.geneontology.org/cgi-bin/amigo/go.cgi?view=details&amp;search_constraint=terms&amp;depth=0&amp;query=GO:0031012
PATTERN_SPECIFICATION_PROCESS	-1.25314	-0.704944	-1.1145	0.230681	0.492407	0.283833	TRIM14,MID1,SHROOM3,CITED2,MFNG,MDFI,BMI1,KIF3B,SMAD1,ACVR2B,DVL2,PBX3,AXIN1,SMAD2,SMAD5	Genes annotated by the GO term GO:0007389. The developmental processes that result in the creation of defined areas or spaces within an organism to which cells respond and eventually are instructed to differentiate.		GO	http://amigo.geneontology.org/cgi-bin/amigo/go.cgi?view=details&amp;search_constraint=terms&amp;depth=0&amp;query=GO:0007389
INOSITOL_OR_PHOSPHATIDYLINOSITOL_PHOSPHATASE_ACTIVITY	-1.24599	-0.833079	-1.53155	0.259212	0.436699	0.176516	INPP5D,IMPA2,INPP5E,MTMR14,PTEN,OCRL,MTMR2	Genes annotated by the GO term GO:0004437. Catalysis of the removal of a phosphate group from phosphorylated myo-inositol (1,2,3,5/4,6-cyclohexanehexol) or a phosphatidylinositol.		GO	http://amigo.geneontology.org/cgi-bin/amigo/go.cgi?view=details&amp;search_constraint=terms&amp;depth=0&amp;query=GO:0004437
PROTEINACEOUS_EXTRACELLULAR_MATRIX	-1.23862	-1.72285	-0.355443	0.233351	0.104184	0.7269	COL5A1,FBN2,SMC3,LTBP4,SNTB2,LAMC1,NID2,SPG7,CTGF,MAGEE1,MUC5AC,DMD,COL9A3,ERBB2IP,SGCE,LTBP2,TGFB1	Genes annotated by the GO term GO:0005578. A layer consisting mainly of proteins (especially collagen) and glycosaminoglycans (mostly as proteoglycans) that forms a sheet underlying or overlying cells such as endothelial and epithelial cells. The proteins are secreted by cells in the vicinity.		GO	http://amigo.geneontology.org/cgi-bin/amigo/go.cgi?view=details&amp;search_constraint=terms&amp;depth=0&amp;query=GO:0005578
LOW_DENSITY_LIPOPROTEIN_BINDING	-1.23199	0.0992138	-2.41338	0.272726	0.924824	0.0606108	COLEC12,SCARF1,LRP6,LDLR,ANKRA2,SORL1	Genes annotated by the GO term GO:0030169. Interacting selectively with low-density lipoprotein, one of the classes of lipoproteins found in blood plasma in many animals (data normally relate to humans).		GO	http://amigo.geneontology.org/cgi-bin/amigo/go.cgi?view=details&amp;search_constraint=terms&amp;depth=0&amp;query=GO:0030169
ESTABLISHMENT_OF_VESICLE_LOCALIZATION	-1.21785	-2.01226	-0.382903	0.27761	0.100357	0.717529	LRMP,SNAP23,TMED10,SNAP29,STX5,YKT6	Genes annotated by the GO term GO:0051650. The directed movement of a vesicle to a specific location.		GO	http://amigo.geneontology.org/cgi-bin/amigo/go.cgi?view=details&amp;search_constraint=terms&amp;depth=0&amp;query=GO:0051650
VESICLE_LOCALIZATION	-1.21785	-2.01226	-0.382903	0.27761	0.100357	0.717529	LRMP,SNAP23,TMED10,SNAP29,STX5,YKT6	Genes annotated by the GO term GO:0051648. The processes by which a vesicle or vesicles are transported to, and/or maintained in, a specific location.		GO	http://amigo.geneontology.org/cgi-bin/amigo/go.cgi?view=details&amp;search_constraint=terms&amp;depth=0&amp;query=GO:0051648
COFACTOR_CATABOLIC_PROCESS	-1.21489	1.64348	-1.79092	0.263794	0.144284	0.116421	SDHC,BLVRA,PDHB,SDHD,NNT,SDHA,SDHB,ACO2	Genes annotated by the GO term GO:0051187. The chemical reactions and pathways resulting in the breakdown of a cofactor, a substance that is required for the activity of an enzyme or other protein.		GO	http://amigo.geneontology.org/cgi-bin/amigo/go.cgi?view=details&amp;search_constraint=terms&amp;depth=0&amp;query=GO:0051187
BLOOD_COAGULATION	-1.21214	-0.670681	-1.5016	0.250853	0.516258	0.161349	L3MBTL4,F2R,GNAQ,ENTPD1,CD59,TFPI,PABPC4,WAS,LMAN1,GGCX,GNA12,SERPINE1	Genes annotated by the GO term GO:0007596. The sequential process by which the multiple coagulation factors of the blood interact, ultimately resulting in the formation of an insoluble fibrin clot; it may be divided into three stages: stage 1, the formation of intrinsic and extrinsic prothrombin converting principle; stage 2, the formation of thrombin; stage 3, the formation of stable fibrin poly…		GO	http://amigo.geneontology.org/cgi-bin/amigo/go.cgi?view=details&amp;search_constraint=terms&amp;depth=0&amp;query=GO:0007596
COAGULATION	-1.21214	-0.670681	-1.5016	0.250853	0.516258	0.161349	L3MBTL4,F2R,GNAQ,ENTPD1,CD59,TFPI,PABPC4,WAS,LMAN1,GGCX,GNA12,SERPINE1	Genes annotated by the GO term GO:0050817. The process by which a fluid solution, or part of it, changes into a solid or semisolid mass.		GO	http://amigo.geneontology.org/cgi-bin/amigo/go.cgi?view=details&amp;search_constraint=terms&amp;depth=0&amp;query=GO:0050817
INSOLUBLE_FRACTION	-1.20996	-1.49161	-0.819227	0.265565	0.179428	0.439654	PDE4B,MDM2,PDE4D,PDE4A,TP53,CCDC88C,CLIC5,PML	Genes annotated by the GO term GO:0005626. That fraction of cells, prepared by disruptive biochemical methods, that is not soluble in water.		GO	http://amigo.geneontology.org/cgi-bin/amigo/go.cgi?view=details&amp;search_constraint=terms&amp;depth=0&amp;query=GO:0005626
PROTEIN_STABILIZATION	-1.20699	-1.10278	-0.69225	0.266636	0.306585	0.511083	MDM4,COG3,TBRG1,GTPBP4,COG7,HPS4,PEX6,STX12	Genes annotated by the GO term GO:0050821. The processes involved in maintaining the structure and integrity of a protein and preventing it from degradation or aggregation.		GO	http://amigo.geneontology.org/cgi-bin/amigo/go.cgi?view=details&amp;search_constraint=terms&amp;depth=0&amp;query=GO:0050821
TRANSFERASE_ACTIVITY_TRANSFERRING_HEXOSYL_GROUPS	-1.20366	-0.880321	-1.07042	0.235157	0.383469	0.290269	B4GALT6,MAGT1,STT3B,GYG2,MGAT4B,FUT4,PYGL,GBE1,POMGNT1,GALNT4,GALNT7,LARGE,B4GALT1,PIGZ,B4GALT3,B4GALT7,FUT8,ALG6,PIGA,POFUT1,PIGV,DPM1,MGAT2,GCNT1,OGT,MGAT4A,B3GNT5,ALG2,UGCG,B3GALT4,ALG5,DPM2,B4GALT2,EXTL2,ALG8,DPM3,STT3A,GALNT2,GALNT1,B4GALT5,PIGB,ALG3,B4GALT4,TUSC3,GALNT3	Genes annotated by the GO term GO:0016758. Catalysis of the transfer of a hexosyl group from one compound (donor) to another (acceptor).		GO	http://amigo.geneontology.org/cgi-bin/amigo/go.cgi?view=details&amp;search_constraint=terms&amp;depth=0&amp;query=GO:0016758
NUCLEAR_ORGANIZATION_AND_BIOGENESIS	-1.19353	0.30831	-1.74592	0.249051	0.761592	0.0988698	BNIP3,DFFB,ATXN7,MOAP1,NUMA1,CASP3,BAX,TMEM48,CYCS,SOD1,DFFA,ACIN1,AIFM1,PPT1,DEDD2,CECR2,TOP2A,PML	Genes annotated by the GO term GO:0006997. A process that is carried out at the cellular level which results in the formation, arrangement of constituent parts, or disassembly of the nucleus.		GO	http://amigo.geneontology.org/cgi-bin/amigo/go.cgi?view=details&amp;search_constraint=terms&amp;depth=0&amp;query=GO:0006997
GLUCOSE_METABOLIC_PROCESS	-1.19207	-1.5803	-0.492013	0.253049	0.136361	0.630335	PFKL,SLC25A10,UGP2,PDK1,UGDH,PFKM,IRS2,ALDOA,HK1,PGD,PDK2,ATF4,ECD,PGLS,G6PD	Genes annotated by the GO term GO:0006006. The chemical reactions and pathways involving glucose, the aldohexose gluco-hexose. D-glucose is dextrorotatory and is sometimes known as dextrose; it is an important source of energy for living organisms and is found free as well as combined in homo- and hetero-oligosaccharides and polysaccharides.		GO	http://amigo.geneontology.org/cgi-bin/amigo/go.cgi?view=details&amp;search_constraint=terms&amp;depth=0&amp;query=GO:0006006
ADP_BINDING	-1.18572	-1.15697	-1.18254	0.289005	0.299553	0.290156	ABCG1,MSH6,GCLC,MYO9B,MYH10,MYH9	Genes annotated by the GO term GO:0043531. Interacting selectively with ADP, adenosine 5'-diphosphate.		GO	http://amigo.geneontology.org/cgi-bin/amigo/go.cgi?view=details&amp;search_constraint=terms&amp;depth=0&amp;query=GO:0043531
3_5_CYCLIC_NUCLEOTIDE_PHOSPHODIESTERASE_ACTIVITY	-1.18051	-1.21672	-1.07539	0.303203	0.290591	0.342743	PDE4B,PDE7A,PDE4D,PDE4A,PDE3B	Genes annotated by the GO term GO:0004114. Catalysis of the reaction: nucleoside 3',5'-cyclic phosphate + H2O = nucleoside 5'-phosphate.		GO	http://amigo.geneontology.org/cgi-bin/amigo/go.cgi?view=details&amp;search_constraint=terms&amp;depth=0&amp;query=GO:0004114
HEMOSTASIS	-1.16551	-0.370828	-1.64292	0.263288	0.716317	0.122661	L3MBTL4,F2R,GNAQ,ENTPD1,CD59,TFPI,FLI1,HPS4,PABPC4,WAS,LMAN1,GPI,GGCX,GNA12,SERPINE1	Genes annotated by the GO term GO:0007599. The stopping of bleeding (loss of body fluid) or the arrest of the circulation to an organ or part.		GO	http://amigo.geneontology.org/cgi-bin/amigo/go.cgi?view=details&amp;search_constraint=terms&amp;depth=0&amp;query=GO:0007599
BIOPOLYMER_BIOSYNTHETIC_PROCESS	-1.15899	-1.27797	-0.996187	0.284464	0.242006	0.352341	ALG1,TSFM,GYG2,DYRK2,EEF1A1,TUFM,SEPSECS,EEF2K	Genes annotated by the GO term GO:0043284. The chemical reactions and pathways resulting in the formation of biopolymers, long, repeating chains of monomers found in nature e.g. polysaccharides and proteins.		GO	http://amigo.geneontology.org/cgi-bin/amigo/go.cgi?view=details&amp;search_constraint=terms&amp;depth=0&amp;query=GO:0043284
MACROMOLECULE_CATABOLIC_PROCESS	-1.15515	0.571786	-2.4014	0.250675	0.568701	0.0181075	MDM2,MDM4,BNIP3,DFFB,SIAH1,PFKL,FBXO7,FBXL4,SMG7,GNPDA1,SMURF1,SMG1,AUH,UBR5,GBA3,PFKM,PCNP,ZFP36,SELS,RNF11,HGS,ERCC4,UBE2B,GSPT1,UBE2G1,SMURF2,ALDOA,SMG5,XRN2,UBE2D3,ANAPC5,UHRF2,UBE4B,ERCC5,USP33,BAX,SIAH2,CYCS,RNASEH1,HK1,ERCC1,SOD1,DFFA,KIAA0368,UBB,ABCE1,PGD,UBE2V2,AMFR,EDEM1,UBE2H,PPP1R8,UBE2I,AIFM1,UBE2N,ANAPC10,PABPC4,UPF2,EGLN2,NEDD8,BTRC,UBE2L3,UBE3A,STUB1,PPT1,UBR3,UBE2D1,GBA2,GNS,DER…	Genes annotated by the GO term GO:0009057. The chemical reactions and pathways resulting in the breakdown of a macromolecule, any large molecule including proteins, nucleic acids and carbohydrates.		GO	http://amigo.geneontology.org/cgi-bin/amigo/go.cgi?view=details&amp;search_constraint=terms&amp;depth=0&amp;query=GO:0009057
GTPASE_BINDING	-1.15474	-0.852543	-1.04661	0.259117	0.402007	0.305293	ABCA1,ALS2,IPO9,RANBP1,RALBP1,RAPGEF6,FGD6,RANBP2,ARHGEF2,RILP,RANBP9,RAB3GAP1,IPO7,RASA1,RANBP3,FGD3,FGD1,DMXL2,GGA2,SGSM3,ARFIP2,PARD6A,GOLGA5,GGA3,CYFIP1,FGD2	Genes annotated by the GO term GO:0051020. Interacting selectively with a GTPase, any enzyme that catalyzes the hydrolysis of GTP.		GO	http://amigo.geneontology.org/cgi-bin/amigo/go.cgi?view=details&amp;search_constraint=terms&amp;depth=0&amp;query=GO:0051020
TRANSMEMBRANE_RECEPTOR_PROTEIN_TYROSINE_KINASE_ACTIVITY	-1.1396	-1.59997	-0.529921	0.269391	0.127009	0.602643	NRP1,FLT1,IGF1R,FLT3,DDR1,CRIM1,TRIM27,PTK7,EPHB6,RYK,TIE1,FLT4,INSR,EGFR,IGF2R,NTRK1,EFNA4,TYRO3,FGFR1	Genes annotated by the GO term GO:0004714. Catalysis of the reaction: ATP + a protein-L-tyrosine = ADP + a protein-L-tyrosine phosphate, to initiate a change in cell activity.		GO	http://amigo.geneontology.org/cgi-bin/amigo/go.cgi?view=details&amp;search_constraint=terms&amp;depth=0&amp;query=GO:0004714
GLIOGENESIS	-1.13648	0.988832	-1.83949	0.288651	0.351706	0.103126	CDK6,SLIT2,NF2,EIF2B5,SOD1,EIF2B4,EIF2B3,EIF2B2,NF1	Genes annotated by the GO term GO:0042063. The process by which glial cells are generated. This includes the production of glial progenitors and their differentiation into mature glia.		GO	http://amigo.geneontology.org/cgi-bin/amigo/go.cgi?view=details&amp;search_constraint=terms&amp;depth=0&amp;query=GO:0042063
CYCLIC_NUCLEOTIDE_PHOSPHODIESTERASE_ACTIVITY	-1.13415	-1.18136	-1.02052	0.308164	0.290583	0.354292	PDE4B,PDE7A,PDE4D,PDE4A,CNP,PDE3B	Genes annotated by the GO term GO:0004112. Catalysis of the reaction: a nucleoside cyclic phosphate + H2O = a nucleoside phosphate.		GO	http://amigo.geneontology.org/cgi-bin/amigo/go.cgi?view=details&amp;search_constraint=terms&amp;depth=0&amp;query=GO:0004112
CYTOPLASM_ORGANIZATION_AND_BIOGENESIS	-1.13251	-1.76641	-0.616339	0.290221	0.115316	0.554799	TJP1,GJC1,LAMC1,CD9,PARD6B,TLN1,PARD6A,PRKCI,VCL	Genes annotated by the GO term GO:0007028. A process that is carried out at the cellular level which results in the formation, arrangement of constituent parts, or disassembly of the cytoplasm and its components.		GO	http://amigo.geneontology.org/cgi-bin/amigo/go.cgi?view=details&amp;search_constraint=terms&amp;depth=0&amp;query=GO:0007028
SMALL_GTPASE_BINDING	-1.13247	-0.851927	-1.01089	0.268623	0.402676	0.322154	ABCA1,ALS2,IPO9,RANBP1,RALBP1,RAPGEF6,FGD6,RANBP2,ARHGEF2,RILP,RANBP9,RAB3GAP1,IPO7,RANBP3,FGD3,FGD1,DMXL2,GGA2,SGSM3,ARFIP2,PARD6A,GOLGA5,GGA3,CYFIP1,FGD2	Genes annotated by the GO term GO:0031267. Interacting selectively with a small monomeric GTPase.		GO	http://amigo.geneontology.org/cgi-bin/amigo/go.cgi?view=details&amp;search_constraint=terms&amp;depth=0&amp;query=GO:0031267
PIGMENT_METABOLIC_PROCESS	-1.12307	-1.00675	-0.846432	0.28172	0.332427	0.412622	COX15,CPOX,FECH,TSPO,COX10,BLVRA,AP3D1,PAICS,ALAS2,GMPS,ALAD,PPOX,NFE2L1,ALAS1	Genes annotated by the GO term GO:0042440. The chemical reactions and pathways involving pigment, any general or particular coloring matter in living organisms, e.g. melanin.		GO	http://amigo.geneontology.org/cgi-bin/amigo/go.cgi?view=details&amp;search_constraint=terms&amp;depth=0&amp;query=GO:0042440
CARBOHYDRATE_METABOLIC_PROCESS	-1.10874	-1.31372	-0.459272	0.270282	0.192041	0.647067	ST3GAL6,ALG1,ST8SIA4,ALDH2,GYG2,DYRK2,IDH1,FUT4,PFKL,SLC25A10,UGP2,PDK1,UGDH,GNPDA1,UAP1,PHKA2,GBA3,ST3GAL2,NDST1,PFKM,IDUA,ST6GAL1,GALNT7,GFPT1,SDHC,POMT1,LARGE,CNOT7,MGAT1,IRS2,ALDOA,CHST14,B4GALT1,ALDOC,PDHB,NANP,ACLY,B4GALT7,FH,FUT8,IPPK,ACO1,HS6ST1,B3GALT6,GLCE,COG2,HK1,SLC35A3,ST8SIA5,IDH3B,PGD,SLC35A2,SDHD,ST3GAL5,EXT2,PIGQ,SLC35A1,NNT,SDHA,TSTA3,MAN1B1,MPDU1,SDHB,PTEN,INSR,ACO2,CHST11,AKR…	Genes annotated by the GO term GO:0005975. The chemical reactions and pathways involving carbohydrates, any of a group of organic compounds based of the general formula Cx(H2O)y.		GO	http://amigo.geneontology.org/cgi-bin/amigo/go.cgi?view=details&amp;search_constraint=terms&amp;depth=0&amp;query=GO:0005975
ATP_DEPENDENT_DNA_HELICASE_ACTIVITY	-1.09891	-0.5325	-0.846649	0.300333	0.607274	0.419133	DHX9,G3BP1,CHD1,XRCC5,CHD3,RUVBL2,RECQL,CHD2,PIF1,CHD4	Genes annotated by the GO term GO:0004003. Catalysis of the reaction: ATP + H2O = ADP + phosphate, driving the unwinding of the DNA helix.		GO	http://amigo.geneontology.org/cgi-bin/amigo/go.cgi?view=details&amp;search_constraint=terms&amp;depth=0&amp;query=GO:0004003
ALCOHOL_METABOLIC_PROCESS	-1.09886	-1.11382	-0.883272	0.277672	0.271268	0.381784	ABCG1,SCARB1,ALDH2,PFKL,SOAT1,SLC25A10,UGP2,PDK1,UGDH,PFKM,CLN8,ETNK1,DHCR7,GFPT1,FDPS,ADH4,IRS2,ALDOA,ALDOC,IPPK,HK1,SOD1,PGD,NSDHL,SLC35A2,TSTA3,PTEN,GALK1,PMM2,CNBP,PDK2,MBTPS2,COQ3,COQ2,ATF4,ECD,PPARD,GALT,GMDS,APOL2,STARD3,PGLS,HDLBP,G6PD,CLN6,CEL	Genes annotated by the GO term GO:0006066. The chemical reactions and pathways involving alcohols, any of a class of alkyl compounds containing a hydroxyl group.		GO	http://amigo.geneontology.org/cgi-bin/amigo/go.cgi?view=details&amp;search_constraint=terms&amp;depth=0&amp;query=GO:0006066
PROTEIN_TETRAMERIZATION	-1.09316	-2.02844	-0.0265539	0.316261	0.0888553	0.979677	AASS,ALDH5A1,IGF1R,TP53,ATPIF1,INSR,TP63	Genes annotated by the GO term GO:0051262. The formation of a protein tetramer, a macromolecular structure consisting of four noncovalently associated identical or nonidentical subunits.		GO	http://amigo.geneontology.org/cgi-bin/amigo/go.cgi?view=details&amp;search_constraint=terms&amp;depth=0&amp;query=GO:0051262
EXTRACELLULAR_STRUCTURE_ORGANIZATION_AND_BIOGENESIS	-1.09161	-1.46294	-0.74247	0.311147	0.186884	0.481969	POU4F1,PCDHB14,LAMC1,MUC5AC,B4GALT7,UBB,NRD1,NF1	Genes annotated by the GO term GO:0043062. A process that is carried out at the cellular level which results in the formation, arrangement of constituent parts, or disassembly of structures in the space external to the outermost structure of a cell. For cells without external protective or external encapsulating structures this refers to space outside of the plasma membrane, and also covers the h…		GO	http://amigo.geneontology.org/cgi-bin/amigo/go.cgi?view=details&amp;search_constraint=terms&amp;depth=0&amp;query=GO:0043062
PROTEIN_RNA_COMPLEX_ASSEMBLY	-1.08656	1.99013	-2.75955	0.282548	0.0521707	0.00811753	EIF4A2,EIF4B,SRPK2,SF1,EIF1AX,SFRS1,DICER1,EIF2AK3,EIF3E,SFRS2IP,EIF2AK4,EIF2B5,USP39,EIF2A,SFRS6,PAIP1,HSPB1,EIF3A,ATXN2,DDX20,EIF2S3,SFRS5,EIF3J,EIF2C1,EIF4H,SIP1,EIF2B4,SFRS8,NPM1,SF3A3,SNRPD2,SNRPD1,EIF2B3,EIF4G2,EIF3B,EIF5A,EIF2B2,CRNKL1,EIF3C,EIF3G,EIF4G3,EIF3I,SF3A1,MTIF2,PAIP2,EIF5,SLU7,SF3A2,PRPF31,EIF1	Genes annotated by the GO term GO:0022618. The aggregation, arrangement and bonding together of proteins and RNA molecules to form a ribonucleoprotein complex.		GO	http://amigo.geneontology.org/cgi-bin/amigo/go.cgi?view=details&amp;search_constraint=terms&amp;depth=0&amp;query=GO:0022618
POSITIVE_REGULATION_OF_CELLULAR_COMPONENT_ORGANIZATION_AND_BIOGENESIS	-1.08653	1.221	-2.20801	0.298587	0.245535	0.0474499	SLIT2,SORBS3,NF2,CBL,EIF2B5,NCK1,CDC42,KATNB1,UBE2N,PPT1,EIF5A,ARF6,FAF1	Genes annotated by the GO term GO:0051130. Any process that activates or increases the frequency, rate or extent of the processes involved in the formation, arrangement of constituent parts, or disassembly of cell structures, including the plasma membrane and any external encapsulating structures such as the cell wall and cell envelope.		GO	http://amigo.geneontology.org/cgi-bin/amigo/go.cgi?view=details&amp;search_constraint=terms&amp;depth=0&amp;query=GO:0051130
POSITIVE_REGULATION_OF_MAPKKK_CASCADE	-1.08616	-0.464337	-1.25365	0.338485	0.666553	0.278243	TAOK3,HIPK2,ADRB2,TRAF7,TAOK2	Genes annotated by the GO term GO:0043410. Any process that activates or increases the frequency, rate or extent of signal transduction mediated by the MAPK cascade.		GO	http://amigo.geneontology.org/cgi-bin/amigo/go.cgi?view=details&amp;search_constraint=terms&amp;depth=0&amp;query=GO:0043410
RHO_GTPASE_ACTIVATOR_ACTIVITY	-1.08548	-1.68329	-0.213038	0.300924	0.120452	0.835194	ARHGAP5,ERRFI1,SOS1,RALBP1,MYO9B,PREX1,ARHGAP10,OPHN1,ARHGAP27,GMIP,ARHGAP29,ARHGAP4	Genes annotated by the GO term GO:0005100. Increases the rate of GTP hydrolysis by a GTPase of the Rho family.		GO	http://amigo.geneontology.org/cgi-bin/amigo/go.cgi?view=details&amp;search_constraint=terms&amp;depth=0&amp;query=GO:0005100
PHOSPHOTRANSFERASE_ACTIVITY_PHOSPHATE_GROUP_AS_ACCEPTOR	-1.05669	-0.28355	-1.88052	0.313309	0.782021	0.0867599	TJP2,AK2,DLG1,CASK,MPP1,NME4,NME1,GUK1,NME6,PMVK,DTYMK,AK1	Genes annotated by the GO term GO:0016776. Catalysis of the transfer of a phosphorus-containing group from one compound (donor) to a phosphate group (acceptor).		GO	http://amigo.geneontology.org/cgi-bin/amigo/go.cgi?view=details&amp;search_constraint=terms&amp;depth=0&amp;query=GO:0016776
PHOSPHORIC_DIESTER_HYDROLASE_ACTIVITY	-1.05557	-1.22824	-0.760445	0.313797	0.244988	0.462978	PDE4B,PDE7A,PLCH1,PLD2,APEX1,PDE4D,PDE4A,PDIA3,CNP,PLD3,SMPD2,PDE3B	Genes annotated by the GO term GO:0008081. Catalysis of the hydrolysis of a phosphodiester to give a phosphomonoester and a free hydroxyl group.		GO	http://amigo.geneontology.org/cgi-bin/amigo/go.cgi?view=details&amp;search_constraint=terms&amp;depth=0&amp;query=GO:0008081
CELLULAR_COMPONENT_DISASSEMBLY	-1.05245	0.362502	-1.73094	0.304015	0.720436	0.0974664	BNIP3,DFFB,MTRF1,MOAP1,MAZ,SUPT16H,CASP3,SET,SMARCE1,TTF2,ETF1,BAX,CYCS,SOD1,DFFA,AIFM1,PPT1,UPF1,CECR2,HMGA1,NRG1,MTERF,PMAIP1	Genes annotated by the GO term GO:0022411. A cellular process that results in the breakdown of a part of the cell.		GO	http://amigo.geneontology.org/cgi-bin/amigo/go.cgi?view=details&amp;search_constraint=terms&amp;depth=0&amp;query=GO:0022411
REGULATION_OF_GENE_SPECIFIC_TRANSCRIPTION	-1.0482	-0.69027	-1.96288	0.34255	0.52075	0.106893	BMP2,BPTF,PEX14,ATF6,SCAP,TRIM28	Genes annotated by the GO term GO:0032583. Any process that modulates the DNA-dependent transcription of a specific gene or genes.		GO	http://amigo.geneontology.org/cgi-bin/amigo/go.cgi?view=details&amp;search_constraint=terms&amp;depth=0&amp;query=GO:0032583
CELL_STRUCTURE_DISASSEMBLY_DURING_APOPTOSIS	-1.0401	-0.452971	-1.10411	0.320613	0.659374	0.293113	BNIP3,DFFB,MOAP1,CASP3,BAX,CYCS,SOD1,DFFA,AIFM1,PPT1,CECR2,PMAIP1	Genes annotated by the GO term GO:0006921. The breakdown of structures such as organelles, proteins, or other macromolecular structures during apoptosis.		GO	http://amigo.geneontology.org/cgi-bin/amigo/go.cgi?view=details&amp;search_constraint=terms&amp;depth=0&amp;query=GO:0006921
AMYLOID_PRECURSOR_PROTEIN_METABOLIC_PROCESS	-1.03984	-0.856329	-1.19845	0.33849	0.424689	0.275927	ABCG1,NECAB3,PSEN1,APH1A,NCSTN,PSENEN,CLN3	Genes annotated by the GO term GO:0042982. The chemical reactions and pathways involving amyloid precursor protein (APP), the precursor of beta-amyloid, a glycoprotein associated with Alzheimer's disease.		GO	http://amigo.geneontology.org/cgi-bin/amigo/go.cgi?view=details&amp;search_constraint=terms&amp;depth=0&amp;query=GO:0042982
METALLOENDOPEPTIDASE_ACTIVITY	-1.02846	0.20139	-2.74407	0.337955	0.846121	0.0287489	MMP15,THOP1,SPG7,PITRM1,PMPCA,ECE2,MBTPS2,IDE	Genes annotated by the GO term GO:0004222. Catalysis of the hydrolysis of nonterminal peptide linkages in oligopeptides or polypeptides. Enzymes of this class contain a chelated metal ion essential to their catalytic activity at their active sites.		GO	http://amigo.geneontology.org/cgi-bin/amigo/go.cgi?view=details&amp;search_constraint=terms&amp;depth=0&amp;query=GO:0004222
REGULATION_OF_MEMBRANE_POTENTIAL	-1.02533	-0.45496	-1.04122	0.331976	0.659914	0.324937	KCNMB4,BNIP3,BCL2L1,NDUFS1,KCNMB3,BAX,SOD1,BAK1,BCL2,IFI6	Genes annotated by the GO term GO:0042391. Any process that modulates the establishment or extent of a membrane potential, the electric potential existing across any membrane arising from charges in the membrane itself and from the charges present in the media on either side of the membrane.		GO	http://amigo.geneontology.org/cgi-bin/amigo/go.cgi?view=details&amp;search_constraint=terms&amp;depth=0&amp;query=GO:0042391
CELLULAR_PROTEIN_COMPLEX_ASSEMBLY	-1.02342	-0.356126	-1.42486	0.316317	0.724858	0.167072	COX15,SMAD4,SRC,TGFBR1,PEX13,SCO1,COX10,ADRB2,NDUFS4,EID2,TMEM48,NUP205,PTK2B,NDUFS5,NUBP1,COX11,SMAD3,NDUFS7,NDUFS8,MIS12,SURF1,TAZ,PXN,ADRM1,ANLN	Genes annotated by the GO term GO:0043623. The aggregation, arrangement and bonding together of a set of components to form a protein complex, occurring at the level of an individual cell.		GO	http://amigo.geneontology.org/cgi-bin/amigo/go.cgi?view=details&amp;search_constraint=terms&amp;depth=0&amp;query=GO:0043623
ACTIN_FILAMENT_BASED_PROCESS	-1.0197	-0.714791	-0.911311	0.311965	0.47751	0.365779	DSTN,SPTA1,FLNB,ELMO1,FSCN1,DLG1,SORBS3,WASF2,WASF1,NF2,LIMA1,RICTOR,FGD6,ARHGEF2,ARHGDIB,MYO9B,LLGL1,TSC1,PACSIN2,NCK1,CCDC88A,CDC42,WIPF1,MYH10,PREX1,MYL6B,WASL,DYNLL1,RAC1,ROCK1,SSH2,CAPG,RASA1,FGD3,RHOF,FGD1,EZR,ARPC5,DBN1,MYL6,CFL1,SSH1,RHOA,ATP2C1,DOCK2,FLNA,ARPC1A,ARFIP2,TAOK2,KPTN,TESK2,CRK,ARPC4,PDPK1,MYH9,ARF6,NF1,GSN,EVL,MTSS1,FGD2	Genes annotated by the GO term GO:0030029. Any cellular process that depends upon or alters the actin cytoskeleton, that part of the cytoskeleton comprising actin filaments and their associated proteins.		GO	http://amigo.geneontology.org/cgi-bin/amigo/go.cgi?view=details&amp;search_constraint=terms&amp;depth=0&amp;query=GO:0030029
EMBRYONIC_DEVELOPMENT	-1.01793	-1.03366	-0.471124	0.319774	0.312523	0.642191	BCL10,SLIT2,RICTOR,PBX4,MLL,CEP290,MDFI,NASP,BMI1,LMO4,SMAD1,VANGL2,TNFAIP1,SOD1,LSR,RASA1,UBR3,ADAM10,MBNL1,PBX3,CDK5,SMAD2,SMAD5	Genes annotated by the GO term GO:0009790. The process whose specific outcome is the progression of an embryo from its formation until the end of its embryonic life stage. The end of the embryonic stage is organism-specific. For example, for mammals, the process would begin with zygote formation and end with birth. For insects, the process would begin at zygote formation and end with larval hatch…		GO	http://amigo.geneontology.org/cgi-bin/amigo/go.cgi?view=details&amp;search_constraint=terms&amp;depth=0&amp;query=GO:0009790
INTRINSIC_TO_GOLGI_MEMBRANE	-1.01684	-0.640386	-0.767754	0.333198	0.536319	0.460378	BNIP3,ATP7A,LARGE,SGMS1,ENTPD4,PCSK7,FIS1,QSOX1,RER1,RHOT1,RHOT2	Genes annotated by the GO term GO:0031228. Located in the Golgi membrane such that some covalently attached portion of the gene product, for example part of a peptide sequence or some other covalently attached moiety such as a GPI anchor, spans or is embedded in one or both leaflets of the membrane.		GO	http://amigo.geneontology.org/cgi-bin/amigo/go.cgi?view=details&amp;search_constraint=terms&amp;depth=0&amp;query=GO:0031228
MACROMOLECULE_BIOSYNTHETIC_PROCESS	-1.01636	0.673686	-1.95801	0.310836	0.501385	0.0517918	HBS1L,IGF2BP2,MAGT1,ALG1,STT3B,PIGK,BCL10,ST8SIA4,IRF4,EIF4A2,EIF4B,TSFM,GYG2,MGAT4B,MARS2,DYRK2,RPS27,RPL5,FUT4,EIF1AX,MTRF1,SLC25A10,RPS10,TSPAN7,RPL27A,RPL18,ALG12,UGDH,POMGNT1,UAP1,EIF2AK3,COG3,NDST1,EIF3E,RPL15,RPL38,EIF2AK1,RPL7A,EEF1A1,NECAB3,GALNT7,SIGIRR,POMT1,LARGE,EIF2AK4,GYPC,EIF2B5,DARS,TSC1,RRBP1,B4GALT1,PIGZ,FARSB,EIF2A,PAIP1,PIGT,NANP,FNTA,HSPB1,EIF3A,RPL23A,B4GALT7,RPL22,FUT8,PIG…	Genes annotated by the GO term GO:0009059. The chemical reactions and pathways resulting in the formation of macromolecules, large molecules including proteins, nucleic acids and carbohydrates.		GO	http://amigo.geneontology.org/cgi-bin/amigo/go.cgi?view=details&amp;search_constraint=terms&amp;depth=0&amp;query=GO:0009059
REGULATION_OF_ENDOCYTOSIS	-1.00053	-0.968514	-0.789329	0.355682	0.370191	0.459965	STON1,ZFYVE16,CBL,RAC1,PPT1,AP2S1,ARF6	Genes annotated by the GO term GO:0030100. Any process that modulates the frequency, rate or extent of endocytosis.		GO	http://amigo.geneontology.org/cgi-bin/amigo/go.cgi?view=details&amp;search_constraint=terms&amp;depth=0&amp;query=GO:0030100
PIGMENT_BIOSYNTHETIC_PROCESS	-0.999766	-1.02497	-0.651131	0.337158	0.325596	0.527235	COX15,CPOX,FECH,TSPO,COX10,AP3D1,PAICS,ALAS2,GMPS,ALAD,PPOX,NFE2L1,ALAS1	Genes annotated by the GO term GO:0046148. The chemical reactions and pathways resulting in the formation of a pigment, any general or particular coloring matter in living organisms, e.g. melanin.		GO	http://amigo.geneontology.org/cgi-bin/amigo/go.cgi?view=details&amp;search_constraint=terms&amp;depth=0&amp;query=GO:0046148
INSULIN_RECEPTOR_SIGNALING_PATHWAY	-0.994377	-0.983087	-0.812527	0.343491	0.348751	0.435406	GAB1,GRB10,PIK3R1,IGF1R,PIK3R3,FOXO4,INSR,AKT1,PDPK1,GRB2,IRS1	Genes annotated by the GO term GO:0008286. The series of molecular signals generated as a consequence of the insulin receptor binding to insulin.		GO	http://amigo.geneontology.org/cgi-bin/amigo/go.cgi?view=details&amp;search_constraint=terms&amp;depth=0&amp;query=GO:0008286
HEME_METABOLIC_PROCESS	-0.993297	-1.49137	-0.33852	0.343992	0.166721	0.741972	COX15,CPOX,FECH,TSPO,COX10,BLVRA,ALAS2,ALAD,PPOX,NFE2L1,ALAS1	Genes annotated by the GO term GO:0042168. The chemical reactions and pathways involving heme, any compound of iron complexed in a porphyrin (tetrapyrrole) ring.		GO	http://amigo.geneontology.org/cgi-bin/amigo/go.cgi?view=details&amp;search_constraint=terms&amp;depth=0&amp;query=GO:0042168
CYTOCHROME_C_OXIDASE_ACTIVITY	-0.983182	-0.772785	-1.05748	0.363487	0.468989	0.330997	COX15,COX10,COX4I1,COX5B,COX11,COX5A,SURF1	Genes annotated by the GO term GO:0004129. Catalysis of the transfer of a solute or solutes from one side of a membrane to the other according to the reaction: 4 ferrocytochrome c + O2 = 4 ferricytochrome c + 2 H2O.		GO	http://amigo.geneontology.org/cgi-bin/amigo/go.cgi?view=details&amp;search_constraint=terms&amp;depth=0&amp;query=GO:0004129
SPLICEOSOME_ASSEMBLY	-0.981718	0.826856	-2.77695	0.341809	0.421278	0.0141	SRPK2,SF1,SFRS1,SFRS2IP,USP39,SFRS6,SFRS5,SIP1,SFRS8,SF3A3,SNRPD2,SNRPD1,CRNKL1,SF3A1,SLU7,SF3A2	Genes annotated by the GO term GO:0000245. The aggregation, arrangement and bonding together of the spliceosome, a ribonucleoprotein apparatus that catalyzes nuclear mRNA splicing via transesterification reactions.		GO	http://amigo.geneontology.org/cgi-bin/amigo/go.cgi?view=details&amp;search_constraint=terms&amp;depth=0&amp;query=GO:0000245
HETEROGENEOUS_NUCLEAR_RIBONUCLEOPROTEIN_COMPLEX	-0.977014	1.37856	-1.41711	0.357178	0.20535	0.194196	PTBP1,HNRNPU,HNRNPR,HNRNPA0,HNRPDL,HNRNPA2B1,HNRNPA1,HNRNPL,RALY	Genes annotated by the GO term GO:0030530. Particulate complex of heterogeneous nuclear RNA (hnRNA; a heterogeneous mixture of RNA molecules of high Mr with a rapid turnover rate that occurs in cell nuclei during protein synthesis; it is the form of RNA synthesized in eukaryotes by RNA polymerase II, that which is translated into protein) with protein, which is cell-specific and heterogeneous. Th…		GO	http://amigo.geneontology.org/cgi-bin/amigo/go.cgi?view=details&amp;search_constraint=terms&amp;depth=0&amp;query=GO:0030530
KINASE_ACTIVATOR_ACTIVITY	-0.970701	-1.2649	-0.586618	0.376279	0.261655	0.582945	ALS2,BCL10,MOBKL1A,CD24,MALT1,MADD	Genes annotated by the GO term GO:0019209. Increases the activity of a kinase, an enzyme which catalyzes of the transfer of a phosphate group, usually from ATP, to a substrate molecule.		GO	http://amigo.geneontology.org/cgi-bin/amigo/go.cgi?view=details&amp;search_constraint=terms&amp;depth=0&amp;query=GO:0019209
STEROL_BINDING	-0.970426	-1.46142	0.21115	0.376404	0.203744	0.841106	CAV1,OSBP,TSPO,SCP2,NPC2,STARD3	Genes annotated by the GO term GO:0032934. Interacting selectively with a sterol, any steroid containing a hydroxy group in the 3 position, closely related to cholestan-3-ol.		GO	http://amigo.geneontology.org/cgi-bin/amigo/go.cgi?view=details&amp;search_constraint=terms&amp;depth=0&amp;query=GO:0032934
G_PROTEIN_SIGNALING_COUPLED_TO_IP3_SECOND_MESSENGERPHOSPHOLIPASE_C_ACTIVATING	-0.951033	-0.893717	-0.860125	0.373261	0.401155	0.418201	GNAQ,PARD3,PRKD3,PPAP2A,HOMER1,EGFR,LTB4R,GNA15	Genes annotated by the GO term GO:0007200. The series of molecular signals generated as a consequence of a G-protein coupled receptor binding to its physiological ligand, followed by the activation of phospholipase C and the subsequent release of inositol trisphosphate.		GO	http://amigo.geneontology.org/cgi-bin/amigo/go.cgi?view=details&amp;search_constraint=terms&amp;depth=0&amp;query=GO:0007200
RNA_CATABOLIC_PROCESS	-0.949026	1.29796	-2.78855	0.357648	0.213906	0.0137743	SMG7,SMG1,AUH,ZFP36,GSPT1,SMG5,XRN2,RNASEH1,ABCE1,PPP1R8,PABPC4,UPF2,RNASET2,POP1,RNASEH2A,ISG20	Genes annotated by the GO term GO:0006401. The chemical reactions and pathways resulting in the breakdown of RNA, ribonucleic acid, one of the two main type of nucleic acid, consisting of a long, unbranched macromolecule formed from ribonucleotides joined in 3',5'-phosphodiester linkage.		GO	http://amigo.geneontology.org/cgi-bin/amigo/go.cgi?view=details&amp;search_constraint=terms&amp;depth=0&amp;query=GO:0006401
OXIDOREDUCTASE_ACTIVITY_GO_0016706	-0.937832	0.867989	-2.24898	0.384529	0.418758	0.0655326	EGLN1,P4HA1,P4HA2,P4HB,PLOD3,EGLN2,ASPH	Genes annotated by the GO term GO:0016706. Catalysis of an oxidation-reduction (redox) reaction in which hydrogen or electrons are transferred from 2-oxoglutarate and one other donor, and one atom of oxygen is incorporated into each donor.		GO	http://amigo.geneontology.org/cgi-bin/amigo/go.cgi?view=details&amp;search_constraint=terms&amp;depth=0&amp;query=GO:0016706
TRANSLATION_INITIATION_FACTOR_ACTIVITY	-0.936508	2.10155	-1.92616	0.360184	0.0484672	0.0684177	EIF4A2,EIF4B,EIF4E,EIF3E,EIF2B5,EIF2A,EIF4G1,EIF2S3,EIF3J,EIF2C1,COPS5,EIF4H,EIF2B4,EIF2S1,EIF2B3,EIF4G2,EIF3B,EIF5A,EIF2B2,EIF3C,EIF2S2	Genes annotated by the GO term GO:0003743. Functions in the initiation of ribosome-mediated translation of mRNA into a polypeptide.		GO	http://amigo.geneontology.org/cgi-bin/amigo/go.cgi?view=details&amp;search_constraint=terms&amp;depth=0&amp;query=GO:0003743
OLIGOSACCHARIDE_METABOLIC_PROCESS	-0.934972	-1.28575	-0.31418	0.380926	0.239428	0.762541	ST8SIA4,ST6GAL1,B4GALT1,FUT8,COG2,MAN1B1,MPDU1,GLA	Genes annotated by the GO term GO:0009311. The chemical reactions and pathways involving oligosaccharides, molecules with between two and (about) 20 monosaccharide residues connected by glycosidic linkages.		GO	http://amigo.geneontology.org/cgi-bin/amigo/go.cgi?view=details&amp;search_constraint=terms&amp;depth=0&amp;query=GO:0009311
TRANSMEMBRANE_RECEPTOR_PROTEIN_KINASE_ACTIVITY	-0.934345	-1.57577	-0.222554	0.359832	0.128735	0.825847	NRP1,FLT1,IGF1R,FLT3,TGFBR1,DDR1,CRIM1,TRIM27,PTK7,EPHB6,ACVR2B,RYK,TIE1,FLT4,TGFBR2,INSR,EGFR,ACVR1,IGF2R,NTRK1,EFNA4,TYRO3,ACVR1B,FGFR1	Genes annotated by the GO term GO:0019199.		GO	http://amigo.geneontology.org/cgi-bin/amigo/go.cgi?view=details&amp;search_constraint=terms&amp;depth=0&amp;query=GO:0019199
NLS_BEARING_SUBSTRATE_IMPORT_INTO_NUCLEUS	-0.930277	-0.351861	-1.18233	0.376506	0.73304	0.267368	FYB,KPNA5,KPNA1,KPNB1,KPNA3,RERE,KPNA6,KPNA4,KPNA2,CBLB	Genes annotated by the GO term GO:0006607. The directed movement of a protein bearing a nuclear localization signal (NLS) from the cytoplasm into the nucleus, across the nuclear membrane.		GO	http://amigo.geneontology.org/cgi-bin/amigo/go.cgi?view=details&amp;search_constraint=terms&amp;depth=0&amp;query=GO:0006607
NEURITE_DEVELOPMENT	-0.923866	-0.922026	-0.813211	0.367776	0.368709	0.426723	NRP1,POU4F1,ALS2,PARD3,NRXN3,SLIT2,NRTN,SIAH1,PARD6B,FEZ2,RTN4,OPHN1,TRAPPC4,UBB,YWHAH,CDK5,MAP1S,CYFIP1,LST1	Genes annotated by the GO term GO:0031175. The process whose specific outcome is the progression of the neurite over time, from its formation to the mature structure. The neurite is any process extending from a neural cell, such as axons or dendrites.		GO	http://amigo.geneontology.org/cgi-bin/amigo/go.cgi?view=details&amp;search_constraint=terms&amp;depth=0&amp;query=GO:0031175
TRANSLATION_FACTOR_ACTIVITY_NUCLEIC_ACID_BINDING	-0.919787	1.93007	-2.12728	0.365272	0.0634314	0.0420256	EIF4A2,EIF4B,MTRF1,EIF4E,EIF3E,GSPT1,EIF2B5,EIF2A,PAIP1,EIF4G1,EIF2S3,ABCF1,EIF3J,PET112L,EIF2C1,GTF2H3,COPS5,EIF4H,EIF2B4,GTF2H2,EIF2S1,EIF2B3,EIF4G2,EIF3B,EIF5A,EIF2B2,EIF3C,TUFM,EEF2K,EIF2S2	Genes annotated by the GO term GO:0008135. Functions during translation by binding nucleic acids during polypeptide synthesis at the ribosome.		GO	http://amigo.geneontology.org/cgi-bin/amigo/go.cgi?view=details&amp;search_constraint=terms&amp;depth=0&amp;query=GO:0008135
INTERCELLULAR_JUNCTION_ASSEMBLY_AND_MAINTENANCE	-0.919521	-1.47033	-0.480531	0.388411	0.184937	0.645504	TJP1,GJC1,CD9,PARD6B,TLN1,PARD6A,PRKCI,VCL	Genes annotated by the GO term GO:0045216. The assembly and maintenance of junctions between cells.		GO	http://amigo.geneontology.org/cgi-bin/amigo/go.cgi?view=details&amp;search_constraint=terms&amp;depth=0&amp;query=GO:0045216
NERVOUS_SYSTEM_DEVELOPMENT	-0.913281	-0.860489	-0.741098	0.362867	0.39118	0.460035	PCP4,NRP1,ZIC2,NOG,SOX11,CDK6,POU4F1,PMP22,RCAN1,ALS2,BCL10,HDAC4,ST8SIA4,PARD3,ALDH5A1,NRXN3,PCDHB14,SLIT2,NRTN,SIAH1,TAGLN3,P2RX5,BPTF,ALDH3A2,DPYSL2,MYLIP,NF2,SMA4,NCKAP1,CD9,CLN8,FGF11,PBX4,CRIM1,PAFAH1B1,STMN3,PARD6B,SPG7,RNF103,CHERP,CEP290,EIF2B5,CRMP1,FEZ2,MARK4,RTN4,LMO4,GPR56,CIT,OPHN1,NDUFS4,VANGL2,MBP,TRAPPC4,MEF2C,SOD1,VEGFA,GDF11,UBB,DVL3,UTP3,PHYH,PPP2R5D,GSS,TIMM8A,B3GNT5,EIF2B4,N…	Genes annotated by the GO term GO:0007399. The process whose specific outcome is the progression of nervous tissue over time, from its formation to its mature state.		GO	http://amigo.geneontology.org/cgi-bin/amigo/go.cgi?view=details&amp;search_constraint=terms&amp;depth=0&amp;query=GO:0007399
NUCLEAR_HORMONE_RECEPTOR_BINDING	-0.91075	-0.419504	-1.18298	0.372763	0.679108	0.250039	TACC2,NRIP1,THRAP3,DDX54,MED17,DAXX,MED16,NSD1,ZNHIT3,NUP62,MMS19,MED24,MED12,MED4,JMJD1C,MED13,YWHAH,PRPF6,MED1,HMGA1,MED30,MED14	Genes annotated by the GO term GO:0035257. Interacting selectively with a nuclear hormone receptor, a ligand-dependent receptor found in the nucleus of the cell.		GO	http://amigo.geneontology.org/cgi-bin/amigo/go.cgi?view=details&amp;search_constraint=terms&amp;depth=0&amp;query=GO:0035257
NUCLEAR_MATRIX	-0.910233	0.306839	-1.41044	0.384115	0.76526	0.188748	SMC3,KIN,ERCC8,CHMP1A,TEP1,TP53,NUFIP1,DNMT3A,SPTBN4,POLA1,CENPF	Genes annotated by the GO term GO:0016363. The dense fibrillar network lying on the inner side of the nuclear membrane.		GO	http://amigo.geneontology.org/cgi-bin/amigo/go.cgi?view=details&amp;search_constraint=terms&amp;depth=0&amp;query=GO:0016363
BIOPOLYMER_CATABOLIC_PROCESS	-0.903746	1.17091	-2.51814	0.368491	0.24466	0.0135258	MDM2,MDM4,BNIP3,DFFB,SIAH1,FBXO7,FBXL4,SMG7,SMURF1,SMG1,AUH,UBR5,PCNP,ZFP36,SELS,RNF11,HGS,ERCC4,UBE2B,GSPT1,UBE2G1,SMURF2,SMG5,XRN2,UBE2D3,ANAPC5,UHRF2,UBE4B,ERCC5,USP33,BAX,SIAH2,CYCS,RNASEH1,ERCC1,SOD1,DFFA,KIAA0368,UBB,ABCE1,UBE2V2,AMFR,EDEM1,UBE2H,PPP1R8,UBE2I,AIFM1,UBE2N,ANAPC10,PABPC4,UPF2,EGLN2,NEDD8,BTRC,UBE2L3,UBE3A,STUB1,PPT1,UBR3,UBE2D1,DERL1,ERCC3,UBE2A,UBE2K,CDC23,RNASET2,UFD1L,ANAP…	Genes annotated by the GO term GO:0043285. The chemical reactions and pathways resulting in the breakdown of biopolymers, long, repeating chains of monomers found in nature e.g. polysaccharides and proteins.		GO	http://amigo.geneontology.org/cgi-bin/amigo/go.cgi?view=details&amp;search_constraint=terms&amp;depth=0&amp;query=GO:0043285
UBIQUITIN_CYCLE	-0.902739	-0.150556	-1.23655	0.372069	0.881083	0.223465	MDM2,BCL10,VCPIP1,RNF14,UBE3C,SMURF1,MYLIP,PCNP,RNF11,TRAF6,WWP1,ERCC8,CBL,TSC1,UHRF2,UBE4B,GTPBP4,USP33,HUWE1,USP7,UBB,UBE2V2,AMFR,CAND1,UBE2N,TRAF7,TRIM23,STUB1,UBE2D1,ISG15,ANAPC11,TSG101,SAE1,ATG3,RNF139,FBXW7,UBE2C,DZIP3,DDB2,BRCA1,VHL	Genes annotated by the GO term GO:0006512. The cyclical process by which one or more ubiquitin moieties are added to (ubiquitination) and removed from (deubiquitination) a protein.		GO	http://amigo.geneontology.org/cgi-bin/amigo/go.cgi?view=details&amp;search_constraint=terms&amp;depth=0&amp;query=GO:0006512
NEURON_DEVELOPMENT	-0.902443	-0.82494	-0.881134	0.378121	0.419642	0.389256	NRP1,POU4F1,ALS2,PARD3,NRXN3,SLIT2,NRTN,SIAH1,PARD6B,FEZ2,RTN4,OPHN1,TRAPPC4,UBB,PPT1,YWHAH,CDK5,MAP1S,CYFIP1,LST1	Genes annotated by the GO term GO:0048666. The process whose specific outcome is the progression of a neuron over time, from initial commitment of the cell to a specific fate, to the fully functional differentiated cell.		GO	http://amigo.geneontology.org/cgi-bin/amigo/go.cgi?view=details&amp;search_constraint=terms&amp;depth=0&amp;query=GO:0048666
RIBONUCLEOPROTEIN_COMPLEX_BIOGENESIS_AND_ASSEMBLY	-0.899069	3.19855	-3.43033	0.372094	0.00217669	0.00107771	EIF4A2,EIF4B,SRPK2,SF1,EIF1AX,SFRS1,DICER1,EIF2AK3,EIF3E,SFRS2IP,EIF2AK4,EIF2B5,USP39,EIF2A,SFRS6,GEMIN4,PAIP1,HSPB1,EIF3A,SDAD1,EXOSC7,ATXN2,DDX20,DKC1,EIF2S3,SFRS5,EIF3J,EIF2C1,GEMIN8,EIF4H,SIP1,EXOSC2,DIS3,EIF2B4,SFRS8,NPM1,SF3A3,EXOSC3,SNRPD2,GEMIN6,SNRPD1,GEMIN5,EIF2B3,EIF4G2,EIF3B,EIF5A,EIF2B2,CRNKL1,EIF3C,EIF3G,EIF4G3,EIF3I,SF3A1,NOLC1,MTIF2,POP4,PAIP2,EIF5,GEMIN7,SLU7,SF3A2,PRPF31,EIF1	Genes annotated by the GO term GO:0022613. The cellular process by which a complex containing RNA and proteins, is synthesized, aggregates, and bonds together.		GO	http://amigo.geneontology.org/cgi-bin/amigo/go.cgi?view=details&amp;search_constraint=terms&amp;depth=0&amp;query=GO:0022613
PROTEIN_HOMODIMERIZATION_ACTIVITY	-0.896107	-0.428246	-1.25508	0.373837	0.670031	0.2144	ABCG1,HPGD,ALS2,SMAD4,CAV2,BNIP3,TCF3,MOAP1,EIF2AK1,EEA1,MSH6,MAP3K9,ABAT,CARD8,MLL,MYO9B,STK4,ADRB2,SNX6,CCDC88A,BNIP3L,HSP90AA1,ERCC5,RRAGA,BAX,TREX1,TRPC4AP,HPS4,CLIP1,XPA,ATPIF1,SMAD3,NPM1,MSH3,PYCARD,PPP2R4,HEXB,CEP57,SH3GLB1,ADAM10,BARD1,LDB1,NFS1,TSC2,BCL2,CENPF,GOLGA5,SP1,MAP3K11,NRBP1,MYH9,BIRC5,TOP2A,VAPB,GLA,MAP3K5,ACTN4,DGKD,CLN6,S100A1	Genes annotated by the GO term GO:0042803. Interacting selectively with an identical protein to form a homodimer.		GO	http://amigo.geneontology.org/cgi-bin/amigo/go.cgi?view=details&amp;search_constraint=terms&amp;depth=0&amp;query=GO:0042803
CHROMOSOME_ORGANIZATION_AND_BIOGENESIS	-0.894638	-0.489619	-0.849564	0.373394	0.625608	0.397847	HMGA2,HDAC4,BNIP3,DFFB,MRE11A,PAM,SMC1A,SC65,BPTF,SUV39H2,MYST1,ACTL6A,SATB1,MTA2,MYST3,ERCC4,SMARCC2,SIRT1,PHB,SUPT16H,MYST4,EHMT1,SMARCD1,RPS6KA5,SMARCC1,SET,RSF1,SMARCE1,NASP,CHMP1A,TEP1,SMARCA5,PDS5B,SAFB,NBN,DKC1,NSD1,HUWE1,RBBP4,ERCC1,ACIN1,NAP1L1,HDAC3,ASF1A,TLK2,ARID1A,HIRIP3,RBM14,UBE2N,NDC80,CHAF1A,SUPT4H1,NCAPH,MSH3,HDAC5,SIRT5,ZWINT,TINF2,ACD,HELLS,CDC23,ZW10,CENPH,CENPE,PIF1,HDAC2,SM…	Genes annotated by the GO term GO:0051276. A process that is carried out at the cellular level that results in the formation, arrangement of constituent parts, or disassembly of chromosomes, structures composed of a very long molecule of DNA and associated proteins that carries hereditary information.		GO	http://amigo.geneontology.org/cgi-bin/amigo/go.cgi?view=details&amp;search_constraint=terms&amp;depth=0&amp;query=GO:0051276
GLYCOPROTEIN_CATABOLIC_PROCESS	-0.890031	-0.971621	-0.64795	0.396617	0.356626	0.533197	ABCG1,NGLY1,PSEN1,APH1A,MAN2B1,NCSTN,MGEA5,PSENEN,CLN3,AGA	Genes annotated by the GO term GO:0006516. The chemical reactions and pathways resulting in the breakdown of glycoproteins, any protein that contains covalently bound glycose (i.e. monosaccharide) residues other than as a moiety of nucleic acid; the glycose occurs most commonly as oligosaccharide or fairly small polysaccharide but occasionally as monosaccharide.		GO	http://amigo.geneontology.org/cgi-bin/amigo/go.cgi?view=details&amp;search_constraint=terms&amp;depth=0&amp;query=GO:0006516
PROTEIN_TYROSINE_KINASE_ACTIVITY	-0.889622	-1.49604	-0.382166	0.381249	0.145831	0.705224	NRP1,KIT,FLT1,TEC,DYRK2,IGF1R,FLT3,CAMKK2,DDR1,CRIM1,TRIM27,PTK7,EPHB6,RYK,PTK2B,TIE1,TWF1,FLT4,TNK2,INSR,EGFR,TTK,TYK2,IGF2R,NTRK1,EFNA4,TYRO3,FGFR1,LYN	Genes annotated by the GO term GO:0004713. Catalysis of the reaction: ATP + a protein tyrosine = ADP + protein tyrosine phosphate.		GO	http://amigo.geneontology.org/cgi-bin/amigo/go.cgi?view=details&amp;search_constraint=terms&amp;depth=0&amp;query=GO:0004713
BIOSYNTHETIC_PROCESS	-0.886362	0.661176	-1.78836	0.376214	0.509065	0.0748426	HPGD,HBS1L,IGF2BP2,ABCA1,COX15,MAGT1,ALG1,STT3B,PIGK,BCL10,ST8SIA4,IRF4,EIF4A2,MOCS2,CPOX,CHPT1,EIF4B,TSFM,GYG2,MGAT4B,MARS2,DYRK2,UROS,RPS27,ADSS,PCYT2,RPL5,FUT4,EIF1AX,MTRF1,SLC25A10,RPS10,LPCAT1,TSPAN7,RPL27A,GCLM,FECH,RPL18,ALG12,UGDH,POMGNT1,UAP1,EIF2AK3,CYP27B1,COG3,FADS2,NDST1,DPH3,EIF3E,RPL15,ALDH18A1,RPL38,EIF2AK1,ETNK1,DHCR7,RPL7A,EEF1A1,NECAB3,GALNT7,SIGIRR,HSP90AB1,PIK3C2A,GCLC,POMT1,…	Genes annotated by the GO term GO:0009058. The energy-requiring part of metabolism in which simpler substances are transformed into more complex ones, as in growth and other biosynthetic processes.		GO	http://amigo.geneontology.org/cgi-bin/amigo/go.cgi?view=details&amp;search_constraint=terms&amp;depth=0&amp;query=GO:0009058
ACTIN_CYTOSKELETON_ORGANIZATION_AND_BIOGENESIS	-0.874234	-0.537807	-0.84347	0.385725	0.592841	0.402554	DSTN,SPTA1,FLNB,ELMO1,FSCN1,DLG1,SORBS3,WASF2,WASF1,NF2,LIMA1,RICTOR,FGD6,ARHGEF2,ARHGDIB,LLGL1,TSC1,PACSIN2,NCK1,CCDC88A,CDC42,WIPF1,PREX1,WASL,DYNLL1,RAC1,ROCK1,SSH2,CAPG,RASA1,FGD3,RHOF,FGD1,EZR,ARPC5,DBN1,CFL1,SSH1,RHOA,ATP2C1,DOCK2,FLNA,ARPC1A,ARFIP2,TAOK2,KPTN,TESK2,CRK,ARPC4,PDPK1,MYH9,ARF6,NF1,GSN,EVL,MTSS1,FGD2	Genes annotated by the GO term GO:0030036. A process that is carried out at the cellular level which results in the formation, arrangement of constituent parts, or disassembly of cytoskeletal structures comprising actin filaments and their associated proteins.		GO	http://amigo.geneontology.org/cgi-bin/amigo/go.cgi?view=details&amp;search_constraint=terms&amp;depth=0&amp;query=GO:0030036
NEUROGENESIS	-0.869192	-0.513036	-1.07492	0.391215	0.61145	0.290449	NRP1,CDK6,POU4F1,ALS2,PARD3,NRXN3,SLIT2,NRTN,SIAH1,NF2,PARD6B,EIF2B5,FEZ2,RTN4,CIT,OPHN1,TRAPPC4,SOD1,UBB,EIF2B4,PPT1,EIF2B3,EIF2B2,YWHAH,CLN5,LDB1,MDGA1,CDK5,DTX1,MAP1S,NF1,CYFIP1,LST1	Genes annotated by the GO term GO:0022008. Generation of cells within the nervous system.		GO	http://amigo.geneontology.org/cgi-bin/amigo/go.cgi?view=details&amp;search_constraint=terms&amp;depth=0&amp;query=GO:0022008
HEME_BIOSYNTHETIC_PROCESS	-0.868127	-1.52374	-0.133134	0.407877	0.161909	0.897017	COX15,CPOX,FECH,TSPO,COX10,ALAS2,ALAD,PPOX,NFE2L1,ALAS1	Genes annotated by the GO term GO:0006783. The chemical reactions and pathways resulting in the formation of heme, any compound of iron complexed in a porphyrin (tetrapyrrole) ring, from less complex precursors.		GO	http://amigo.geneontology.org/cgi-bin/amigo/go.cgi?view=details&amp;search_constraint=terms&amp;depth=0&amp;query=GO:0006783
TRICARBOXYLIC_ACID_CYCLE_INTERMEDIATE_METABOLIC_PROCESS	-0.867443	0.106486	-2.28142	0.419035	0.918668	0.0626779	IDH1,ACLY,FH,ACO1,IDH3B,ACO2,ME3	Genes annotated by the GO term GO:0006100. The chemical reactions and pathways involving intermediates of the tricarboxylic acid cycle.		GO	http://amigo.geneontology.org/cgi-bin/amigo/go.cgi?view=details&amp;search_constraint=terms&amp;depth=0&amp;query=GO:0006100
INORGANIC_CATION_TRANSMEMBRANE_TRANSPORTER_ACTIVITY	-0.864308	-1.47192	-0.0243871	0.394277	0.151456	0.980705	COX15,ATP4B,ITPR2,ITPR1,ATP6V0E1,SLC11A2,ATP2B4,COX10,COX4I1,COX5B,ITPR3,SLC30A3,FXN,SLC22A3,COX11,NNT,UQCRC1,ATP2B1,ATP2C1,SLC8A1,CCS,COX5A,ATP6V0C,ATP2A2,SLC9A6,SURF1,SLC31A1,SLC30A5,ATP6V1C1,ATP6V1B2,ATP2A3	Genes annotated by the GO term GO:0022890. Catalysis of the transfer of inorganic cations from one side of a membrane to the other. Inorganic cations are atoms or small molecules with a positive charge that do not contain carbon in covalent linkage.		GO	http://amigo.geneontology.org/cgi-bin/amigo/go.cgi?view=details&amp;search_constraint=terms&amp;depth=0&amp;query=GO:0022890
WOUND_HEALING	-0.86122	-0.365938	-1.11217	0.403626	0.719882	0.2848	L3MBTL4,F2R,GNAQ,ENTPD1,CD59,TFPI,MIA3,PABPC4,WAS,LMAN1,DCBLD2,GGCX,GNA12,NF1,SERPINE1	Genes annotated by the GO term GO:0042060. The series of events that restore integrity to a damaged tissue, following an injury.		GO	http://amigo.geneontology.org/cgi-bin/amigo/go.cgi?view=details&amp;search_constraint=terms&amp;depth=0&amp;query=GO:0042060
NUCLEOTIDE_KINASE_ACTIVITY	-0.85283	-0.233888	-1.60477	0.418553	0.820946	0.147213	TJP2,AK2,DLG1,CASK,MPP1,GUK1,DTYMK,PNKP,AK1	Genes annotated by the GO term GO:0019201. Catalysis of the reaction: ATP + nucleoside monophosphate = ADP + nucleoside diphosphate.		GO	http://amigo.geneontology.org/cgi-bin/amigo/go.cgi?view=details&amp;search_constraint=terms&amp;depth=0&amp;query=GO:0019201
SIALYLTRANSFERASE_ACTIVITY	-0.849794	-1.03583	-0.262821	0.42804	0.340213	0.80148	ST3GAL6,ST3GAL2,ST6GAL1,ST3GAL5,ST3GAL1,ST3GAL3,ST6GALNAC6	Genes annotated by the GO term GO:0008373. Catalysis of the formation of sialylglycoconjugates via transfer of the sialic acid group from CMP to one of several glycoconjugate acceptors.		GO	http://amigo.geneontology.org/cgi-bin/amigo/go.cgi?view=details&amp;search_constraint=terms&amp;depth=0&amp;query=GO:0008373
CELL_JUNCTION	-0.847865	-1.6469	-0.16314	0.403967	0.11117	0.871623	TJP1,PARD3,SHROOM3,CNN2,DLG1,SORBS3,VAPA,MLLT4,ASH1L,LIMA1,PARD6B,B4GALT1,PKP4,NEXN,ACTN1,CLDN15,ERBB2IP,CLDN12,PNN,TRIP6,CDH24,PARD6A,DSC3,RAB13,ZYX,VCL,EVL,PTPRC	Genes annotated by the GO term GO:0030054. A specialized region of connection between two cells or between a cell and the extracellular matrix.		GO	http://amigo.geneontology.org/cgi-bin/amigo/go.cgi?view=details&amp;search_constraint=terms&amp;depth=0&amp;query=GO:0030054
ICOSANOID_METABOLIC_PROCESS	-0.841646	-1.20511	-0.331146	0.4278	0.267317	0.750226	HPGD,AKR1C3,FADS1,LTA4H,MIF,TNFRSF1A,PTGES3,CD74	Genes annotated by the GO term GO:0006690. The chemical reactions and pathways involving icosanoids, any of a group of C20 polyunsaturated fatty acids.		GO	http://amigo.geneontology.org/cgi-bin/amigo/go.cgi?view=details&amp;search_constraint=terms&amp;depth=0&amp;query=GO:0006690
POSITIVE_REGULATION_OF_CYTOSKELETON_ORGANIZATION_AND_BIOGENESIS	-0.840995	0.13582	-1.25437	0.447687	0.898524	0.278007	SORBS3,NF2,NCK1,KATNB1,ARF6	Genes annotated by the GO term GO:0051495. Any process that activates or increases the frequency, rate or extent of the formation, arrangement of constituent parts, or disassembly of cytoskeletal structures.		GO	http://amigo.geneontology.org/cgi-bin/amigo/go.cgi?view=details&amp;search_constraint=terms&amp;depth=0&amp;query=GO:0051495
HORMONE_RECEPTOR_BINDING	-0.836226	-0.378992	-1.09624	0.412019	0.708327	0.284828	TACC2,NRIP1,THRAP3,DDX54,MED17,DAXX,MED16,NSD1,ZNHIT3,NUP62,MMS19,MED24,MED12,MED4,JMJD1C,MED13,YWHAH,PRPF6,MED1,PSMC5,HMGA1,MED30,MED14	Genes annotated by the GO term GO:0051427. Interacting selectively with a receptor for hormones.		GO	http://amigo.geneontology.org/cgi-bin/amigo/go.cgi?view=details&amp;search_constraint=terms&amp;depth=0&amp;query=GO:0051427
COFACTOR_BIOSYNTHETIC_PROCESS	-0.834602	-0.924941	-0.582948	0.414313	0.366596	0.566783	COX15,MOCS2,CPOX,UROS,GCLM,FECH,GCLC,TSPO,COX10,ALAS2,PDSS1,ALAD,PPOX,COQ3,COQ2,PDSS2,COQ7,NFE2L1,ALAS1,COASY	Genes annotated by the GO term GO:0051188. The chemical reactions and pathways resulting in the formation of a cofactor, a substance that is required for the activity of an enzyme or other protein.		GO	http://amigo.geneontology.org/cgi-bin/amigo/go.cgi?view=details&amp;search_constraint=terms&amp;depth=0&amp;query=GO:0051188
ENDOSOME_TRANSPORT	-0.829083	-0.89661	-0.508523	0.417917	0.381762	0.617263	ABCA1,ZFYVE16,DOPEY2,EEA1,ANKRD27,ADRB2,DOPEY1,VTI1A,STX16,RAB35,GOSR1,RAB14,STX5,M6PR,VPS4B,YKT6,SQSTM1,RHOB,BET1L	Genes annotated by the GO term GO:0016197. The directed movement of substances into, out of or mediated by an endosome, a membrane-bound organelle that carries materials newly ingested by endocytosis. It passes many of the materials to lysosomes for degradation.		GO	http://amigo.geneontology.org/cgi-bin/amigo/go.cgi?view=details&amp;search_constraint=terms&amp;depth=0&amp;query=GO:0016197
LIPOPROTEIN_BINDING	-0.825722	0.605929	-2.0165	0.436196	0.563685	0.0835609	COLEC12,SCARF1,LRP6,LRPAP1,LDLR,ANKRA2,SORL1,APOL2	Genes annotated by the GO term GO:0008034. Interacting selectively with any conjugated, water-soluble protein in which the nonprotein moiety consists of a lipid or lipids.		GO	http://amigo.geneontology.org/cgi-bin/amigo/go.cgi?view=details&amp;search_constraint=terms&amp;depth=0&amp;query=GO:0008034
NEGATIVE_REGULATION_OF_PROTEIN_METABOLIC_PROCESS	-0.822113	-0.877427	-0.590578	0.419834	0.389736	0.560822	TRAT1,MDM4,EIF2AK3,NF2,LIMA1,APC,EIF2AK1,ARHGEF2,SIGIRR,TSC1,SET,CDC42,GTPBP4,CAPG,KATNB1,MAPRE1,PPP2R4,MID1IP1,PAIP2,DNAJC1,GSN,CLASP1,BCL3	Genes annotated by the GO term GO:0051248. Any process that stops, prevents or reduces the frequency, rate or extent of chemical reactions and pathways involving a protein.		GO	http://amigo.geneontology.org/cgi-bin/amigo/go.cgi?view=details&amp;search_constraint=terms&amp;depth=0&amp;query=GO:0051248
NEGATIVE_REGULATION_OF_SIGNAL_TRANSDUCTION	-0.81912	-0.497318	-0.799305	0.420778	0.623491	0.431953	FRZB,TAOK3,SMURF1,NF2,HGS,CARD8,SIGIRR,NLK,TSC1,ADRB2,MDFI,SNX6,CBY1,ZNF675,EID2,TAX1BP3,PTEN,MFN2,TNFAIP3,ACVR1,RHOH,PEG10,BRAP,NF1,PTPRC	Genes annotated by the GO term GO:0009968. Any process that stops, prevents or reduces the frequency, rate or extent of signal transduction.		GO	http://amigo.geneontology.org/cgi-bin/amigo/go.cgi?view=details&amp;search_constraint=terms&amp;depth=0&amp;query=GO:0009968
NUCLEOTIDE_SUGAR_METABOLIC_PROCESS	-0.80826	0.0746016	-1.46775	0.445536	0.942619	0.185614	UGP2,UGDH,UAP1,SLC35A3,TSTA3,EXTL2,PMM2,GMDS	Genes annotated by the GO term GO:0009225. The chemical reactions and pathways involving nucleotide-sugars, any nucleotide in which the distal phosphoric residue of a nucleoside 5'-diphosphate is in glycosidic linkage with a monosaccharide or monosaccharide derivative.		GO	http://amigo.geneontology.org/cgi-bin/amigo/go.cgi?view=details&amp;search_constraint=terms&amp;depth=0&amp;query=GO:0009225
PROTEIN_MODIFICATION_BY_SMALL_PROTEIN_CONJUGATION	-0.789453	-0.581644	-0.694468	0.435016	0.564431	0.491846	MDM2,BCL10,SENP7,UBE3C,SMURF1,MYLIP,PCNP,RNF11,TRAF6,WWP1,ERCC8,CBL,TSC1,UHRF2,UBE4B,GTPBP4,HUWE1,SUMO1,UBB,UBE2V2,AMFR,CAND1,UBE2N,TRAF7,TRIM23,STUB1,UBE2D1,ANAPC11,SAE1,ATG3,RNF139,FBXW7,UBE2C,DZIP3,DDB2,BRCA1,VHL	Genes annotated by the GO term GO:0032446. A process by which one or more moieties of a small protein, such as ubiquitin or a ubiquitin-like protein, are covalently attached to a target protein.		GO	http://amigo.geneontology.org/cgi-bin/amigo/go.cgi?view=details&amp;search_constraint=terms&amp;depth=0&amp;query=GO:0032446
REGULATION_OF_PROTEIN_STABILITY	-0.782274	-0.491158	-0.623813	0.447084	0.630925	0.542782	MDM4,FBXO7,COG3,TBRG1,ISOC2,GTPBP4,COG7,HPS4,PEX6,CCDC88C,CDKN2AIP,PTEN,APTX,STX12,AURKA	Genes annotated by the GO term GO:0031647. Any process that affects the structure and integrity of a protein by altering the likelihood of its degradation or aggregation.		GO	http://amigo.geneontology.org/cgi-bin/amigo/go.cgi?view=details&amp;search_constraint=terms&amp;depth=0&amp;query=GO:0031647
ION_BINDING	-0.778612	-0.9913	-0.456878	0.437623	0.323381	0.648521	MDM2,MSRB3,MDM4,MMP15,ICK,STK38,NUCB2,MAPK12,SRPK2,SLC25A13,DYRK2,RPS27,SIAH1,ZEB1,DYRK3,LTBP4,MCTP2,FECH,PKD2,LNPEP,RASGRP1,ATP7A,CAMKK2,EEA1,RNF11,ZNF22,MSH6,RCN1,ATOX1,CANX,ARIH2,ABL2,SIRT6,TRIM27,PRKACB,ZNF146,RABIF,CALU,SRPK1,LIMD1,PEX12,GCLC,STK4,ERAP2,TPT1,NLK,PPP3CB,HSP90B1,CSRP1,ISCU,FOXK2,CHMP1A,KPNB1,TIMM13,LRPAP1,THBS3,RCN2,CERK,CALR,MAST2,RLF,SEPX1,LTA4H,FIGNL1,BNIP2,TP53,SOD1,NME1,C…	Genes annotated by the GO term GO:0043167. Interacting selectively with ions, charged atoms or groups of atoms.		GO	http://amigo.geneontology.org/cgi-bin/amigo/go.cgi?view=details&amp;search_constraint=terms&amp;depth=0&amp;query=GO:0043167
TRANSLATION_REGULATOR_ACTIVITY	-0.776409	2.04132	-1.98806	0.443586	0.0501006	0.055997	EIF4A2,EIF4B,MTRF1,EIF4E,EIF3E,GSPT1,EIF2B5,EIF2A,PAIP1,EIF4G1,EIF2S3,ABCF1,EIF3J,PET112L,EIF2C1,GTF2H3,COPS5,EIF4H,EIF2B4,GTF2H2,EIF2S1,EIF2B3,EIF4G2,EIF3B,EIF5A,EIF2B2,EIF3C,TUFM,PAIP2,EEF2K,EIF2S2	Genes annotated by the GO term GO:0045182. Any substance involved in the initiation, activation, perpetuation, repression or termination of polypeptide synthesis at the ribosome.		GO	http://amigo.geneontology.org/cgi-bin/amigo/go.cgi?view=details&amp;search_constraint=terms&amp;depth=0&amp;query=GO:0045182
REGULATION_OF_ACTION_POTENTIAL	-0.776054	-0.259988	-0.737969	0.455679	0.800147	0.477494	KCNMB4,CD9,SRI,EIF2B5,KCNMB3,MBP,SOD1,EIF2B4,EIF2B2,PPARD,NF1	Genes annotated by the GO term GO:0001508. Any process that modulates the frequency, rate or extent of action potential creation, propagation or termination.		GO	http://amigo.geneontology.org/cgi-bin/amigo/go.cgi?view=details&amp;search_constraint=terms&amp;depth=0&amp;query=GO:0001508
ORGANELLAR_SMALL_RIBOSOMAL_SUBUNIT	-0.761961	1.29246	-2.95487	0.465581	0.228393	0.016093	MRPS28,MRPS22,MRPS15,MRPS11,MRPL42,MRPS18C,MRPS21,MRPS35,MRPS18A,MRPS16	Genes annotated by the GO term GO:0000314. The smaller of the two subunits of an organellar ribosome.		GO	http://amigo.geneontology.org/cgi-bin/amigo/go.cgi?view=details&amp;search_constraint=terms&amp;depth=0&amp;query=GO:0000314
MITOCHONDRIAL_SMALL_RIBOSOMAL_SUBUNIT	-0.761961	1.29246	-2.95487	0.465581	0.228393	0.016093	MRPS28,MRPS22,MRPS15,MRPS11,MRPL42,MRPS18C,MRPS21,MRPS35,MRPS18A,MRPS16	Genes annotated by the GO term GO:0005763. The smaller of the two subunits of a mitochondrial ribosome.		GO	http://amigo.geneontology.org/cgi-bin/amigo/go.cgi?view=details&amp;search_constraint=terms&amp;depth=0&amp;query=GO:0005763
SMALL_RIBOSOMAL_SUBUNIT	-0.761961	1.29246	-2.95487	0.465581	0.228393	0.016093	MRPS28,MRPS22,MRPS15,MRPS11,MRPL42,MRPS18C,MRPS21,MRPS35,MRPS18A,MRPS16	Genes annotated by the GO term GO:0015935. The smaller of the two subunits of a ribosome.		GO	http://amigo.geneontology.org/cgi-bin/amigo/go.cgi?view=details&amp;search_constraint=terms&amp;depth=0&amp;query=GO:0015935
RESPONSE_TO_HEAT	-0.75692	1.81166	-2.32419	0.473799	0.112941	0.0530656	GCLC,DNAJB4,EIF2B5,SOD1,EIF2B4,EIF2B3,EIF2B2,AKT1	Genes annotated by the GO term GO:0009408. A change in state or activity of a cell or an organism (in terms of movement, secretion, enzyme production, gene expression, etc.) as a result of a heat stimulus, a temperature stimulus above the optimal temperature for that organism.		GO	http://amigo.geneontology.org/cgi-bin/amigo/go.cgi?view=details&amp;search_constraint=terms&amp;depth=0&amp;query=GO:0009408
PROTEIN_C_TERMINUS_BINDING	-0.756296	0.115974	-1.42937	0.453596	0.908213	0.160124	LCK,BCL10,LIG4,CTNNB1,SIAH1,MRE11A,DLG1,PKD2,MLLT4,PFKM,ERCC4,HRAS,SMARCC2,PEX12,SMARCC1,ATXN2,YEATS4,COIL,SNX17,USP7,ERCC1,TAF9,PEX26,PEX6,EP300,CTBP1,XRCC4,RAD51,MAPRE1,ERCC3,ITGB1BP1,HIC2,PEX1,CDK7,SAE1,CENPF,ERCC2,SP1,PEX16,TOP2A,EFHC1,ERCC6,OPTN,CSK	Genes annotated by the GO term GO:0008022. Interacting selectively with a protein C-terminus, the end of any peptide chain at which the 1-carboxy function of a constituent amino acid is not attached in peptide linkage to another amino-acid residue.		GO	http://amigo.geneontology.org/cgi-bin/amigo/go.cgi?view=details&amp;search_constraint=terms&amp;depth=0&amp;query=GO:0008022
MOLECULAR_ADAPTOR_ACTIVITY	-0.755405	-1.04936	-0.237689	0.456795	0.303671	0.813985	SORBS2,GAB1,TRAT1,GRB10,CHN1,SRC,GRAP,KHDRBS1,SKAP2,TP53BP2,SH2B2,SOCS2,BLNK,SH3BGRL,SH3BGR,SHC1,TOB1,ITSN2,ARHGAP1,RUSC1,GRB2,FRS2,LASP1,ABI2,ARHGAP4,SH2D3C,VAV3	Genes annotated by the GO term GO:0060090. The binding activity of a molecule that brings together two or more molecules, permitting those molecules to function in a coordinated way.		GO	http://amigo.geneontology.org/cgi-bin/amigo/go.cgi?view=details&amp;search_constraint=terms&amp;depth=0&amp;query=GO:0060090
PEPTIDASE_ACTIVITY	-0.751669	0.121692	-1.33999	0.4547	0.903482	0.184461	CTSL1,USP53,MMP15,VCPIP1,MME,PREP,LNPEP,THOP1,CPD,SENP2,CASP6,BLMH,APEH,CASP10,SPG7,USP8,ERAP2,XPNPEP1,CASP3,USP12,PSEN1,CHMP1A,PITRM1,CAPNS1,SENP1,PCSK7,USP4,NPEPPS,ERAP1,ATG4A,USP7,HTRA2,PMPCA,CTSH,SOLH,CTSD,PDIA3,GGH,CASP9,METAP2,ECE2,USP14,APH1B,CASP1,USP11,SHFM1,CASP7,CASP8,AEBP1,CLPP,PEPD,USP21,UFD1L,TPP2,USP13,ZMPSTE24,UCHL3,ATG4B,USP16,MBTPS2,CTSB,LONP1,USP1,ATG4D,PPP2R5C,IDE,DPEP1,USP9X,…	Genes annotated by the GO term GO:0008233. Catalysis of the hydrolysis of peptide bonds.		GO	http://amigo.geneontology.org/cgi-bin/amigo/go.cgi?view=details&amp;search_constraint=terms&amp;depth=0&amp;query=GO:0008233
CELL_SUBSTRATE_ADHESION	-0.747447	0.0859625	-1.0093	0.465638	0.932563	0.327854	CDK6,FXC1,PKD2,PPFIA1,NF2,TSC1,THBS3,RASA1,ACTN1,PTEN,ITGB1BP1,TAOK2,SGCE,TESK2,PKD1,PARVG,NF1	Genes annotated by the GO term GO:0031589. The attachment of a cell to the underlying substrate via adhesion molecules.		GO	http://amigo.geneontology.org/cgi-bin/amigo/go.cgi?view=details&amp;search_constraint=terms&amp;depth=0&amp;query=GO:0031589
CELL_MATRIX_ADHESION	-0.747447	0.0859625	-1.0093	0.465638	0.932563	0.327854	CDK6,FXC1,PKD2,PPFIA1,NF2,TSC1,THBS3,RASA1,ACTN1,PTEN,ITGB1BP1,TAOK2,SGCE,TESK2,PKD1,PARVG,NF1	Genes annotated by the GO term GO:0007160. The binding of a cell to the extracellular matrix via adhesion molecules.		GO	http://amigo.geneontology.org/cgi-bin/amigo/go.cgi?view=details&amp;search_constraint=terms&amp;depth=0&amp;query=GO:0007160
DNA_PACKAGING	-0.747201	0.304963	-1.10053	0.463227	0.763396	0.283556	DFFB,PAM,ASH1L,MYST3,SIRT1,SET,RSF1,CHMP1A,SMARCA5,ACIN1,NAP1L1,ASF1A,CHAF1A,NCAPH,HDAC5,SIRT5,HELLS,SMC4,NUSAP1,NAP1L4,TOP2A,CDCA5	Genes annotated by the GO term GO:0006323. Any process by which DNA and associated proteins are formed into a compact, orderly structure.		GO	http://amigo.geneontology.org/cgi-bin/amigo/go.cgi?view=details&amp;search_constraint=terms&amp;depth=0&amp;query=GO:0006323
RNA_DEPENDENT_ATPASE_ACTIVITY	-0.743845	2.30922	-2.43494	0.469271	0.0367026	0.0288677	DHX9,DDX54,G3BP1,DDX17,DDX56,DDX23,DDX20,DDX18,DDX3X,SKIV2L,UPF1,DHX38,BAT1,DDX21,DHX8	Genes annotated by the GO term GO:0008186. Catalysis of the reaction: ATP + H2O = ADP + phosphate, in the presence of RNA; drives another reaction.		GO	http://amigo.geneontology.org/cgi-bin/amigo/go.cgi?view=details&amp;search_constraint=terms&amp;depth=0&amp;query=GO:0008186
SPHINGOLIPID_BIOSYNTHETIC_PROCESS	-0.743492	-0.613013	-0.0724745	0.490622	0.566676	0.945034	LARGE,SGMS1,LASS5,ST8SIA5,UGCG,ST6GALNAC6	Genes annotated by the GO term GO:0030148. The chemical reactions and pathways resulting in the formation of sphingolipids, any of a class of lipids containing the long-chain amine diol sphingosine or a closely related base (a sphingoid).		GO	http://amigo.geneontology.org/cgi-bin/amigo/go.cgi?view=details&amp;search_constraint=terms&amp;depth=0&amp;query=GO:0030148
EPIDERMAL_GROWTH_FACTOR_RECEPTOR_SIGNALING_PATHWAY	-0.74001	-0.774376	-0.675987	0.483368	0.464056	0.520749	GAB1,RPS6KA5,CBL,EPS15,EGFR,ERBB2IP,SHC1,GRB2	Genes annotated by the GO term GO:0007173. The series of molecular signals generated as a consequence of an epidermal growth factor receptor binding to one of its physiological ligands.		GO	http://amigo.geneontology.org/cgi-bin/amigo/go.cgi?view=details&amp;search_constraint=terms&amp;depth=0&amp;query=GO:0007173
GLUCOSAMINE_METABOLIC_PROCESS	-0.735766	-0.283832	-0.982298	0.494918	0.787917	0.371064	GNPDA1,UAP1,LARGE,SLC35A3,EXTL2,NAGK	Genes annotated by the GO term GO:0006041. The chemical reactions and pathways involving glucosamine (2-amino-2-deoxyglucopyranose), an aminodeoxysugar that occurs in combined form in chitin.		GO	http://amigo.geneontology.org/cgi-bin/amigo/go.cgi?view=details&amp;search_constraint=terms&amp;depth=0&amp;query=GO:0006041
OXIDOREDUCTASE_ACTIVITY_GO_0016616	-0.718108	-0.736075	-0.502258	0.478246	0.467402	0.619153	HPGD,AKR1C3,IDH1,UGDH,LDHA,BDH1,ME2,ADH4,BDH2,IDH3B,NSDHL,RDH11,CBR1,IDH3G,HSD17B7,HADHA,TSTA3,AKR1B1,RDH5,CBR3,HADH,HSD17B10,GRHPR,HSD17B14,IMPDH1,ME3,HADHB,AKR7A3,AKR7A2,PHGDH,RDH10	Genes annotated by the GO term GO:0016616. Catalysis of an oxidation-reduction (redox) reaction in which a CH-OH group acts as a hydrogen or electron donor and reduces NAD+ or NADP.		GO	http://amigo.geneontology.org/cgi-bin/amigo/go.cgi?view=details&amp;search_constraint=terms&amp;depth=0&amp;query=GO:0016616
RESPONSE_TO_ORGANIC_SUBSTANCE	-0.708261	-0.271387	-1.16521	0.489644	0.789793	0.262132	ABCG1,SELS,ABAT,EIF2B5,BRCA2,NDUFS4,SOD1,EIF2B4,SUPT5H,EIF2B3,EIF2B2,GOT2,GLRX2,BCL2,RELA,DGKD	Genes annotated by the GO term GO:0010033. A change in state or activity of a cell or an organism (in terms of movement, secretion, enzyme production, gene expression, etc.) as a result of an organic substance stimulus.		GO	http://amigo.geneontology.org/cgi-bin/amigo/go.cgi?view=details&amp;search_constraint=terms&amp;depth=0&amp;query=GO:0010033
RESPONSE_TO_HYPOXIA	-0.706567	-0.91609	-0.248294	0.490667	0.374113	0.807274	EGLN1,SMAD4,BNIP3,HSP90B1,CD24,ALAS2,VEGFA,CXCR4,EP300,SMAD3,EGLN2,NARFL,HIF1A,CREBBP,NF1,PML	Genes annotated by the GO term GO:0001666. A change in state or activity of a cell or an organism (in terms of movement, secretion, enzyme production, gene expression, etc.) as a result of a stimulus indicating lowered oxygen tension.		GO	http://amigo.geneontology.org/cgi-bin/amigo/go.cgi?view=details&amp;search_constraint=terms&amp;depth=0&amp;query=GO:0001666
RNA_PROCESSING	-0.705056	3.1678	-3.38388	0.481981	0.00189695	0.000934037	SNRPN,HNRNPC,IGF2BP3,IVNS1ABP,KIN,SRPK2,NCBP2,SF1,SFRS1,NCBP1,SFRS4,U2AF1,DDX54,TRNT1,ZNF638,NOL3,TRA2A,SFPQ,SFRS2IP,PTBP1,PRPF4B,SRPK1,KHDRBS1,DDX17,SFRS7,CSTF3,SSB,CSTF2,HNRNPR,CPSF1,USP39,ZNF346,CDC40,SFRS6,GEMIN4,PPIG,INTS1,RNPS1,GRSF1,INTS10,EXOSC7,SFRS2,DDX23,DDX20,DKC1,SFRS5,DUSP11,AGGF1,HNRNPA0,RBM5,SNW1,EFTUD2,GEMIN8,CPSF6,RBM3,HNRPDL,LSM5,ELAVL4,RBM6,NUFIP1,SYNCRIP,PRPF3,SNRPD3,SIP1,CST…	Genes annotated by the GO term GO:0006396. Any process involved in the conversion of one or more primary RNA transcripts into one or more mature RNA molecules.		GO	http://amigo.geneontology.org/cgi-bin/amigo/go.cgi?view=details&amp;search_constraint=terms&amp;depth=0&amp;query=GO:0006396
HYDROGEN_ION_TRANSMEMBRANE_TRANSPORTER_ACTIVITY	-0.702056	-0.435356	-0.884891	0.494152	0.669941	0.39116	COX15,ATP4B,ATP6V0E1,COX10,COX4I1,COX5B,COX11,NNT,UQCRC1,COX5A,ATP6V0C,SLC9A6,SURF1,ATP6V1C1,ATP6V1B2	Genes annotated by the GO term GO:0015078. Catalysis of the transfer of hydrogen ions from one side of a membrane to the other.		GO	http://amigo.geneontology.org/cgi-bin/amigo/go.cgi?view=details&amp;search_constraint=terms&amp;depth=0&amp;query=GO:0015078
CYTOSKELETAL_PROTEIN_BINDING	-0.681501	-0.915194	-0.248767	0.497195	0.362383	0.804073	SORBS2,ABLIM1,SHROOM3,SPTA1,SVIL,CNN2,DLG1,SYNE1,SORBS3,TUBGCP3,WASF2,ADD1,PKD2,MYLIP,TARDBP,PDLIM5,LIMA1,APC,MAPK8IP3,ARHGEF2,HOOK3,MYO9B,CEP290,ARFGEF1,CAPZA1,MARK4,CLASP2,CCDC88A,WIPF1,IQGAP2,MYH10,JUP,BRCA2,DMD,RAB11FIP5,SPTBN1,FLII,KIF1B,ATG4A,SSH2,NEXN,SPTAN1,TUBGCP5,PALLD,PRNP,STMN1,CXCR4,ACTN1,CLIP1,ARL8A,ABI1,EZR,TLN1,CENPJ,MAPRE1,CTNNA1,NDE1,EGFR,ARL8B,KIF5B,SSH1,GABARAP,FXYD5,TUBGCP6,C…	Genes annotated by the GO term GO:0008092. Interacting selectively with any protein component of any cytoskeleton (actin, microtubule, or intermediate filament cytoskeleton).		GO	http://amigo.geneontology.org/cgi-bin/amigo/go.cgi?view=details&amp;search_constraint=terms&amp;depth=0&amp;query=GO:0008092
PROTEIN_TYROSINE_PHOSPHATASE_ACTIVITY	-0.680863	-0.682534	-0.538888	0.500856	0.499813	0.593694	PTPRM,PTPRK,PTPRD,PTPRF,PTPRE,PTPLA,PTPN18,PTPN11,PTPN7,DUSP3,PTP4A3,PTP4A2,DUSP11,DUSP1,PTPRO,DUSP6,TIMM50,PTEN,PTPRG,PTPN4,DUSP12,PTPRA,PTPN9,PTPN2,PTPN1,EPM2A,PTPN12,MTMR3,PTPRJ,CDC25B,DUSP7,PTPN6,PTPRC	Genes annotated by the GO term GO:0004725. Catalysis of the reaction: protein tyrosine phosphate + H2O = protein tyrosine + phosphate.		GO	http://amigo.geneontology.org/cgi-bin/amigo/go.cgi?view=details&amp;search_constraint=terms&amp;depth=0&amp;query=GO:0004725
PROTEIN_COMPLEX_ASSEMBLY	-0.67869	-1.7837	0.336066	0.49876	0.07723	0.737462	TJP1,MDM2,COX15,BCL10,MDM4,SMAD4,AASS,SEPT11,PARD3,ALDH5A1,IGF1R,SCUBE3,GJC1,IKBKAP,SRC,LAMC1,EIF2AK3,TGFBR1,CD9,APC,PEX13,PARD6B,TSPAN4,CCT6B,MLL,LLGL1,SCO1,COX10,DARS,RANBP9,TUBGCP2,ADRB2,CAPZA1,PEX14,CDC42,SEPT7,WIPF1,GOPC,WASL,SKAP2,NDUFS4,BAX,EID2,TMEM48,PPP2R1A,EPRS,DAG1,TP53,PICALM,NUP205,PTK2B,NDUFS5,AMFR,NUBP1,SYK,KPNA3,ATPIF1,COX11,CCDC88C,SLC7A6,TLN1,SMAD3,RAD51,PPIH,CHAF1A,FANCA,INSR,…	Genes annotated by the GO term GO:0006461. The aggregation, arrangement and bonding together of a set of components to form a protein complex.		GO	http://amigo.geneontology.org/cgi-bin/amigo/go.cgi?view=details&amp;search_constraint=terms&amp;depth=0&amp;query=GO:0006461
SPECIFIC_TRANSCRIPTIONAL_REPRESSOR_ACTIVITY	-0.671411	-0.941249	-0.0994237	0.52087	0.374126	0.923248	BMP2,EID1,CREBZF,UBP1,HDAC5,PHB2,NKRF,HDAC9,HDAC6	Genes annotated by the GO term GO:0016566. Any activity that stops or downregulates transcription of specific genes or sets of genes.		GO	http://amigo.geneontology.org/cgi-bin/amigo/go.cgi?view=details&amp;search_constraint=terms&amp;depth=0&amp;query=GO:0016566
RESPONSE_TO_CARBOHYDRATE_STIMULUS	-0.666429	1.68198	-2.23707	0.541607	0.167865	0.0889101	SELS,EIF2B5,EIF2B4,EIF2B3,EIF2B2	Genes annotated by the GO term GO:0009743. A change in state or activity of a cell or an organism (in terms of movement, secretion, enzyme production, gene expression, etc.) as a result of a carbohydrate stimulus.		GO	http://amigo.geneontology.org/cgi-bin/amigo/go.cgi?view=details&amp;search_constraint=terms&amp;depth=0&amp;query=GO:0009743
TRANSLATIONAL_INITIATION	-0.665993	1.34224	-1.36702	0.511066	0.190695	0.182894	EIF4A2,EIF4B,EIF1AX,EIF2AK3,EIF3E,EIF2AK4,EIF2B5,PAIP1,HSPB1,EIF3A,EIF2S3,EIF3J,EIF2C1,EIF4H,EIF2B4,EIF2B3,EIF4G2,EIF3B,EIF5A,EIF2B2,EIF3C,EIF3G,EIF4G3,EIF3I,MTIF2,PAIP2,EIF5,EIF1	Genes annotated by the GO term GO:0006413. The process preceding formation of the peptide bond between the first two amino acids of a protein. This includes the formation of a complex of the ribosome, mRNA, and an initiation complex that contains the first aminoacyl-tRNA.		GO	http://amigo.geneontology.org/cgi-bin/amigo/go.cgi?view=details&amp;search_constraint=terms&amp;depth=0&amp;query=GO:0006413
NEURON_DIFFERENTIATION	-0.663651	-0.691446	-0.543406	0.513809	0.496518	0.592314	NRP1,POU4F1,ALS2,PARD3,NRXN3,SLIT2,NRTN,SIAH1,PARD6B,FEZ2,RTN4,OPHN1,TRAPPC4,UBB,PPT1,YWHAH,LDB1,MDGA1,CDK5,DTX1,MAP1S,CYFIP1,LST1	Genes annotated by the GO term GO:0030182. The process whereby a relatively unspecialized cell acquires specialized features of a neuron.		GO	http://amigo.geneontology.org/cgi-bin/amigo/go.cgi?view=details&amp;search_constraint=terms&amp;depth=0&amp;query=GO:0030182
DNA_CATABOLIC_PROCESS	-0.663424	1.60674	-2.19797	0.515466	0.125512	0.0412748	BNIP3,DFFB,ERCC4,XRN2,ERCC5,BAX,CYCS,ERCC1,SOD1,DFFA,UBE2V2,AIFM1,UBE2N,PPT1,ERCC3,NTHL1,CECR2,ERCC2,ISG20	Genes annotated by the GO term GO:0006308. The chemical reactions and pathways resulting in the breakdown of DNA, deoxyribonucleic acid, one of the two main types of nucleic acid, consisting of a long unbranched macromolecule formed from one or two strands of linked deoxyribonucleotides, the 3'-phosphate group of each constituent deoxyribonucleotide being joined in 3',5'-phosphodiester linkage to…		GO	http://amigo.geneontology.org/cgi-bin/amigo/go.cgi?view=details&amp;search_constraint=terms&amp;depth=0&amp;query=GO:0006308
NEGATIVE_REGULATION_OF_CELL_ADHESION	-0.659577	1.6473	-1.2559	0.528052	0.138111	0.244589	ARHGDIA,NF2,ARHGDIB,GTPBP4,MIA3,RASA1,PTEN,ADAM10,SPN	Genes annotated by the GO term GO:0007162. Any process that stops, prevents or reduces the frequency, rate or extent of cell adhesion.		GO	http://amigo.geneontology.org/cgi-bin/amigo/go.cgi?view=details&amp;search_constraint=terms&amp;depth=0&amp;query=GO:0007162
PHOSPHOPROTEIN_PHOSPHATASE_ACTIVITY	-0.656737	-0.774758	-0.349198	0.514487	0.442283	0.728468	PTPRM,PTPRK,PTPRD,LCK,PTPRF,PTPRE,PPM1A,PTPLA,DLG1,PTPN18,PTPN11,PTPN7,PPM1B,DUSP3,PTP4A3,PTP4A2,PPP2R3B,DUSP11,CYCS,PPM1G,DUSP1,PPP6C,PTPRO,DUSP6,TIMM50,PTEN,PTPRG,PTPN4,DUSP12,PTPRA,PTPN9,PTPN2,PPP2R2A,PTPN1,EPM2A,CTDP1,PPM1D,PPP2CB,CDKN3,PPP5C,PTPN12,SBF1,MTMR3,PPP1CA,PTPRJ,CDC25B,DUSP7,PTPN6,PTPRC	Genes annotated by the GO term GO:0004721. Catalysis of the reaction: a phosphoprotein + H2O = a protein + phosphate. Together with protein kinases, these enzymes control the state of phosphorylation of cell proteins and thereby provide an important mechanism for regulating cellular activity.		GO	http://amigo.geneontology.org/cgi-bin/amigo/go.cgi?view=details&amp;search_constraint=terms&amp;depth=0&amp;query=GO:0004721
MRNA_PROCESSING_GO_0006397	-0.654867	2.4375	-2.85544	0.515098	0.0178221	0.00592348	KIN,SRPK2,SF1,SFRS1,NCBP1,SFRS4,TRA2A,SFPQ,SFRS2IP,PTBP1,SRPK1,KHDRBS1,SFRS7,CSTF3,CSTF2,HNRNPR,CPSF1,USP39,SFRS6,GRSF1,SFRS2,DDX20,SFRS5,HNRNPA0,SNW1,EFTUD2,GEMIN8,CPSF6,LSM5,ELAVL4,SIP1,CSTF1,NONO,KHSRP,SFRS8,RNMT,SF3A3,DHX15,SNRPD2,GEMIN6,SNRPD1,GEMIN5,CPSF3,RNGTT,CRNKL1,LSM1,DHX38,BAT1,PHF5A,LSM3,SF3B3,SF3A1,SPOP,GEMIN7,SLU7,NUDT21,SF3A2,PRPF18,PRPF31,SFRS11	Genes annotated by the GO term GO:0006397. Any process involved in the conversion of a primary mRNA transcript into one or more mature mRNA(s) prior to translation into polypeptide.		GO	http://amigo.geneontology.org/cgi-bin/amigo/go.cgi?view=details&amp;search_constraint=terms&amp;depth=0&amp;query=GO:0006397
COENZYME_BINDING	-0.653243	-0.670821	-0.570845	0.527018	0.516172	0.579579	HPGD,WWOX,GCLC,BDH2,ALDH6A1,NNT,ACOT7,HACL1,MTRR,GRHPR,NDOR1,PPOX	Genes annotated by the GO term GO:0050662. Interacting selectively with a coenzyme, any of various nonprotein organic cofactors that are required, in addition to an enzyme and a substrate, for an enzymatic reaction to proceed.		GO	http://amigo.geneontology.org/cgi-bin/amigo/go.cgi?view=details&amp;search_constraint=terms&amp;depth=0&amp;query=GO:0050662
RAS_PROTEIN_SIGNAL_TRANSDUCTION	-0.652173	-1.12034	0.170767	0.51802	0.269251	0.865268	ABCA1,LCK,ALS2,ELMO1,ARHGAP5,ARHGDIA,RASGRP1,SOS1,G3BP1,GRAP,RALBP1,FGD6,ARHGDIB,MYO9B,TSC1,RAC1,ROCK1,TAX1BP3,RASSF1,FGD3,NOTCH2,FGD1,PARK7,CFL1,ARHGAP27,MFN2,SGSM3,RHOA,RHOG,DBNL,ARHGAP29,ARHGAP1,GRB2,ARF6,GNB1,RREB1,RHOB,RRAS,NF1,ARHGAP4,FGD2	Genes annotated by the GO term GO:0007265. A series of molecular signals within the cell that are mediated by a member of the Ras superfamily of proteins switching to a GTP-bound active state.		GO	http://amigo.geneontology.org/cgi-bin/amigo/go.cgi?view=details&amp;search_constraint=terms&amp;depth=0&amp;query=GO:0007265
TRANSLATION	-0.647303	0.250383	-1.04795	0.519014	0.802837	0.297347	HBS1L,IGF2BP2,BCL10,IRF4,EIF4A2,EIF4B,TSFM,MARS2,RPS27,RPL5,EIF1AX,MTRF1,RPS10,RPL27A,RPL18,EIF2AK3,EIF3E,RPL15,RPL38,EIF2AK1,RPL7A,EEF1A1,NECAB3,SIGIRR,EIF2AK4,EIF2B5,DARS,TSC1,RRBP1,FARSB,EIF2A,PAIP1,HSPB1,EIF3A,RPL23A,RPL22,EIF2S3,ETF1,RPL3,ABCF1,EIF3J,PET112L,MAST2,EIF2C1,COPS5,GLMN,MRPL23,EIF4H,RPS2,EIF2B4,RPL31,MRPL52,RPL13,PABPC4,RARS,MRPL51,MRPS7,EIF2B3,EIF4G2,EIF3B,EIF5A,EIF2B2,MRPS24,SA…	Genes annotated by the GO term GO:0006412. The chemical reactions and pathways resulting in the formation of a protein. This is a ribosome-mediated process in which the information in messenger RNA (mRNA) is used to specify the sequence of amino acids in the protein.		GO	http://amigo.geneontology.org/cgi-bin/amigo/go.cgi?view=details&amp;search_constraint=terms&amp;depth=0&amp;query=GO:0006412
RNA_BINDING	-0.644261	0.793047	-1.1016	0.520318	0.42891	0.272271	IGF2BP2,IGF2BP3,EIF4B,KIN,RPS27,LRRFIP1,TARBP1,SF1,FXR1,SERBP1,RPS23,RPS10,ILF3,RPL27A,NCBP1,RPL18,SFRS4,EIF4E,AUH,DICER1,FMR1,RPL15,TRNT1,ZNF638,NOL3,RPL38,ZFP36,RPL7A,SFRS2IP,RPS24,RPS15A,PTBP1,IREB2,TIA1,KHDRBS1,PURB,AKAP1,DDX17,EWSR1,HNRNPU,CSTF3,SSB,JAKMIP1,SFRS3,HSP90B1,CSTF2,HNRNPR,CPSF1,EIF2A,PCBP2,ZNF346,PAIP1,NUFIP2,RCAN3,TEP1,RPL22,RNPS1,GRSF1,STAU1,EXOSC7,PABPN1,DDX23,DKC1,ACO1,DUSP11…	Genes annotated by the GO term GO:0003723. Interacting selectively with an RNA molecule or a portion thereof.		GO	http://amigo.geneontology.org/cgi-bin/amigo/go.cgi?view=details&amp;search_constraint=terms&amp;depth=0&amp;query=GO:0003723
EARLY_ENDOSOME	-0.638847	1.13192	-3.0127	0.534017	0.278115	0.00999186	ALS2,NF2,ANKRD27,RABEP1,CHMP1A,SNX17,WDFY1,KIAA0368,VAMP8,RAB22A,RAB14,CTNS,CLN3,STX6	Genes annotated by the GO term GO:0005769. Small irregularly shaped intracellular vesicles to which endocytosed molecules are initially delivered.		GO	http://amigo.geneontology.org/cgi-bin/amigo/go.cgi?view=details&amp;search_constraint=terms&amp;depth=0&amp;query=GO:0005769
CALCIUM_ION_TRANSMEMBRANE_TRANSPORTER_ACTIVITY	-0.63832	-2.07048	0.505683	0.541103	0.0721754	0.626715	ITPR2,ITPR1,ATP2B4,ITPR3,ATP2B1,ATP2C1,SLC8A1,ATP2A2,ATP2A3	Genes annotated by the GO term GO:0015085. Catalysis of the transfer of calcium (Ca) ions from one side of a membrane to the other.		GO	http://amigo.geneontology.org/cgi-bin/amigo/go.cgi?view=details&amp;search_constraint=terms&amp;depth=0&amp;query=GO:0015085
LIPID_BINDING	-0.637166	-1.90071	0.454455	0.527647	0.0645631	0.651958	PIGK,ZFYVE16,PGRMC1,PLEKHA3,PGRMC2,CAV1,MCTP2,RASGRP1,EEA1,CPNE1,OSBP,PEBP1,TSPO,PAFAH2,CCDC88A,PREX1,SCP2,CD24,BAX,CPNE3,FABP5,WDFY1,PICALM,GLTP,ALDH6A1,NPC2,RAB35,ZFYVE1,PSAP,ACOT7,PIGU,SHC1,RASAL1,PRKCI,APOL2,STARD3,HDLBP,PLEKHA2,GRK5,GPAA1,SYT1	Genes annotated by the GO term GO:0008289. Interacting selectively with a lipid.		GO	http://amigo.geneontology.org/cgi-bin/amigo/go.cgi?view=details&amp;search_constraint=terms&amp;depth=0&amp;query=GO:0008289
NUCLEAR_PORE	-0.635114	2.78784	-2.82574	0.5307	0.00959945	0.00876763	NUP50,NUP160,KPNA1,SENP2,RANBP2,TPR,XPO7,KPNB1,NUP88,DDX19B,TMEM48,IPO7,SUMO1,NUP62,NUTF2,KPNA3,NUP54,NXT1,EIF5A,RAE1,SNUPN,GLE1,AAAS,NUP107,NUP153,NUP98,NUP214,RANGAP1	Genes annotated by the GO term GO:0005643. Any of the numerous similar discrete openings in the nuclear envelope of a eukaryotic cell, where the inner and outer nuclear membranes are joined.		GO	http://amigo.geneontology.org/cgi-bin/amigo/go.cgi?view=details&amp;search_constraint=terms&amp;depth=0&amp;query=GO:0005643
MONOVALENT_INORGANIC_CATION_TRANSMEMBRANE_TRANSPORTER_ACTIVITY	-0.631849	-0.737917	-0.269562	0.536997	0.471952	0.791171	COX15,ATP4B,ATP6V0E1,COX10,COX4I1,COX5B,COX11,NNT,UQCRC1,SLC8A1,COX5A,ATP6V0C,SLC9A6,SURF1,ATP6V1C1,ATP6V1B2	Genes annotated by the GO term GO:0015077. Catalysis of the transfer of a inorganic cations with a valency of one from one side of a membrane to the other. Inorganic cations are atoms or small molecules with a positive charge that do not contain carbon in covalent linkage.		GO	http://amigo.geneontology.org/cgi-bin/amigo/go.cgi?view=details&amp;search_constraint=terms&amp;depth=0&amp;query=GO:0015077
REGULATION_OF_RHO_GTPASE_ACTIVITY	-0.623172	-0.948509	-0.181288	0.552925	0.374458	0.861279	ALS2,RALBP1,FGD6,TSC1,FGD3,FGD1,ARHGAP27,FGD2	Genes annotated by the GO term GO:0032319. Any process that modulates the activity of a GTPase of the Rho family.		GO	http://amigo.geneontology.org/cgi-bin/amigo/go.cgi?view=details&amp;search_constraint=terms&amp;depth=0&amp;query=GO:0032319
PORE_COMPLEX	-0.622384	2.67541	-2.66875	0.538392	0.0119712	0.0121638	NUP50,NUP160,KPNA1,SENP2,RANBP2,TPR,XPO7,KPNB1,NUP88,BAX,DDX19B,TMEM48,IPO7,SUMO1,NUP62,NUTF2,VDAC1,KPNA3,NUP54,NXT1,BAK1,EIF5A,RAE1,SNUPN,GLE1,AAAS,NUP107,NUP153,NUP98,NUP214,RANGAP1	Genes annotated by the GO term GO:0046930. Any small opening in a membrane that allows the passage of gases and/or liquids.		GO	http://amigo.geneontology.org/cgi-bin/amigo/go.cgi?view=details&amp;search_constraint=terms&amp;depth=0&amp;query=GO:0046930
CELLULAR_CARBOHYDRATE_CATABOLIC_PROCESS	-0.620351	-1.22687	0.466456	0.546628	0.243398	0.649243	PFKL,GNPDA1,GBA3,PFKM,ALDOA,HK1,PGD,GBA2,GNS,GUSB,ECD,GAA,PGLS	Genes annotated by the GO term GO:0044275. The chemical reactions and pathways resulting in the breakdown of carbohydrates, any of a group of organic compounds based of the general formula Cx(H2O)y, as carried out by individual cells.		GO	http://amigo.geneontology.org/cgi-bin/amigo/go.cgi?view=details&amp;search_constraint=terms&amp;depth=0&amp;query=GO:0044275
CARBOHYDRATE_CATABOLIC_PROCESS	-0.620351	-1.22687	0.466456	0.546628	0.243398	0.649243	PFKL,GNPDA1,GBA3,PFKM,ALDOA,HK1,PGD,GBA2,GNS,GUSB,ECD,GAA,PGLS	Genes annotated by the GO term GO:0016052. The chemical reactions and pathways resulting in the breakdown of carbohydrates, any of a group of organic compounds based of the general formula Cx(H2O)y.		GO	http://amigo.geneontology.org/cgi-bin/amigo/go.cgi?view=details&amp;search_constraint=terms&amp;depth=0&amp;query=GO:0016052
OXIDOREDUCTASE_ACTIVITY_ACTING_ON_THE_CH_CH_GROUP_OF_DONORS	-0.618798	-1.15623	-0.00981833	0.545333	0.265672	0.992296	CPOX,ACADSB,DHCR7,IVD,BLVRA,DECR1,ACAD8,ACOX3,SDHD,SDHA,RETSAT,GCDH,BLVRB,PPOX,MECR,ACADVL	Genes annotated by the GO term GO:0016627. Catalysis of an oxidation-reduction (redox) reaction in which a CH-CH group acts as a hydrogen or electron donor and reduces a hydrogen or electron acceptor.		GO	http://amigo.geneontology.org/cgi-bin/amigo/go.cgi?view=details&amp;search_constraint=terms&amp;depth=0&amp;query=GO:0016627
CYTOKINE_SECRETION	-0.617967	-0.870163	-0.191329	0.563655	0.424009	0.855795	ABCA1,CARD8,NLRP2,GLMN,PYCARD,SRGN	Genes annotated by the GO term GO:0050663. The regulated release of cytokines from a cell or group of cells. Cytokines are any of a group of proteins that function to control the survival, growth and differentiation of tissues and cells, and which have autocrine and paracrine activity.		GO	http://amigo.geneontology.org/cgi-bin/amigo/go.cgi?view=details&amp;search_constraint=terms&amp;depth=0&amp;query=GO:0050663
PROTEASE_INHIBITOR_ACTIVITY	-0.614656	-2.36313	1.12519	0.558224	0.05011	0.297602	SERPINB6,SERPING1,RECK,SPINT2,TIMP2,SERPINI1,SERPINB9,APP	Genes annotated by the GO term GO:0030414. Stops, prevents or reduces the activity of a protease, any enzyme catalyzes the hydrolysis peptide bonds.		GO	http://amigo.geneontology.org/cgi-bin/amigo/go.cgi?view=details&amp;search_constraint=terms&amp;depth=0&amp;query=GO:0030414
PERIPHERAL_NERVOUS_SYSTEM_DEVELOPMENT	-0.610387	-1.60357	0.150437	0.574583	0.184073	0.887701	PMP22,ALDH3A2,SOD1,SERPINI1,NF1	Genes annotated by the GO term GO:0007422. The process whose specific outcome is the progression of the peripheral nervous system over time, from its formation to the mature structure. The peripheral nervous system is one of the two major divisions of the nervous system. Nerves in the PNS connect the central nervous system (CNS) with sensory organs, other organs, muscles, blood vessels and glands.		GO	http://amigo.geneontology.org/cgi-bin/amigo/go.cgi?view=details&amp;search_constraint=terms&amp;depth=0&amp;query=GO:0007422
REGULATION_OF_GENE_EXPRESSION_EPIGENETIC	-0.609172	-0.154707	-0.628579	0.548945	0.878529	0.536403	ATRX,H2AFY,DICER1,CREBZF,TRIM27,SIRT1,SMARCD1,EPC1,GLMN,ARID1A,DMAP1,DGCR8,HDAC5,SIRT5,HELLS,GATAD2A,DNMT3A,GPX1,DNMT3B,HMGA1,ATF7IP,RAG1AP1	Genes annotated by the GO term GO:0040029. Any process that modulates the frequency, rate or extent of gene expression; the process is mitotically or meiotically heritable, or is stably self-propagated in the cytoplasm of a resting cell, and does not entail a change in DNA sequence.		GO	http://amigo.geneontology.org/cgi-bin/amigo/go.cgi?view=details&amp;search_constraint=terms&amp;depth=0&amp;query=GO:0040029
INTERLEUKIN_2_PRODUCTION	-0.607897	0.605995	-1.05166	0.57608	0.577224	0.352289	IRF4,TRAF6,GLMN,MALT1,MAP3K7	Genes annotated by the GO term GO:0032623. The appearance of interleukin-2 due to biosynthesis or secretion following a cellular stimulus, resulting in an increase in its intracellular or extracellular levels.		GO	http://amigo.geneontology.org/cgi-bin/amigo/go.cgi?view=details&amp;search_constraint=terms&amp;depth=0&amp;query=GO:0032623
STRUCTURAL_CONSTITUENT_OF_CYTOSKELETON	-0.605831	-0.915795	-0.0987934	0.551441	0.370685	0.922286	SORBS2,SPTA1,CCDC6,SORBS3,ADD3,DMD,SPTBN1,SPTAN1,ARPC5,ACTB,VIM,MSN,TUBG1,ARPC1B,SPTBN4,TUBE1,BICD1,ARPC4,ARPC3,PLS1,HIP1	Genes annotated by the GO term GO:0005200. The action of a molecule that contributes to the structural integrity of a cytoskeletal structure.		GO	http://amigo.geneontology.org/cgi-bin/amigo/go.cgi?view=details&amp;search_constraint=terms&amp;depth=0&amp;query=GO:0005200
GENE_SILENCING	-0.601162	-0.431297	-0.304599	0.566682	0.679223	0.769528	DICER1,SIRT1,CHMP1A,DGCR8,HDAC5,SCMH1,SIRT5,HELLS	Genes annotated by the GO term GO:0016458. Any mechanism, at the level of transcription or post-transcription, causing long-term gene inactivation.		GO	http://amigo.geneontology.org/cgi-bin/amigo/go.cgi?view=details&amp;search_constraint=terms&amp;depth=0&amp;query=GO:0016458
MEIOTIC_CELL_CYCLE	-0.590635	-1.43591	0.227259	0.561068	0.165758	0.82242	SMC3,MRE11A,SMC1A,SC65,XRCC2,ATM,RAD1,LIG3,RAD51L3,HSPA2,RAD51,TOP3A,RAD52,RAD51L1,ZW10,TUBG1,RAD54L,RAD54B,CHEK1,RAD21,DMC1,RAD50	Genes annotated by the GO term GO:0051321. Progression through the phases of the meiotic cell cycle, in which canonically a cell replicates to produce four offspring with half the chromosomal content of the progenitor cell.		GO	http://amigo.geneontology.org/cgi-bin/amigo/go.cgi?view=details&amp;search_constraint=terms&amp;depth=0&amp;query=GO:0051321
CDC42_PROTEIN_SIGNAL_TRANSDUCTION	-0.589322	-1.13711	0.173047	0.577146	0.298856	0.868305	ABCA1,RALBP1,FGD6,FGD3,FGD1,ARHGAP27,FGD2	Genes annotated by the GO term GO:0032488. A series of molecular signals within the cell that are mediated by the Cdc42 protein switching to a GTP-bound active state.		GO	http://amigo.geneontology.org/cgi-bin/amigo/go.cgi?view=details&amp;search_constraint=terms&amp;depth=0&amp;query=GO:0032488
PROTEIN_UBIQUITINATION	-0.589282	-0.0457308	-0.859798	0.559568	0.963792	0.395922	MDM2,BCL10,UBE3C,SMURF1,MYLIP,PCNP,RNF11,TRAF6,WWP1,ERCC8,CBL,TSC1,UHRF2,UBE4B,GTPBP4,HUWE1,UBB,UBE2V2,AMFR,CAND1,UBE2N,TRAF7,TRIM23,STUB1,UBE2D1,ANAPC11,SAE1,ATG3,RNF139,FBXW7,UBE2C,DZIP3,DDB2,BRCA1,VHL	Genes annotated by the GO term GO:0016567. The process by which one or more ubiquitin moieties are added to a protein.		GO	http://amigo.geneontology.org/cgi-bin/amigo/go.cgi?view=details&amp;search_constraint=terms&amp;depth=0&amp;query=GO:0016567
ACTIN_POLYMERIZATION_AND_OR_DEPOLYMERIZATION	-0.58818	-1.5683	0.763453	0.567316	0.142791	0.45994	DSTN,WASF1,LIMA1,NCK1,WIPF1,PREX1,WASL,RAC1,CAPG,RASA1,ARF6,GSN,EVL	Genes annotated by the GO term GO:0008154. Assembly or disassembly of actin filaments by the addition or removal of actin monomers from a filament.		GO	http://amigo.geneontology.org/cgi-bin/amigo/go.cgi?view=details&amp;search_constraint=terms&amp;depth=0&amp;query=GO:0008154
CELLULAR_CARBOHYDRATE_METABOLIC_PROCESS	-0.587342	-0.636919	-0.339397	0.558837	0.526226	0.735312	ST3GAL6,ALG1,GYG2,DYRK2,IDH1,PFKL,SLC25A10,UGP2,PDK1,UGDH,GNPDA1,UAP1,GBA3,ST3GAL2,NDST1,PFKM,IDUA,GFPT1,SDHC,LARGE,IRS2,ALDOA,CHST14,ALDOC,PDHB,NANP,ACLY,B4GALT7,FH,IPPK,ACO1,HS6ST1,B3GALT6,GLCE,HK1,SLC35A3,IDH3B,PGD,SLC35A2,SDHD,EXT2,NNT,SDHA,TSTA3,SDHB,PTEN,ACO2,CHST11,GBA2,GNS,GALK1,GUSB,EXTL2,PMM2,PDK2,GNE,EPM2A,ATF4,ECD,GAA,ME3,GALT,GMDS,NAGK,PGLS,G6PD,HS3ST3B1,CLN6,XYLT1,SGSH,GSK3B,CHST12	Genes annotated by the GO term GO:0044262. The chemical reactions and pathways involving carbohydrates, any of a group of organic compounds based of the general formula Cx(H2O)y, as carried out by individual cells.		GO	http://amigo.geneontology.org/cgi-bin/amigo/go.cgi?view=details&amp;search_constraint=terms&amp;depth=0&amp;query=GO:0044262
CENTRAL_NERVOUS_SYSTEM_DEVELOPMENT	-0.584829	0.426271	-0.964206	0.561947	0.672196	0.340736	PCP4,ZIC2,RCAN1,ALDH5A1,TAGLN3,BPTF,ALDH3A2,NCKAP1,PBX4,RNF103,CEP290,EIF2B5,GPR56,NDUFS4,MBP,UTP3,B3GNT5,EIF2B4,JARID2,ECE2,SH3GL1,UBE3A,PTEN,PPT1,SNCA,JRKL,EIF2B3,EIF2B2,SERPINI1,PITPNM1,CTNS,CLN5,PBX3,MDGA1,GSTP1,PHGDH,MAP1S,NF1,PTS,RPS6KA3,PCDH18	Genes annotated by the GO term GO:0007417. The process whose specific outcome is the progression of the central nervous system over time, from its formation to the mature structure. The central nervous system is the core nervous system that serves an integrating and coordinating function. In vertebrates it consists of the brain, spinal cord and spinal nerves. In those invertebrates with a central…		GO	http://amigo.geneontology.org/cgi-bin/amigo/go.cgi?view=details&amp;search_constraint=terms&amp;depth=0&amp;query=GO:0007417
CARBOHYDRATE_BIOSYNTHETIC_PROCESS	-0.584705	-0.0906657	-0.868644	0.564203	0.928511	0.393646	ALG1,GYG2,DYRK2,SLC25A10,UGDH,UAP1,NDST1,B4GALT1,NANP,B4GALT7,FUT8,HS6ST1,B3GALT6,GLCE,COG2,EXT2,TSTA3,MPDU1,CHST11,PMM2,ATF4,GMDS,HS3ST3B1,XYLT1,CHST12	Genes annotated by the GO term GO:0016051. The chemical reactions and pathways resulting in the formation of carbohydrates, any of a group of organic compounds based of the general formula Cx(H2O)y.		GO	http://amigo.geneontology.org/cgi-bin/amigo/go.cgi?view=details&amp;search_constraint=terms&amp;depth=0&amp;query=GO:0016051
CELLULAR_RESPONSE_TO_NUTRIENT_LEVELS	-0.577715	-1.08907	-0.0700581	0.594418	0.337342	0.94751	SREBF1,FADS1,CHMP1A,TP53,ASNS	Genes annotated by the GO term GO:0031669. A change in state or activity of a cell (in terms of movement, secretion, enzyme production, gene expression, etc.) as a result of a stimulus reflecting the presence, absence, or concentration of nutrients.		GO	http://amigo.geneontology.org/cgi-bin/amigo/go.cgi?view=details&amp;search_constraint=terms&amp;depth=0&amp;query=GO:0031669
CHROMATIN_ASSEMBLY_OR_DISASSEMBLY	-0.569889	0.722375	-0.919445	0.5751	0.478426	0.36882	SUV39H2,MTA2,SIRT1,SUPT16H,SET,RSF1,SMARCE1,SMARCA5,NAP1L1,ASF1A,TLK2,ARID1A,HIRIP3,CHAF1A,HDAC5,SIRT5,HELLS,TLK1,HMGA1,NAP1L4,HDAC8	Genes annotated by the GO term GO:0006333. The formation or destruction of chromatin structures.		GO	http://amigo.geneontology.org/cgi-bin/amigo/go.cgi?view=details&amp;search_constraint=terms&amp;depth=0&amp;query=GO:0006333
PROTEIN_AUTOPROCESSING	-0.557946	-0.346974	-0.556522	0.583755	0.732635	0.584708	IGF1R,TAOK3,SMG1,CAMKK2,EIF2AK3,EIF2AK1,MAP3K9,STK4,MOBKL1A,UHMK1,LMTK2,INSR,MEX3B,AKT1,PAK1,MAP3K3,MAP3K11,PAK2,TAF1	Genes annotated by the GO term GO:0016540. Processing which a protein carries out itself. This involves actions such as the autolytic removal of residues to generate the mature form of the protein.		GO	http://amigo.geneontology.org/cgi-bin/amigo/go.cgi?view=details&amp;search_constraint=terms&amp;depth=0&amp;query=GO:0016540
PROTEIN_AMINO_ACID_AUTOPHOSPHORYLATION	-0.557946	-0.346974	-0.556522	0.583755	0.732635	0.584708	IGF1R,TAOK3,SMG1,CAMKK2,EIF2AK3,EIF2AK1,MAP3K9,STK4,MOBKL1A,UHMK1,LMTK2,INSR,MEX3B,AKT1,PAK1,MAP3K3,MAP3K11,PAK2,TAF1	Genes annotated by the GO term GO:0046777. The phosphorylation by a protein of one or more of its own amino acid residues, or residues on an identical protein.		GO	http://amigo.geneontology.org/cgi-bin/amigo/go.cgi?view=details&amp;search_constraint=terms&amp;depth=0&amp;query=GO:0046777
POSITIVE_REGULATION_OF_CASPASE_ACTIVITY	-0.556879	-0.943185	0.217549	0.584867	0.358799	0.83037	F2R,LCK,IFT57,MOAP1,CARD8,NLRP2,BAX,CYCS,TP53,CASP9,SMAD3,DIABLO,MTCH1,VCP,STAT1,APAF1,PMAIP1,HIP1	Genes annotated by the GO term GO:0043280. Any process that activates or increases the activity of a caspase, any of a group of cysteine proteases involved in apoptosis.		GO	http://amigo.geneontology.org/cgi-bin/amigo/go.cgi?view=details&amp;search_constraint=terms&amp;depth=0&amp;query=GO:0043280
PROTEIN_DIMERIZATION_ACTIVITY	-0.555873	0.0473681	-1.04783	0.579647	0.962323	0.297463	ABCG1,HPGD,ALS2,SMAD4,CAV2,BNIP3,SMC3,UBA3,SMC1A,VAPA,TCF3,MOAP1,EIF2AK1,EEA1,WWOX,MSH6,MAP3K9,ABAT,CARD8,MLL,MYO9B,STK4,ADRB2,SNX6,CCDC88A,BNIP3L,PPP2R1B,CLCN3,HSP90AA1,ERCC5,RRAGA,BAX,PPP2R1A,TREX1,RAB3GAP2,TP53,TRPC4AP,PDSS1,HPS4,CLIP1,XPA,KATNB1,ATPIF1,SUPT5H,SMAD3,NPM1,SUPT4H1,MSH3,SDCBP,TIMELESS,PYCARD,EGFR,PPP2R4,MCL1,HEXB,BAK1,CEP57,TARBP2,SH3GLB1,SMC2,HIF1A,SMC4,ADAM10,HEXA,BARD1,LDB1,NF…	Genes annotated by the GO term GO:0046983. The formation of a protein dimer, a macromolecular structure consists of two noncovalently associated identical or nonidentical subunits.		GO	http://amigo.geneontology.org/cgi-bin/amigo/go.cgi?view=details&amp;search_constraint=terms&amp;depth=0&amp;query=GO:0046983
GENERATION_OF_NEURONS	-0.553484	-0.747148	-0.251005	0.585052	0.462232	0.803947	NRP1,POU4F1,ALS2,PARD3,NRXN3,SLIT2,NRTN,SIAH1,PARD6B,FEZ2,RTN4,CIT,OPHN1,TRAPPC4,UBB,PPT1,YWHAH,LDB1,MDGA1,CDK5,DTX1,MAP1S,NF1,CYFIP1,LST1	Genes annotated by the GO term GO:0048699. The process by which nerve cells are generated. This includes the production of neuroblasts and their differentiation into neurons.		GO	http://amigo.geneontology.org/cgi-bin/amigo/go.cgi?view=details&amp;search_constraint=terms&amp;depth=0&amp;query=GO:0048699
TRANSCRIPTION_ELONGATION_REGULATOR_ACTIVITY	-0.545115	-0.312976	-0.687315	0.600537	0.762303	0.511314	TSFM,HTATSF1,IKBKAP,SUPT16H,ELL,SUPT5H,SUPT4H1,ERCC6,ELP3	Genes annotated by the GO term GO:0003711. Any activity that modulates the rate of transcription elongation, the addition of ribonucleotides to an RNA molecule following transcription initiation.		GO	http://amigo.geneontology.org/cgi-bin/amigo/go.cgi?view=details&amp;search_constraint=terms&amp;depth=0&amp;query=GO:0003711
GLUCOSE_CATABOLIC_PROCESS	-0.540888	-0.855499	0.219358	0.608064	0.425114	0.833643	PFKL,PFKM,ALDOA,HK1,PGD,ECD,PGLS	Genes annotated by the GO term GO:0006007. The chemical reactions and pathways resulting in the breakdown of glucose, the aldohexose gluco-hexose.		GO	http://amigo.geneontology.org/cgi-bin/amigo/go.cgi?view=details&amp;search_constraint=terms&amp;depth=0&amp;query=GO:0006007
LIPID_METABOLIC_PROCESS	-0.53908	-0.177376	-0.716701	0.590563	0.859432	0.474578	ABCG1,HPGD,AKR1C3,ST3GAL6,ALG1,SCARB1,PECI,PIGK,SREBF1,ALDH5A1,CHKA,CHPT1,PIK3R1,PCYT2,SOAT1,NPC1,LPCAT1,ACADSB,SLC27A6,ALDH3A2,SMG1,PPAP2A,FADS2,SLC27A4,CLN8,ETNK1,CPNE1,DHCR7,MLYCD,WWOX,SREBF2,ACP6,GNPAT,ACAT2,APOL1,PIK3C2A,LARGE,TSPO,FDPS,ASAH1,SGMS1,PIGZ,PIP5K1A,LASS5,PLAA,PIGT,FADS1,SCP2,ACAD8,PGS1,PIGF,BDH2,CEPT1,AGPS,CERK,GPX4,PIGA,PI4KB,CPNE3,LTA4H,BTN3A1,FABP5,MIF,ST8SIA5,ACOX3,SOD1,SC5D…	Genes annotated by the GO term GO:0006629. The chemical reactions and pathways involving lipids, compounds soluble in an organic solvent but not, or sparingly, in an aqueous solvent. Includes fatty acids; neutral fats, other fatty-acid esters, and soaps; long-chain (fatty) alcohols and waxes; sphingoids and other long-chain bases; glycolipids, phospholipids and sphingolipids; and carotenes, polyp…		GO	http://amigo.geneontology.org/cgi-bin/amigo/go.cgi?view=details&amp;search_constraint=terms&amp;depth=0&amp;query=GO:0006629
BASOLATERAL_PLASMA_MEMBRANE	-0.536043	-1.33833	0.0810263	0.598492	0.19745	0.936315	TJP1,SLC4A11,DLG1,SORBS3,ATP7A,LIMA1,SLC16A10,B4GALT1,STX2,NEXN,ACTN1,ERBB2IP,STX4,TRIP6,MUC20,VCL,EVL,MYO1C,PTPRC	Genes annotated by the GO term GO:0016323. Part of the plasma membrane that includes the basal end and sides of the cell. Often used in reference to animal polarized epithelial membranes, where the basal membrane is the part attached to the extracellular matrix, or in plant cells, where the basal membrane is defined with respect to the zygotic axis.		GO	http://amigo.geneontology.org/cgi-bin/amigo/go.cgi?view=details&amp;search_constraint=terms&amp;depth=0&amp;query=GO:0016323
COPPER_ION_BINDING	-0.529733	-0.913994	-0.0410606	0.615317	0.395963	0.96858	ATP7A,ATOX1,TP53,SOD1,PRNP,CCS,RNF7	Genes annotated by the GO term GO:0005507. Interacting selectively with copper (Cu) ions.		GO	http://amigo.geneontology.org/cgi-bin/amigo/go.cgi?view=details&amp;search_constraint=terms&amp;depth=0&amp;query=GO:0005507
CATION_BINDING	-0.527961	-1.06417	0.0154498	0.598696	0.289814	0.987704	MDM2,MSRB3,MDM4,MMP15,NUCB2,SLC25A13,DYRK2,RPS27,SIAH1,ZEB1,LTBP4,MCTP2,FECH,PKD2,LNPEP,RASGRP1,ATP7A,CAMKK2,EEA1,RNF11,ZNF22,RCN1,ATOX1,CANX,ARIH2,ABL2,SIRT6,ZNF146,RABIF,CALU,LIMD1,PEX12,ERAP2,TPT1,PPP3CB,HSP90B1,CSRP1,ISCU,CHMP1A,KPNB1,TIMM13,LRPAP1,THBS3,RCN2,CALR,RLF,SEPX1,LTA4H,BNIP2,TP53,SOD1,CALM3,RASSF1,PRNP,LETM1,FDX1,POLR2I,ECE2,MAN1B1,POLR2K,MYNN,ACO2,PEF1,DUSP12,CA2,MEX3B,CRIP1,HPCAL…	Genes annotated by the GO term GO:0043169. Interacting selectively with cations, charged atoms or groups of atoms with a net positive charge.		GO	http://amigo.geneontology.org/cgi-bin/amigo/go.cgi?view=details&amp;search_constraint=terms&amp;depth=0&amp;query=GO:0043169
RNA_HELICASE_ACTIVITY	-0.527868	3.12206	-2.68934	0.603702	0.00561213	0.0145192	DHX9,DDX6,DDX54,G3BP1,DDX17,DDX56,DDX23,DDX20,DDX18,DDX3X,DHX15,DDX10,SKIV2L,UPF1,DHX38,BAT1,DDX21,RAD54B,DHX16,DHX8	Genes annotated by the GO term GO:0003724. Catalysis of the unwinding of an RNA helix.		GO	http://amigo.geneontology.org/cgi-bin/amigo/go.cgi?view=details&amp;search_constraint=terms&amp;depth=0&amp;query=GO:0003724
MACROMOLECULAR_COMPLEX_ASSEMBLY	-0.525159	0.293434	-0.896855	0.60006	0.769497	0.370885	TJP1,MDM2,COX15,BCL10,MDM4,SMAD4,AASS,SEPT11,PARD3,ALDH5A1,EIF4A2,EIF4B,SRPK2,SF1,EIF1AX,IGF1R,GTF2I,SCUBE3,SFRS1,GJC1,THRAP3,IKBKAP,SRC,LAMC1,DICER1,EIF2AK3,TGFBR1,EIF3E,CD9,APC,PEX13,SFRS2IP,MED17,PBX4,MAZ,PARD6B,TSPAN4,CCT6B,MLL,EIF2AK4,LLGL1,EIF2B5,SCO1,GTF2E2,COX10,DARS,RANBP9,TUBGCP2,ADRB2,MED7,MED23,SET,MED16,CAPZA1,USP39,PEX14,EIF2A,SFRS6,CDC42,SEPT7,WIPF1,RSF1,PAIP1,HSPB1,EIF3A,GOPC,SMAR…	Genes annotated by the GO term GO:0065003. The aggregation, arrangement and bonding together of a set of macromolecules to form a complex.		GO	http://amigo.geneontology.org/cgi-bin/amigo/go.cgi?view=details&amp;search_constraint=terms&amp;depth=0&amp;query=GO:0065003
PROTEIN_OLIGOMERIZATION	-0.514147	-2.50884	0.820797	0.611492	0.0186796	0.419225	BCL10,AASS,SEPT11,ALDH5A1,IGF1R,SCUBE3,EIF2AK3,PEX14,SEPT7,GOPC,BAX,TP53,AMFR,ATPIF1,CCDC88C,RAD51,INSR,NOD1,SEPT9,IRAK1,MALT1,MUC20,MAP3K11,STOM,TP63,DGKD,SYT1	Genes annotated by the GO term GO:0051259. The process of creating protein oligomers, compounds composed of a small number, usually between three and ten, of component monomers; protein oligomers may be composed of different or identical monomers. Oligomers may be formed by the polymerization of a number of monomers or the depolymerization of a large protein polymer.		GO	http://amigo.geneontology.org/cgi-bin/amigo/go.cgi?view=details&amp;search_constraint=terms&amp;depth=0&amp;query=GO:0051259
RESPONSE_TO_IONIZING_RADIATION	-0.509748	-0.0552489	-0.733122	0.631924	0.95808	0.496394	BRCC3,LIG4,ATM,XRCC4,NHEJ1,PML	Genes annotated by the GO term GO:0010212. A change in state or activity of a cell or an organism (in terms of movement, secretion, enzyme production, gene expression, etc.) as a result of a ionizing radiation stimulus. Ionizing radiation is radiation with sufficient energy to remove electrons from atoms and may arise from spontaneous decay of unstable isotopes, resulting in alpha and beta partic…		GO	http://amigo.geneontology.org/cgi-bin/amigo/go.cgi?view=details&amp;search_constraint=terms&amp;depth=0&amp;query=GO:0010212
CELLULAR_RESPIRATION	-0.508294	1.97918	-2.33214	0.618183	0.0652696	0.0330833	NDUFS1,SDHC,UQCRC2,PDHB,UQCRB,NDUFS4,SLC25A14,CYCS,SDHD,NNT,SDHA,UQCRC1,SDHB,ACO2,OXA1L,SURF1,ME3	Genes annotated by the GO term GO:0045333. The enzymatic release of energy from organic compounds (especially carbohydrates and fats) which either requires oxygen (aerobic respiration) or does not (anaerobic respiration).		GO	http://amigo.geneontology.org/cgi-bin/amigo/go.cgi?view=details&amp;search_constraint=terms&amp;depth=0&amp;query=GO:0045333
REGULATION_OF_CELL_MIGRATION	-0.50262	-0.733073	-0.037722	0.625142	0.478846	0.970585	CLIC4,NF2,PARD6B,RTN4,GTPBP4,MIA3,NEXN,PTEN,EGFR,TRIP6,VCL,NF1	Genes annotated by the GO term GO:0030334. Any process that modulates the frequency, rate or extent of cell migration.		GO	http://amigo.geneontology.org/cgi-bin/amigo/go.cgi?view=details&amp;search_constraint=terms&amp;depth=0&amp;query=GO:0030334
ATP_DEPENDENT_RNA_HELICASE_ACTIVITY	-0.501622	3.33904	-2.4894	0.624321	0.00533189	0.0271255	DHX9,DDX54,G3BP1,DDX56,DDX23,DDX20,DDX18,DDX3X,SKIV2L,UPF1,DHX38,BAT1,DDX21,DHX8	Genes annotated by the GO term GO:0004004. Catalysis of the reaction: ATP + H2O = ADP + phosphate, driving the unwinding of an RNA helix.		GO	http://amigo.geneontology.org/cgi-bin/amigo/go.cgi?view=details&amp;search_constraint=terms&amp;depth=0&amp;query=GO:0004004
RHO_PROTEIN_SIGNAL_TRANSDUCTION	-0.498838	-0.69466	-0.122611	0.622844	0.49454	0.903528	ABCA1,ALS2,ARHGAP5,ARHGDIA,RALBP1,FGD6,ARHGDIB,TSC1,RAC1,ROCK1,TAX1BP3,FGD3,FGD1,CFL1,ARHGAP27,RHOA,RHOG,ARHGAP29,ARHGAP1,ARF6,RHOB,ARHGAP4,FGD2	Genes annotated by the GO term GO:0007266. A series of molecular signals within the cell that are mediated by a member of the Rho family of proteins switching to a GTP-bound active state.		GO	http://amigo.geneontology.org/cgi-bin/amigo/go.cgi?view=details&amp;search_constraint=terms&amp;depth=0&amp;query=GO:0007266
OXIDOREDUCTASE_ACTIVITY_GO_0016705	-0.495671	0.988542	-1.34781	0.6284	0.34093	0.200738	EGLN1,SCD,P4HA1,P4HA2,FADS1,P4HB,PLOD3,SC5DL,EGLN2,SC4MOL,DOHH,HMOX2,ASPH,KMO	Genes annotated by the GO term GO:0016705. Catalysis of an oxidation-reduction (redox) reaction in which hydrogen or electrons are transferred from each of two donors, and molecular oxygen is reduced or incorporated into a donor.		GO	http://amigo.geneontology.org/cgi-bin/amigo/go.cgi?view=details&amp;search_constraint=terms&amp;depth=0&amp;query=GO:0016705
DI___TRI_VALENT_INORGANIC_CATION_TRANSMEMBRANE_TRANSPORTER_ACTIVITY	-0.491917	-1.71578	0.544077	0.630401	0.108238	0.594948	ITPR2,ITPR1,SLC11A2,ATP2B4,ITPR3,SLC30A3,FXN,ATP2B1,ATP2C1,SLC8A1,CCS,ATP2A2,SLC31A1,SLC30A5,ATP2A3	Genes annotated by the GO term GO:0015082. Catalysis of the transfer of inorganic cations with a valency of two or three from one side of the membrane to the other. Inorganic cations are atoms or small molecules with a positive charge that do not contain carbon in covalent linkage.		GO	http://amigo.geneontology.org/cgi-bin/amigo/go.cgi?view=details&amp;search_constraint=terms&amp;depth=0&amp;query=GO:0015082
SPINDLE_POLE	-0.489034	1.80988	-1.67343	0.633634	0.095412	0.120088	SMC3,TUBGCP3,BUB1,NUMA1,KNTC1,KATNB1,NDE1,DCTN1,ZW10,TUBG1,TPX2,CENPF,LATS2	Genes annotated by the GO term GO:0000922. Either of the ends of a spindle, where spindle microtubules are organized; usually contains a microtubule organizing center and accessory molecules, spindle microtubules and astral microtubules.		GO	http://amigo.geneontology.org/cgi-bin/amigo/go.cgi?view=details&amp;search_constraint=terms&amp;depth=0&amp;query=GO:0000922
CYSTEINE_TYPE_PEPTIDASE_ACTIVITY	-0.487781	-0.148538	-0.731695	0.628746	0.88277	0.469226	CTSL1,USP53,VCPIP1,SENP2,CASP6,BLMH,CASP10,USP8,CASP3,USP12,CAPNS1,USP4,ATG4A,USP7,CTSH,SOLH,PDIA3,CASP9,USP14,CASP1,USP11,CASP7,CASP8,USP21,UFD1L,USP13,UCHL3,ATG4B,USP16,CTSB,USP1,ATG4D,USP9X,CAPN3,USP15,CTSS	Genes annotated by the GO term GO:0008234. Catalysis of the hydrolysis of peptide linkages in oligopeptides or polypeptides; a cysteine residue is at the active center.		GO	http://amigo.geneontology.org/cgi-bin/amigo/go.cgi?view=details&amp;search_constraint=terms&amp;depth=0&amp;query=GO:0008234
GALACTOSYLTRANSFERASE_ACTIVITY	-0.47138	-0.753272	-0.0923107	0.651707	0.475853	0.929038	B4GALT6,B4GALT1,B4GALT3,B4GALT7,B3GALT4,B4GALT2,B4GALT5,B4GALT4	Genes annotated by the GO term GO:0008378. Catalysis of the transfer of a galactosyl group to an acceptor molecule, typically another carbohydrate or a lipid.		GO	http://amigo.geneontology.org/cgi-bin/amigo/go.cgi?view=details&amp;search_constraint=terms&amp;depth=0&amp;query=GO:0008378
REGULATION_OF_MAPKKK_CASCADE	-0.469836	-0.0825871	-0.496714	0.649648	0.935987	0.631297	TAOK3,MAPK8IP3,HIPK2,ADRB2,CD24,ZNF675,TRAF7,TAOK2,ATP6AP2,NF1	Genes annotated by the GO term GO:0043408. Any process that modulates the frequency, rate or extent of signal transduction mediated by the MAPKKK cascade.		GO	http://amigo.geneontology.org/cgi-bin/amigo/go.cgi?view=details&amp;search_constraint=terms&amp;depth=0&amp;query=GO:0043408
ACTIN_CYTOSKELETON	-0.4687	-0.909927	0.0905693	0.640608	0.3657	0.92807	SORBS2,ABLIM1,FYB,HAP1,CLIC4,SEPT11,SPTA1,FLNB,MYO18B,FSCN1,DAPK1,WASF2,PKD2,GAS2,CASK,WASF1,PDLIM5,LIMA1,TPM3,MYO9B,LLGL1,TSC1,CORO1C,CAPZA1,SEPT7,WIPF1,IQGAP2,MYH10,ACTR2,MYL6B,WASL,SPTBN1,SPTAN1,DAG1,CAPG,PALLD,ACTR3,TWF1,BIN1,CTTNBP2NL,ACTR1A,EZR,ARPC5,CAPZA2,MYL6,WAS,SEPT9,CAPZB,FLNA,ARPC1A,TPM4,CLIC5,IQGAP1,ARPC1B,KPTN,TPM2,DCTN3,SPTBN4,KLHL2,ARPC4,ANLN,MYH9,DYNLL2,ARPC3,SLC9A3R1,STK38L,ACT…	Genes annotated by the GO term GO:0015629. The part of the cytoskeleton (the internal framework of a cell) composed of actin and associated proteins. Includes actin cytoskeleton-associated complexes.		GO	http://amigo.geneontology.org/cgi-bin/amigo/go.cgi?view=details&amp;search_constraint=terms&amp;depth=0&amp;query=GO:0015629
REGIONALIZATION	-0.461736	0.93492	-1.13611	0.660538	0.385912	0.299244	TRIM14,MDFI,BMI1,ACVR2B,DVL2,PBX3,SMAD2	Genes annotated by the GO term GO:0003002. The pattern specification process by which an axis or axes is subdivided in space to define an area or volume in which specific patterns of cell differentiation will take place or in which cells interpret a specific environment.		GO	http://amigo.geneontology.org/cgi-bin/amigo/go.cgi?view=details&amp;search_constraint=terms&amp;depth=0&amp;query=GO:0003002
PEROXISOME_ORGANIZATION_AND_BIOGENESIS	-0.458339	0.180841	-1.24095	0.654277	0.859281	0.236553	ABCD3,PEX13,PEX12,PEX14,FIS1,PEX10,PEX26,PEX3,PEX6,PEX7,VPS4B,PEX1,PEX19,PEX16	Genes annotated by the GO term GO:0007031. A process that is carried out at the cellular level which results in the formation, arrangement of constituent parts, or disassembly of a peroxisome.		GO	http://amigo.geneontology.org/cgi-bin/amigo/go.cgi?view=details&amp;search_constraint=terms&amp;depth=0&amp;query=GO:0007031
EUKARYOTIC_TRANSLATION_INITIATION_FACTOR_3_COMPLEX	-0.457175	0.943342	-1.1815	0.663631	0.381923	0.282105	EIF3E,EIF3A,EIF3J,COPS5,EIF3B,EIF3C,EIF3I	Genes annotated by the GO term GO:0005852. A complex of several polypeptides that plays at least two important roles in protein synthesis: First, eIF3 binds to the 40S ribosome and facilitates loading of the Met-tRNA/eIF2.GTP ternary complex to form the 43S preinitiation complex. Subsequently, eIF3 apparently assists eIF4 in recruiting mRNAs to the 43S complex.		GO	http://amigo.geneontology.org/cgi-bin/amigo/go.cgi?view=details&amp;search_constraint=terms&amp;depth=0&amp;query=GO:0005852
REGULATION_OF_CELLULAR_COMPONENT_SIZE	-0.451398	-1.25481	0.471693	0.66756	0.256212	0.65381	ALS2,LIMA1,NCK1,CAPG,RASA1,ARF6,GSN	Genes annotated by the GO term GO:0032535. A process that modulates the size of a cellular component.		GO	http://amigo.geneontology.org/cgi-bin/amigo/go.cgi?view=details&amp;search_constraint=terms&amp;depth=0&amp;query=GO:0032535
PROTEIN_MODIFICATION_PROCESS	-0.446285	0.387438	-0.898468	0.655644	0.698647	0.369501	MDM2,TRIB1,PTPRM,FYB,ST3GAL6,BRAF,TEC,PTPRD,MAGT1,ALG1,STT3B,F2R,NMT2,LCK,PIGK,BCL10,MMP15,ST8SIA4,VCPIP1,ICK,STK38,PTPRE,SGK3,MAPK12,SRPK2,MGAT4B,PTPN13,DYRK2,FUT4,PXK,ERG,PTPLA,PAM,DYRK3,TPST2,RNF14,IGF1R,UBA3,PRKD3,SENP7,TSPAN7,DAPK1,DAPK2,ALG12,MAPK6,UBE3C,IKBKAP,PTPN18,TAOK3,EVPL,MAPKAPK2,SMURF1,CAMK4,POMGNT1,PRKCH,SMG1,MYLIP,PHKA2,FBXO11,CAMKK2,EIF2AK3,MAPK8,MYST1,COG3,NF2,DUSP22,TGFBR1,DPH…	Genes annotated by the GO term GO:0006464. The covalent alteration of one or more amino acids occurring in proteins, peptides and nascent polypeptides (co-translational, post-translational modifications). Includes the modification of charged tRNAs that are destined to occur in a protein (pre-translation modification).		GO	http://amigo.geneontology.org/cgi-bin/amigo/go.cgi?view=details&amp;search_constraint=terms&amp;depth=0&amp;query=GO:0006464
NEGATIVE_REGULATION_OF_CELLULAR_PROTEIN_METABOLIC_PROCESS	-0.446125	-0.435547	-0.341481	0.660299	0.66783	0.736303	TRAT1,EIF2AK3,NF2,LIMA1,APC,EIF2AK1,ARHGEF2,SIGIRR,TSC1,SET,GTPBP4,CAPG,KATNB1,MAPRE1,PPP2R4,MID1IP1,PAIP2,DNAJC1,GSN,CLASP1,BCL3	Genes annotated by the GO term GO:0032269. Any process that stops, prevents or reduces the frequency, rate or extent of the chemical reactions and pathways involving a protein, occurring at the level of an individual cell.		GO	http://amigo.geneontology.org/cgi-bin/amigo/go.cgi?view=details&amp;search_constraint=terms&amp;depth=0&amp;query=GO:0032269
REGULATION_OF_CYTOSKELETON_ORGANIZATION_AND_BIOGENESIS	-0.444025	-0.48152	-0.185873	0.66204	0.635646	0.854514	SORBS3,NF2,LIMA1,APC,ARHGEF2,TSC1,CLASP2,NCK1,CCDC88A,NEXN,CAPG,RASA1,CRIPAK,KATNB1,MAPRE1,CEP250,MID1IP1,ARF6,GSN,CLASP1	Genes annotated by the GO term GO:0051493. Any process that modulates the frequency, rate or extent of the formation, arrangement of constituent parts, or disassembly of cytoskeletal structures.		GO	http://amigo.geneontology.org/cgi-bin/amigo/go.cgi?view=details&amp;search_constraint=terms&amp;depth=0&amp;query=GO:0051493
NUCLEOLUS	-0.437176	3.44335	-3.07738	0.662997	0.000863155	0.00274363	MDM2,RBPJ,UBTF,RPP30,FXR1,PNO1,DNAJB9,IKBKAP,SC65,DDX54,NF2,FMR1,THAP2,NOL3,POLR1C,MORF4L2,NOM1,PTBP1,IFI16,DDX47,ZNF43,ZNF259,RRP1,MYBBP1A,XRN2,ZNF346,GEMIN4,TOP1,DDX56,GNL3,SDAD1,SPTBN1,DKC1,COIL,DEDD,RPL3,UTP18,EMG1,NOL6,SRP68,TP53,EXOSC9,IMP4,ZNF506,NUFIP1,KRR1,CIRH1A,EXOSC10,RPP40,UTP3,UTP20,NSUN2,MPHOSPH10,IMP3,NPM1,WRN,CDKN2AIP,CCNT1,LYAR,TCOF1,ZNF330,DDX24,NHP2L1,DEDD2,RPS19BP1,PARP1,ZNF2…	Genes annotated by the GO term GO:0005730. A small, dense body one or more of which are present in the nucleus of eukaryotic cells. It is rich in RNA and protein, is not bounded by a limiting membrane, and is not seen during mitosis. Its prime function is the transcription of the nucleolar DNA into 45S ribosomal-precursor RNA, the processing of this RNA into 5.8S, 18S, and 28S components of ribos…		GO	http://amigo.geneontology.org/cgi-bin/amigo/go.cgi?view=details&amp;search_constraint=terms&amp;depth=0&amp;query=GO:0005730
CELLULAR_COMPONENT_ASSEMBLY	-0.434261	0.115061	-0.645156	0.664556	0.908509	0.519548	TJP1,MDM2,COX15,BCL10,MDM4,SMAD4,AASS,SEPT11,PARD3,ALDH5A1,EIF4A2,EIF4B,SRPK2,SF1,EIF1AX,IGF1R,GTF2I,SCUBE3,SFRS1,GJC1,THRAP3,IKBKAP,SC65,SRC,LAMC1,DICER1,EIF2AK3,TGFBR1,EIF3E,CD9,APC,PEX13,SFRS2IP,MED17,PBX4,MAZ,PARD6B,SIRT1,TSPAN4,CCT6B,MLL,EIF2AK4,LLGL1,EIF2B5,SCO1,GTF2E2,COX10,DARS,RANBP9,TUBGCP2,ADRB2,MED7,MED23,SET,MED16,CAPZA1,USP39,PEX14,EIF2A,SFRS6,CDC42,SEPT7,WIPF1,RSF1,PAIP1,HSPB1,EIF3…	Genes annotated by the GO term GO:0022607. A cellular process that results in the assembly of a part of the cell.		GO	http://amigo.geneontology.org/cgi-bin/amigo/go.cgi?view=details&amp;search_constraint=terms&amp;depth=0&amp;query=GO:0022607
ELECTRON_TRANSPORT_GO_0006118	-0.42884	0.158733	-0.937569	0.671103	0.874943	0.355953	AKR1C3,ALDH5A1,SLC25A13,GLUD2,WWOX,POR,SDHC,BLVRA,CYB5R2,ENOX2,GPX4,PGD,FXN,NNT,SDHA,UQCRC1,RETSAT,OXA1L,SLC25A12,MTRR,TXNL1,GRHPR,NDOR1,NCF4,PPOX,ALDH9A1,SCO2,SURF1,ME3,FDXR,HCCS	Genes annotated by the GO term GO:0006118. The transport of electrons from an electron donor to an electron acceptor.		GO	http://amigo.geneontology.org/cgi-bin/amigo/go.cgi?view=details&amp;search_constraint=terms&amp;depth=0&amp;query=GO:0006118
NUCLEOSOME_ASSEMBLY	-0.427948	0.64831	-0.745665	0.683624	0.540786	0.484047	SET,RSF1,SMARCA5,NAP1L1,ASF1A,CHAF1A,NAP1L4	Genes annotated by the GO term GO:0006334. The aggregation, arrangement and bonding together of a nucleosome, the beadlike structural units of eukaryotic chromatin composed of histones and DNA.		GO	http://amigo.geneontology.org/cgi-bin/amigo/go.cgi?view=details&amp;search_constraint=terms&amp;depth=0&amp;query=GO:0006334
MITOCHONDRIAL_RESPIRATORY_CHAIN	-0.422643	0.730327	-1.34975	0.677562	0.47459	0.193827	COX15,NDUFB6,NDUFS1,NDUFS3,UQCRB,NDUFS4,NDUFA6,NDUFA9,NDUFA1,NNT,SDHA,UQCRC1,NDUFS2,NDUFS7,OXA1L,NDUFV1,NDUFS8,SURF1,NDUFA2	Genes annotated by the GO term GO:0005746. The protein complexes that form the mitochondrial electron transport system (the respiratory chain). Complexes I, III and IV can transport protons if embedded in an oriented membrane, such as an intact mitochondrial inner membrane.		GO	http://amigo.geneontology.org/cgi-bin/amigo/go.cgi?view=details&amp;search_constraint=terms&amp;depth=0&amp;query=GO:0005746
ATP_DEPENDENT_HELICASE_ACTIVITY	-0.418142	2.33531	-1.92265	0.680088	0.0295292	0.0681922	DHX9,DDX54,G3BP1,CHD1,XRCC5,DDX56,DDX23,DDX20,DDX18,CHD3,RUVBL2,DDX3X,RECQL,CHD2,SKIV2L,UPF1,DHX38,BAT1,PIF1,DDX21,CHD4,DHX8	Genes annotated by the GO term GO:0008026. Catalysis of the reaction: ATP + H2O = ADP + phosphate to drive the unwinding of a DNA or RNA helix.		GO	http://amigo.geneontology.org/cgi-bin/amigo/go.cgi?view=details&amp;search_constraint=terms&amp;depth=0&amp;query=GO:0008026
POSITIVE_REGULATION_OF_HYDROLASE_ACTIVITY	-0.414868	-0.676451	0.0591816	0.681924	0.505222	0.953298	F2R,LCK,GNAQ,IFT57,RALBP1,MOAP1,CARD8,NLRP2,BAX,CYCS,TP53,CASP9,SMAD3,EGFR,PPP2R4,DIABLO,ERN1,ARHGAP27,MTCH1,VCP,STAT1,APAF1,PMAIP1,HIP1,GNA15	Genes annotated by the GO term GO:0051345. Any process that activates or increases the frequency, rate or extent of hydrolase activity, the catalysis of the hydrolysis of various bonds.		GO	http://amigo.geneontology.org/cgi-bin/amigo/go.cgi?view=details&amp;search_constraint=terms&amp;depth=0&amp;query=GO:0051345
COFACTOR_BINDING	-0.413591	-0.321041	-0.464167	0.68544	0.752922	0.649664	HPGD,WWOX,ABAT,GCLC,BDH2,ALDH6A1,NNT,ACOT7,HACL1,MTRR,GRHPR,NDOR1,PPOX,ME3,BIRC5	Genes annotated by the GO term GO:0048037. Interacting selectively with a cofactor, a substance that is required for the activity of an enzyme or other protein. Cofactors may be inorganic, such as the metal atoms zinc, iron, and copper in certain forms, or organic, in which case they are referred to as coenzymes. Cofactors may either be bound tightly to active sites or bind loosely with the subst…		GO	http://amigo.geneontology.org/cgi-bin/amigo/go.cgi?view=details&amp;search_constraint=terms&amp;depth=0&amp;query=GO:0048037
CELL_PROJECTION_PART	-0.412079	0.29398	-1.43708	0.697353	0.780586	0.210196	PKD2,B4GALT1,SOD1,RPGRIP1L,RAB35,EFHC1	Genes annotated by the GO term GO:0044463. Any constituent part of a cell projection, a prolongation or process extending from a cell, e.g. a flagellum or axon.		GO	http://amigo.geneontology.org/cgi-bin/amigo/go.cgi?view=details&amp;search_constraint=terms&amp;depth=0&amp;query=GO:0044463
DNA_HELICASE_ACTIVITY	-0.411475	2.06728	-1.50292	0.684705	0.0506714	0.14708	ATRX,DHX9,G3BP1,ERCC8,CHD1,XRCC5,CHD3,SMARCAL1,RUVBL2,IGHMBP2,WRN,RUVBL1,SUPV3L1,RECQL,CHD2,SETX,ERCC3,RECQL4,PIF1,RAD54B,CHD4,ERCC2,ERCC6	Genes annotated by the GO term GO:0003678. Catalysis of the unwinding of a DNA duplex.		GO	http://amigo.geneontology.org/cgi-bin/amigo/go.cgi?view=details&amp;search_constraint=terms&amp;depth=0&amp;query=GO:0003678
OLIGOSACCHARYL_TRANSFERASE_COMPLEX	-0.407405	-0.505167	-0.262803	0.695882	0.628955	0.80027	MAGT1,STT3B,KRTCAP2,RPN2,DDOST,DAD1,STT3A,TUSC3	Genes annotated by the GO term GO:0008250. A multisubunit protein complex in the endoplasmic reticulum membrane of eukaryotes that transfers lipid-linked oligosaccharide precursor to asparagine residues on nascent proteins; includes at least nine different subunits, at least in yeast.		GO	http://amigo.geneontology.org/cgi-bin/amigo/go.cgi?view=details&amp;search_constraint=terms&amp;depth=0&amp;query=GO:0008250
GOLGI_STACK	-0.402989	-0.553645	0.381955	0.694678	0.590898	0.709771	NECAB3,SGMS1,B4GALT1,AP4M1,B3GALT6,GOLGB1,TRAPPC4,ZFYVE1,RAB14,OCRL,CLN3,GOLGA5	Genes annotated by the GO term GO:0005795. The set of thin, flattened membrane-bounded compartments, called cisternae, that form the central portion of the Golgi complex. The stack usually comprises cis, medial, and trans cisternae; the cis- and trans-Golgi networks are not considered part of the stack.		GO	http://amigo.geneontology.org/cgi-bin/amigo/go.cgi?view=details&amp;search_constraint=terms&amp;depth=0&amp;query=GO:0005795
REGULATION_OF_RHO_PROTEIN_SIGNAL_TRANSDUCTION	-0.39973	-0.734938	-0.00505916	0.698676	0.481088	0.996074	ALS2,RALBP1,FGD6,TSC1,RAC1,FGD3,FGD1,ARHGAP27,ARF6,FGD2	Genes annotated by the GO term GO:0035023. Any process that modulates the frequency, rate or extent of Rho protein signal transduction.		GO	http://amigo.geneontology.org/cgi-bin/amigo/go.cgi?view=details&amp;search_constraint=terms&amp;depth=0&amp;query=GO:0035023
DNA_DIRECTED_RNA_POLYMERASEII_CORE_COMPLEX	-0.39616	1.34274	-1.39108	0.702343	0.216205	0.201666	POLR2D,SFRS2IP,MED21,ZNF281,ZNF148,POLR2B,POLR2L,POLR2A,POLR2E	Genes annotated by the GO term GO:0005665. RNA polymerase II, one of three nuclear DNA-directed RNA polymerases found in all eukaryotes, is a multisubunit complex; typically it produces mRNAs, snoRNAs, and some of the snRNAs. Two large subunits comprise the most conserved portion including the catalytic site and share similarity with other eukaryotic and bacterial multisubunit RNA polymerases. Th…		GO	http://amigo.geneontology.org/cgi-bin/amigo/go.cgi?view=details&amp;search_constraint=terms&amp;depth=0&amp;query=GO:0005665
SECONDARY_METABOLIC_PROCESS	-0.393837	-1.08901	0.242447	0.698327	0.290516	0.811175	COX15,CPOX,FECH,TSPO,COX10,BLVRA,AP3D1,PAICS,ALAS2,RDH11,RETSAT,GMPS,AS3MT,ALAD,PPOX,ALDH8A1,NFE2L1,ALAS1,DHRS3	Genes annotated by the GO term GO:0019748. The chemical reactions and pathways resulting in many of the chemical changes of compounds that are not necessarily required for growth and maintenance of cells, and are often unique to a taxon. In multicellular organisms secondary metabolism is generally carried out in specific cell types, and may be useful for the organism as a whole. In unicellular or…		GO	http://amigo.geneontology.org/cgi-bin/amigo/go.cgi?view=details&amp;search_constraint=terms&amp;depth=0&amp;query=GO:0019748
ACTIN_BINDING	-0.392517	-0.169863	-0.575148	0.69653	0.86588	0.568056	ABLIM1,SHROOM3,SPTA1,SVIL,CNN2,SYNE1,WASF2,ADD1,PDLIM5,LIMA1,MYO9B,CAPZA1,CCDC88A,WIPF1,IQGAP2,MYH10,DMD,SPTBN1,FLII,SSH2,NEXN,SPTAN1,CXCR4,EZR,EGFR,SSH1,FXYD5,CAPZB,FLNA,ARPC1A,LRPPRC,KPTN,DBNL,SPTBN4,PARVG,ARPC4,ANLN,MYH9,TWF2,MAP1S,VCL,ACTN4,PLS1,CYFIP1,SMTN,MTSS1	Genes annotated by the GO term GO:0003779. Interacting selectively with monomeric or multimeric forms of actin, including actin filaments.		GO	http://amigo.geneontology.org/cgi-bin/amigo/go.cgi?view=details&amp;search_constraint=terms&amp;depth=0&amp;query=GO:0003779
HETEROCYCLE_METABOLIC_PROCESS	-0.39039	-0.846033	0.0631422	0.70083	0.408641	0.950349	COX15,CPOX,UROS,FECH,TSPO,COX10,BLVRA,PAICS,P4HB,ALAS2,ALDH6A1,GMPS,PRPS1,ALAD,PPOX,NFE2L1,ALAS1,MTHFD2,ASMTL	Genes annotated by the GO term GO:0046483. The chemical reactions and pathways involving heterocyclic compounds, those with a cyclic molecular structure and at least two different atoms in the ring (or rings).		GO	http://amigo.geneontology.org/cgi-bin/amigo/go.cgi?view=details&amp;search_constraint=terms&amp;depth=0&amp;query=GO:0046483
REGULATION_OF_BODY_FLUID_LEVELS	-0.390355	0.3731	-0.913981	0.701122	0.713686	0.373508	L3MBTL4,F2R,GNAQ,ENTPD1,CD59,TFPI,FLI1,HPS4,PABPC4,WAS,LMAN1,GPI,COPA,GGCX,GNA12,GUCA1B,CEL,SERPINE1	Genes annotated by the GO term GO:0050878. Any process that modulates the levels of body fluids.		GO	http://amigo.geneontology.org/cgi-bin/amigo/go.cgi?view=details&amp;search_constraint=terms&amp;depth=0&amp;query=GO:0050878
AMINOPEPTIDASE_ACTIVITY	-0.387959	-0.985845	-0.0438641	0.709574	0.357051	0.966238	LNPEP,BLMH,ERAP2,XPNPEP1,NPEPPS,ERAP1,METAP2,TPP1	Genes annotated by the GO term GO:0004177. Catalysis of the hydrolysis of N-terminal amino acid residues from oligopeptides or polypeptides.		GO	http://amigo.geneontology.org/cgi-bin/amigo/go.cgi?view=details&amp;search_constraint=terms&amp;depth=0&amp;query=GO:0004177
OXIDOREDUCTASE_ACTIVITY_ACTING_ON_CH_OH_GROUP_OF_DONORS	-0.382724	-0.751308	0.105146	0.704307	0.457637	0.916878	HPGD,AKR1C3,IDH1,UGDH,LDHA,BDH1,ME2,ADH4,MDH1,BDH2,IDH3B,NSDHL,RDH11,CBR1,IDH3G,HSD17B7,HADHA,TSTA3,AKR1B1,RDH5,CBR3,HADH,HSD17B10,GRHPR,HSD17B14,IMPDH1,L2HGDH,D2HGDH,ME3,HADHB,AKR7A3,AKR7A2,PHGDH,GPD2,RDH10	Genes annotated by the GO term GO:0016614. Catalysis of an oxidation-reduction (redox) reaction in which a CH-OH group act as a hydrogen or electron donor and reduces a hydrogen or electron acceptor.		GO	http://amigo.geneontology.org/cgi-bin/amigo/go.cgi?view=details&amp;search_constraint=terms&amp;depth=0&amp;query=GO:0016614
CELLULAR_PROTEIN_COMPLEX_DISASSEMBLY	-0.37903	0.990179	-1.34303	0.712589	0.34544	0.208949	MTRF1,MAZ,SUPT16H,SET,SMARCE1,TTF2,ETF1,UPF1,HMGA1,NRG1,MTERF	Genes annotated by the GO term GO:0043624. The disaggregation of a protein complex into its constituent components, occurring at the level of an individual cell. Protein complexes may have other associated non-protein prosthetic groups, such as nucleic acids, metal ions or carbohydrate groups.		GO	http://amigo.geneontology.org/cgi-bin/amigo/go.cgi?view=details&amp;search_constraint=terms&amp;depth=0&amp;query=GO:0043624
PROTEIN_COMPLEX_DISASSEMBLY	-0.37903	0.990179	-1.34303	0.712589	0.34544	0.208949	MTRF1,MAZ,SUPT16H,SET,SMARCE1,TTF2,ETF1,UPF1,HMGA1,NRG1,MTERF	Genes annotated by the GO term GO:0043241. The disaggregation of a protein complex into its constituent components. Protein complexes may have other associated non-protein prosthetic groups, such as nucleic acids, metal ions or carbohydrate groups.		GO	http://amigo.geneontology.org/cgi-bin/amigo/go.cgi?view=details&amp;search_constraint=terms&amp;depth=0&amp;query=GO:0043241
MACROMOLECULAR_COMPLEX_DISASSEMBLY	-0.37903	0.990179	-1.34303	0.712589	0.34544	0.208949	MTRF1,MAZ,SUPT16H,SET,SMARCE1,TTF2,ETF1,UPF1,HMGA1,NRG1,MTERF	Genes annotated by the GO term GO:0032984. The disaggregation of a macromolecular complex into its constituent components.		GO	http://amigo.geneontology.org/cgi-bin/amigo/go.cgi?view=details&amp;search_constraint=terms&amp;depth=0&amp;query=GO:0032984
RIBOSOME_BIOGENESIS_AND_ASSEMBLY	-0.377472	2.66465	-2.52475	0.71371	0.0237094	0.0301409	EIF2A,GEMIN4,SDAD1,EXOSC7,DKC1,EXOSC2,DIS3,NPM1,EXOSC3,NOLC1,POP4	Genes annotated by the GO term GO:0042254. The process of the formation of the constituents of the ribosome subunits, their assembly, and their transport to the sites of protein synthesis.		GO	http://amigo.geneontology.org/cgi-bin/amigo/go.cgi?view=details&amp;search_constraint=terms&amp;depth=0&amp;query=GO:0042254
LIGASE_ACTIVITY	-0.376694	-0.0388857	-0.443889	0.70734	0.969073	0.658251	MDM2,PCCA,ACSL4,LIG4,MARS2,ADSS,RNF14,FBXO7,GCLM,SLC27A6,UBE3C,SMURF1,FBXO3,MYLIP,UBR5,TRAF6,WWP1,ERCC8,SUCLA2,GCLC,CBL,CTPS2,DARS,SMURF2,FARSB,UBE2D3,ANAPC5,UHRF2,UBE2L6,PAICS,PFAS,HUWE1,QARS,ACSS2,AMFR,CAD,UBE2H,GSS,MTHFD1,FPGS,ANAPC10,XRCC4,CTPS,UBE2L3,FBXL6,TRAF7,TRIM23,STUB1,FARSA,GMPS,UBR3,MALT1,SARS2,VARS,UBE2K,CDC23,KARS,NARS,ANAPC4,FARS2,PCCB,ZER1,UBE2D2,MARS,UBE2M,ANAPC11,RTCD1,YARS,ANA…	Genes annotated by the GO term GO:0016874. Catalysis of the ligation of two substances with concomitant breaking of a diphosphate linkage, usually in a nucleoside triphosphate. Ligase is the systematic name for any enzyme of EC class 6.		GO	http://amigo.geneontology.org/cgi-bin/amigo/go.cgi?view=details&amp;search_constraint=terms&amp;depth=0&amp;query=GO:0016874
POLYSACCHARIDE_METABOLIC_PROCESS	-0.363359	-0.890051	0.035803	0.731193	0.414208	0.972825	ALG1,GYG2,DYRK2,EPM2A,GAA,GSK3B	Genes annotated by the GO term GO:0005976. The chemical reactions and pathways involving polysaccharides, a polymer of more than 10 monosaccharide residues joined by glycosidic linkages.		GO	http://amigo.geneontology.org/cgi-bin/amigo/go.cgi?view=details&amp;search_constraint=terms&amp;depth=0&amp;query=GO:0005976
CELLULAR_POLYSACCHARIDE_METABOLIC_PROCESS	-0.363359	-0.890051	0.035803	0.731193	0.414208	0.972825	ALG1,GYG2,DYRK2,EPM2A,GAA,GSK3B	Genes annotated by the GO term GO:0044264. The chemical reactions and pathways involving polysaccharides, polymers of more than 10 monosaccharide residues joined by glycosidic linkages, as carried out by individual cells.		GO	http://amigo.geneontology.org/cgi-bin/amigo/go.cgi?view=details&amp;search_constraint=terms&amp;depth=0&amp;query=GO:0044264
COFACTOR_METABOLIC_PROCESS	-0.36258	-0.100713	-0.440267	0.718781	0.920269	0.662056	COX15,MOCS2,CPOX,UROS,GCLM,FECH,MLYCD,SDHC,GCLC,TSPO,COX10,BLVRA,PDHB,ISCU,ACLY,ALAS2,SOD1,PGD,PDSS1,SDHD,NNT,SDHA,ACOT9,SDHB,ACO2,PPT1,GSTA1,CTNS,NFS1,ALAD,GLRX2,GPX1,PPOX,COQ3,COQ2,PDSS2,COQ7,PGLS,NFE2L1,ALAS1,COASY,MTHFD2	Genes annotated by the GO term GO:0051186. The chemical reactions and pathways involving a cofactor, a substance that is required for the activity of an enzyme or other protein. Cofactors may be inorganic, such as the metal atoms zinc, iron, and copper in certain forms, or organic, in which case they are referred to as coenzymes. Cofactors may either be bound tightly to active sites or bind loose…		GO	http://amigo.geneontology.org/cgi-bin/amigo/go.cgi?view=details&amp;search_constraint=terms&amp;depth=0&amp;query=GO:0051186
GUANYL_NUCLEOTIDE_EXCHANGE_FACTOR_ACTIVITY	-0.360839	-0.994642	0.214155	0.721135	0.329078	0.832097	TIAM2,ALS2,SOS1,RAPGEF6,FGD6,RAPGEF5,ARHGEF2,ANKRD27,EIF2B5,PREX1,GBF1,RAPGEF2,FGD3,FGD1,FARP1,EIF2B4,RCBTB2,EIF2B3,EIF2B2,DOCK2,TRIO,SERGEF,NET1,ARHGEF1,MADD,TIAM1,FGD2	Genes annotated by the GO term GO:0005085. Stimulates the exchange of guanyl nucleotides by a GTPase. Under normal cellular physiological conditions, the concentration of GTP is higher than that of GDP, favoring the replacement of GDP by GTP in association with the GTPase.		GO	http://amigo.geneontology.org/cgi-bin/amigo/go.cgi?view=details&amp;search_constraint=terms&amp;depth=0&amp;query=GO:0005085
MEMBRANE_FUSION	-0.356072	-0.456695	-0.0382971	0.725926	0.653353	0.969872	LRMP,SNAP23,VTI1B,VAPA,CD9,EEA1,RABIF,RABEP1,GOSR2,SNAP29,VPS4B,ATG7,VAMP3,NPLOC4,GCA,NAPG,NAPA,BNIP1,STX6	Genes annotated by the GO term GO:0006944. The joining of two lipid bilayers to form a single membrane.		GO	http://amigo.geneontology.org/cgi-bin/amigo/go.cgi?view=details&amp;search_constraint=terms&amp;depth=0&amp;query=GO:0006944
MITOCHONDRIAL_MEMBRANE_ORGANIZATION_AND_BIOGENESIS	-0.352423	1.3223	-1.05667	0.732633	0.218685	0.318198	BNIP3,BCL2L1,DNM1L,TP53,TIMM50,BAK1,MFN2,OPA1,BCL2,TAZ	Genes annotated by the GO term GO:0007006. A process that is carried out at the cellular level which results in the formation, arrangement of constituent parts, or disassembly of the mitochondrial membrane, the lipid bilayer surrounding a mitochondrion.		GO	http://amigo.geneontology.org/cgi-bin/amigo/go.cgi?view=details&amp;search_constraint=terms&amp;depth=0&amp;query=GO:0007006
HISTONE_MODIFICATION	-0.351576	-1.41889	0.346546	0.730046	0.176376	0.733746	MYST1,MYST3,PHB,MYST4,EHMT1,RPS6KA5,SET,NSD1,HUWE1,RBM14,UBE2N,SIRT2,CREBBP,PRMT7,HDAC6,WHSC1L1	Genes annotated by the GO term GO:0016570. The covalent alteration of one or more amino acid residues within a histone protein.		GO	http://amigo.geneontology.org/cgi-bin/amigo/go.cgi?view=details&amp;search_constraint=terms&amp;depth=0&amp;query=GO:0016570
MONOCARBOXYLIC_ACID_METABOLIC_PROCESS	-0.34787	-0.487028	-0.138997	0.729762	0.628897	0.89015	HPGD,AKR1C3,PECI,ALDH5A1,SLC25A10,NPC1,ACADSB,SLC27A6,UGDH,FADS2,MLYCD,GNPAT,FADS1,BDH2,LTA4H,MIF,ACOX3,ECHS1,DEGS1,ACOT9,PPARA,SC4MOL,GBA2,MCAT,HACL1,ADIPOR2,TNFRSF1A,ATF4,PNPLA8,ME3,PPARD,ADIPOR1,SLC27A5,HADHB,PTGES3,CPT1A,ACADVL,MTHFD2,BRCA1,CD74,CROT	Genes annotated by the GO term GO:0032787. The chemical reactions and pathways involving monocarboxylic acids, any organic acid containing one carboxyl (COOH) group or anion (COO-).		GO	http://amigo.geneontology.org/cgi-bin/amigo/go.cgi?view=details&amp;search_constraint=terms&amp;depth=0&amp;query=GO:0032787
REGULATION_OF_CELLULAR_COMPONENT_ORGANIZATION_AND_BIOGENESIS	-0.342272	0.201289	-0.555312	0.733078	0.841003	0.580291	STON1,ZFYVE16,EIF4A2,EIF4B,SLIT2,MTRF1,SORBS3,EIF2AK3,NF2,EIF3E,LIMA1,APC,PBX4,ERCC4,FGD6,ARHGEF2,EIF2AK4,CBL,EIF2B5,TSC1,SET,CLASP2,NCK1,CCDC88A,CDC42,RTN4,HSPB1,EIF3A,ETF1,RAC1,EIF3J,EIF2C1,NEXN,ERCC1,CAPG,RASA1,UBB,FGD3,TLK2,FGD1,EIF4H,CRIPAK,KATNB1,UBE2N,MAPRE1,PPT1,EIF4G2,EIF5A,CEP250,EIF2B2,EIF3C,YWHAH,UPF1,EIF3G,EIF4G3,EIF3I,PIF1,HCFC1,TLK1,TAOK2,MTIF2,MID1IP1,PAIP2,PBX3,AP2S1,HMGB1,EIF5,T…	Genes annotated by the GO term GO:0051128. Any process that modulates the frequency, rate or extent of the processes involved in the formation, arrangement of constituent parts, or disassembly of cell structures, including the plasma membrane and any external encapsulating structures such as the cell wall and cell envelope.		GO	http://amigo.geneontology.org/cgi-bin/amigo/go.cgi?view=details&amp;search_constraint=terms&amp;depth=0&amp;query=GO:0051128
RHODOPSIN_LIKE_RECEPTOR_ACTIVITY	-0.334873	-1.66239	0.508883	0.746332	0.135009	0.624569	HPGD,F2R,GPR17,ADRB2,OXTR,CRY1,PTGER4,ADRB1,CYSLTR1	Genes annotated by the GO term GO:0001584. A G-protein coupled receptor that is structurally/functionally related to the rhodopsin receptor.		GO	http://amigo.geneontology.org/cgi-bin/amigo/go.cgi?view=details&amp;search_constraint=terms&amp;depth=0&amp;query=GO:0001584
REGULATION_OF_TRANSLATIONAL_INITIATION	-0.334472	2.01857	-1.13343	0.741341	0.0564837	0.269808	EIF4A2,EIF4B,EIF2AK3,EIF3E,EIF2AK4,EIF2B5,HSPB1,EIF3A,EIF3J,EIF2C1,EIF4H,EIF4G2,EIF5A,EIF2B2,EIF3C,EIF3G,EIF4G3,EIF3I,MTIF2,PAIP2,EIF5,EIF1	Genes annotated by the GO term GO:0006446. Any process that modulates the frequency, rate or extent of translational initiation.		GO	http://amigo.geneontology.org/cgi-bin/amigo/go.cgi?view=details&amp;search_constraint=terms&amp;depth=0&amp;query=GO:0006446
SERINE_TYPE_ENDOPEPTIDASE_INHIBITOR_ACTIVITY	-0.332691	-2.25683	1.40836	0.752863	0.0736433	0.218064	SERPINB6,SERPING1,SPINT2,SERPINI1,SERPINB9,APP	Genes annotated by the GO term GO:0004867. Stops, prevents or reduces the activity of serine-type endopeptidases, enzymes that catalyze the hydrolysis of nonterminal peptide linkages in oligopeptides or polypeptides; a serine residue (and a histidine residue) are at the active center of the enzyme.		GO	http://amigo.geneontology.org/cgi-bin/amigo/go.cgi?view=details&amp;search_constraint=terms&amp;depth=0&amp;query=GO:0004867
PROTEIN_PROCESSING	-0.332339	0.510925	-0.735676	0.7422	0.613556	0.468271	IGF1R,TAOK3,SMG1,CAMKK2,EIF2AK3,EIF2AK1,MAP3K9,STK4,PSEN1,MOBKL1A,APH1A,UHMK1,LMTK2,NCSTN,MIPEP,METAP2,ECE2,INSR,APH1B,MEX3B,AKT1,PSENEN,PAK1,MAP3K3,PPP2R5C,MAP3K11,PAK2,TAF1	Genes annotated by the GO term GO:0016485. The posttranslational modification of a protein, particularly secretory proteins and proteins targeted for membranes or specific cellular locations.		GO	http://amigo.geneontology.org/cgi-bin/amigo/go.cgi?view=details&amp;search_constraint=terms&amp;depth=0&amp;query=GO:0016485
MRNA_SPLICE_SITE_SELECTION	-0.331419	0.668468	-1.5852	0.748843	0.522651	0.151581	SF1,SFRS1,SFRS6,SFRS5,SFRS8,SF3A3,SF3A1,SLU7,SF3A2	Genes annotated by the GO term GO:0006376. Selection of a splice site by components of the assembling spliceosome.		GO	http://amigo.geneontology.org/cgi-bin/amigo/go.cgi?view=details&amp;search_constraint=terms&amp;depth=0&amp;query=GO:0006376
REGULATION_OF_TRANSLATION	-0.330885	0.49984	-0.826367	0.742458	0.619926	0.413498	IGF2BP2,BCL10,IRF4,EIF4A2,EIF4B,MTRF1,EIF2AK3,EIF3E,EIF2AK1,NECAB3,SIGIRR,EIF2AK4,EIF2B5,TSC1,EIF2A,HSPB1,EIF3A,ETF1,EIF3J,MAST2,EIF2C1,GLMN,EIF4H,EIF4G2,EIF5A,EIF2B2,EIF3C,UPF1,EIF3G,EIF4G3,EIF3I,MTIF2,PAIP2,EIF5,SEPSECS,CEBPG,SPN,TLR1,EIF1,LTB,BCL3	Genes annotated by the GO term GO:0006417. Any process that modulates the frequency, rate or extent of the chemical reactions and pathways resulting in the formation of proteins by the translation of mRNA.		GO	http://amigo.geneontology.org/cgi-bin/amigo/go.cgi?view=details&amp;search_constraint=terms&amp;depth=0&amp;query=GO:0006417
SMAD_BINDING	-0.329385	-0.740347	0.152767	0.753059	0.487038	0.88359	SMAD4,TGFBR1,EID2,SMAD3,STUB1,ACVR1,ACVR1B	Genes annotated by the GO term GO:0046332. Interacting selectively with a SMAD signaling protein.		GO	http://amigo.geneontology.org/cgi-bin/amigo/go.cgi?view=details&amp;search_constraint=terms&amp;depth=0&amp;query=GO:0046332
REGULATION_OF_GTPASE_ACTIVITY	-0.329259	-1.04021	0.25187	0.748752	0.322737	0.806243	ALS2,RALBP1,FGD6,TSC1,RAB3GAP1,RAB3GAP2,FGD3,FGD1,ARHGAP27,NF1,FGD2	Genes annotated by the GO term GO:0043087. Any process that modulates the rate of GTP hydrolysis by a GTPase.		GO	http://amigo.geneontology.org/cgi-bin/amigo/go.cgi?view=details&amp;search_constraint=terms&amp;depth=0&amp;query=GO:0043087
STEROID_METABOLIC_PROCESS	-0.326471	-0.862191	0.260397	0.746412	0.395657	0.796398	ABCG1,SCARB1,SOAT1,NPC1,CLN8,DHCR7,WWOX,TSPO,FDPS,SCP2,ACOX3,SOD1,NSDHL,HSD17B11,STUB1,GBA2,YWHAH,CNBP,HSD17B14,MBTPS2,STS,PPARD,APOL2,STARD3,FDXR,HSD17B6,HDLBP,CLN6,CEL,ADM	Genes annotated by the GO term GO:0008202. The chemical reactions and pathways involving steroids, compounds with a 1,2,cyclopentanoperhydrophenanthrene nucleus.		GO	http://amigo.geneontology.org/cgi-bin/amigo/go.cgi?view=details&amp;search_constraint=terms&amp;depth=0&amp;query=GO:0008202
SPLICEOSOME	-0.323341	1.29801	-1.93831	0.748165	0.201907	0.0598484	SNRPN,HNRNPC,IVNS1ABP,SF1,U2AF1,CDC40,API5,DDX23,SNW1,EFTUD2,HNRNPA2B1,PDCD7,ZCRB1,HNRNPA1,SNRPD3,SIP1,SF3B4,SNRPF,BCAS2,SNRPB2,SF3B2,SNRPA1,SNRPC,PPIH,SF3A3,DHX15,SNRPD2,SNRPG,U2AF2,SNRPA,ZRSR2,PHF5A,SF3B3,ZMAT5,SF3A1,SLU7,SF3A2,DHX8,LSM4,PRPF18	Genes annotated by the GO term GO:0005681. A ribonucleoprotein complex, containing RNA and small nuclear ribonucleoproteins (snRNPs) that is assembled during the splicing of messenger RNA primary transcript to excise an intron.		GO	http://amigo.geneontology.org/cgi-bin/amigo/go.cgi?view=details&amp;search_constraint=terms&amp;depth=0&amp;query=GO:0005681
NEGATIVE_REGULATION_OF_CELL_MIGRATION	-0.322296	-0.38084	-0.137284	0.758162	0.716442	0.895297	CLIC4,NF2,GTPBP4,MIA3,PTEN,VCL,NF1	Genes annotated by the GO term GO:0030336. Any process that stops, prevents or reduces the frequency, rate or extent of cell migration.		GO	http://amigo.geneontology.org/cgi-bin/amigo/go.cgi?view=details&amp;search_constraint=terms&amp;depth=0&amp;query=GO:0030336
RHO_GUANYL_NUCLEOTIDE_EXCHANGE_FACTOR_ACTIVITY	-0.321397	-0.85152	0.119262	0.757293	0.422652	0.908418	ALS2,SOS1,ARHGEF2,PREX1,FARP1,DOCK2,ARHGEF1,TIAM1	Genes annotated by the GO term GO:0005089. Stimulates the exchange of guanyl nucleotides by a GTPase of the Rho family. Under normal cellular physiological conditions, the concentration of GTP is higher than that of GDP, favoring the replacement of GDP by GTP in association with the GTPase.		GO	http://amigo.geneontology.org/cgi-bin/amigo/go.cgi?view=details&amp;search_constraint=terms&amp;depth=0&amp;query=GO:0005089
CASPASE_ACTIVATION	-0.319977	-0.792584	0.417504	0.753399	0.440376	0.682224	F2R,LCK,IFT57,MOAP1,BAX,CYCS,TP53,CASP9,SMAD3,DIABLO,MTCH1,VCP,STAT1,APAF1,PMAIP1,HIP1	Genes annotated by the GO term GO:0006919. Upregulation of the activity of a caspase, any of a group of cysteine proteases involved in apoptosis.		GO	http://amigo.geneontology.org/cgi-bin/amigo/go.cgi?view=details&amp;search_constraint=terms&amp;depth=0&amp;query=GO:0006919
PROTEIN_CATABOLIC_PROCESS	-0.319683	0.379341	-0.920008	0.750357	0.70582	0.361379	MDM2,MDM4,SIAH1,FBXO7,FBXL4,SMURF1,UBR5,PCNP,SELS,RNF11,HGS,UBE2B,UBE2G1,SMURF2,UBE2D3,ANAPC5,UHRF2,UBE4B,USP33,SIAH2,KIAA0368,UBB,AMFR,EDEM1,UBE2H,UBE2I,ANAPC10,EGLN2,NEDD8,BTRC,UBE2L3,UBE3A,STUB1,UBR3,UBE2D1,DERL1,UBE2A,UBE2K,CDC23,UFD1L,ANAPC4,UBE2D2,PSMC5,VCP,DERL2,TSG101,NPLOC4,ANAPC2,ARIH1,FZR1,UBE2G2,FBXO22,PSMD14,CDC20,SYVN1,UBE2C,FAF1,SQSTM1,USE1	Genes annotated by the GO term GO:0030163. The chemical reactions and pathways resulting in the breakdown of a protein by the destruction of the native, active configuration, with or without the hydrolysis of peptide bonds.		GO	http://amigo.geneontology.org/cgi-bin/amigo/go.cgi?view=details&amp;search_constraint=terms&amp;depth=0&amp;query=GO:0030163
DNA_DEPENDENT_ATPASE_ACTIVITY	-0.312536	0.259599	-0.577304	0.758038	0.797965	0.570512	DHX9,BPTF,G3BP1,ERCC8,CHD1,XRCC5,TTF2,RBBP4,CHD3,SMARCAL1,RAD51,RUVBL2,RECQL,CHD2,PIF1,RAD54B,CHD4,RFC3,TOP2A,ERCC6	Genes annotated by the GO term GO:0008094. Catalysis of the reaction: ATP + H2O = ADP + phosphate in the presence of single- or double-stranded DNA; drives another reaction.		GO	http://amigo.geneontology.org/cgi-bin/amigo/go.cgi?view=details&amp;search_constraint=terms&amp;depth=0&amp;query=GO:0008094
GENERATION_OF_PRECURSOR_METABOLITES_AND_ENERGY	-0.308831	0.0106788	-0.50624	0.758408	0.991511	0.61435	AKR1C3,ALDH5A1,SLC25A13,GYG2,DYRK2,GLUD2,PHKB,FECH,GBE1,GNPDA1,PHKA2,WWOX,NDUFS1,NRF1,POR,CRAT,GFPT1,SDHC,SLC25A4,UQCRC2,BLVRA,CYB5R2,PDHB,ENOX2,LEPR,UQCRB,NDUFS4,SLC25A14,GPX4,CYCS,PGD,SDHD,FXN,ATPIF1,NNT,SDHA,UQCRC1,RETSAT,SDHB,INSR,ACO2,PPP1R2,OXA1L,SLC25A12,MTRR,TXNL1,GRHPR,NDOR1,NCF4,QPRT,PPOX,ALDH9A1,EPM2A,SCO2,GAA,SURF1,ME3,PPARD,PHKG2,ACAA1,COX17,APOM,FDXR,OGDH,ACADVL,CROT,HCCS,GSK3B	Genes annotated by the GO term GO:0006091. The chemical reactions and pathways resulting in the formation of precursor metabolites, substances from which energy is derived, and the processes involved in the liberation of energy from these substances.		GO	http://amigo.geneontology.org/cgi-bin/amigo/go.cgi?view=details&amp;search_constraint=terms&amp;depth=0&amp;query=GO:0006091
PERINUCLEAR_REGION_OF_CYTOPLASM	-0.301335	0.337363	-0.995414	0.765049	0.73798	0.326778	BCL10,CAV2,NPC1,VAPA,ATP7A,NF2,MYO9B,HSP90B1,APEX1,SET,MAGEE1,DNAJB6,GTPBP4,ANP32A,ATXN2,AGGF1,CYFIP2,ZFYVE1,MTMR14,RAB14,KIF5B,SEPT9,YWHAB,CLN5,LRPPRC,VPS4A,DCTN3,ATXN10,TAF10,MAP1S,FAF1,ACTN4,STX6,CYFIP1	Genes annotated by the GO term GO:0048471. Cytoplasm situated near, or occurring around, the nucleus.		GO	http://amigo.geneontology.org/cgi-bin/amigo/go.cgi?view=details&amp;search_constraint=terms&amp;depth=0&amp;query=GO:0048471
BIOPOLYMER_MODIFICATION	-0.299278	0.541012	-0.787238	0.764885	0.588804	0.431614	MDM2,TRIB1,PTPRM,FYB,ST3GAL6,BRAF,TEC,PTPRD,MAGT1,ALG1,ATRX,STT3B,F2R,NMT2,LCK,PIGK,BCL10,MMP15,ST8SIA4,VCPIP1,ICK,STK38,PTPRE,SGK3,MAPK12,SRPK2,MGAT4B,PTPN13,DYRK2,FUT4,PXK,ERG,PTPLA,PAM,DYRK3,TPST2,RNF14,IGF1R,UBA3,PRKD3,SENP7,TSPAN7,DAPK1,DAPK2,ALG12,MAPK6,UBE3C,IKBKAP,PTPN18,TAOK3,EVPL,MAPKAPK2,SMURF1,CAMK4,POMGNT1,PRKCH,SMG1,MYLIP,PHKA2,FBXO11,CAMKK2,EIF2AK3,MAPK8,MYST1,COG3,NF2,DUSP22,TGFBR…	Genes annotated by the GO term GO:0043412. The covalent alteration of one or more monomeric units in a polypeptide, polynucleotide, polysaccharide, or other biological polymer, resulting in a change in its properties.		GO	http://amigo.geneontology.org/cgi-bin/amigo/go.cgi?view=details&amp;search_constraint=terms&amp;depth=0&amp;query=GO:0043412
CHROMATIN_ASSEMBLY	-0.293358	0.166367	-0.357281	0.775247	0.871184	0.728307	SIRT1,SET,RSF1,SMARCA5,NAP1L1,ASF1A,CHAF1A,HDAC5,SIRT5,HELLS,NAP1L4	Genes annotated by the GO term GO:0031497. The assembly of DNA, histone proteins, and other associated proteins into chromatin structure, beginning with the formation of the basic unit, the nucleosome, followed by organization of the nucleosomes into higher order structures, ultimately giving rise to a complex organization of specific domains within the nucleus.		GO	http://amigo.geneontology.org/cgi-bin/amigo/go.cgi?view=details&amp;search_constraint=terms&amp;depth=0&amp;query=GO:0031497
LIGASE_ACTIVITY_FORMING_CARBON_NITROGEN_BONDS	-0.291353	-0.331179	-0.168758	0.771821	0.741703	0.866574	MDM2,ADSS,RNF14,FBXO7,GCLM,UBE3C,SMURF1,FBXO3,MYLIP,UBR5,TRAF6,WWP1,ERCC8,GCLC,CBL,CTPS2,SMURF2,UBE2D3,ANAPC5,UHRF2,UBE2L6,PAICS,PFAS,HUWE1,AMFR,CAD,UBE2H,GSS,MTHFD1,FPGS,ANAPC10,CTPS,UBE2L3,FBXL6,TRAF7,TRIM23,STUB1,GMPS,UBR3,MALT1,UBE2K,CDC23,ANAPC4,ZER1,UBE2D2,UBE2M,ANAPC11,ANAPC2,ARIH1,FBXO22,SYVN1,UBE2C,BRAP,FBXW2,WWP2,ASNS,DZIP3,DDB2,BIRC3	Genes annotated by the GO term GO:0016879. Catalysis of the ligation of two substances via a carbon-nitrogen bond with concomitant breakage of a diphosphate linkage, usually in a nucleoside triphosphate.		GO	http://amigo.geneontology.org/cgi-bin/amigo/go.cgi?view=details&amp;search_constraint=terms&amp;depth=0&amp;query=GO:0016879
SEXUAL_REPRODUCTION	-0.290027	-0.638364	0.104161	0.773257	0.526787	0.91755	KHDRBS3,TCFL5,SPA17,GNPDA1,SLC22A16,PPAP2A,CD9,SPAG9,TRIM27,CCT6B,XRN2,IFT81,LIG3,CLGN,DEDD,DYNLL1,BAX,MAST2,CDYL,SOD1,BCL2L2,HSPA2,JAG2,RUVBL1,RPL10L,TOB2,CEP57,HMGCR,DAZAP1,CHEK1,TESK2,DMC1,TESK1,BRD2,CSNK2A2,PTTG1,AXIN1,PARN,DEAF1,RPL39L,PRKAG1,USP9X	Genes annotated by the GO term GO:0019953. The regular alternation, in the life cycle of haplontic, diplontic and diplohaplontic organisms, of meiosis and fertilization which provides for the production offspring. In diplontic organisms there is a life cycle in which the products of meiosis behave directly as gametes, fusing to form a zygote from which the diploid, or sexually reproductive polypl…		GO	http://amigo.geneontology.org/cgi-bin/amigo/go.cgi?view=details&amp;search_constraint=terms&amp;depth=0&amp;query=GO:0019953
FATTY_ACID_METABOLIC_PROCESS	-0.283516	-0.351922	-0.152541	0.778553	0.727134	0.879689	HPGD,AKR1C3,PECI,ALDH5A1,ACADSB,SLC27A6,FADS2,MLYCD,GNPAT,FADS1,BDH2,LTA4H,MIF,ACOX3,ECHS1,DEGS1,ACOT9,PPARA,SC4MOL,MCAT,HACL1,ADIPOR2,TNFRSF1A,PNPLA8,PPARD,ADIPOR1,SLC27A5,HADHB,PTGES3,CPT1A,ACADVL,BRCA1,CD74,CROT	Genes annotated by the GO term GO:0006631. The chemical reactions and pathways involving fatty acids, aliphatic monocarboxylic acids liberated from naturally occurring fats and oils by hydrolysis.		GO	http://amigo.geneontology.org/cgi-bin/amigo/go.cgi?view=details&amp;search_constraint=terms&amp;depth=0&amp;query=GO:0006631
ATPASE_ACTIVITY_COUPLED_TO_TRANSMEMBRANE_MOVEMENT_OF_IONS_PHOSPHORYLATIVE_MECHANISM	-0.281575	-1.47961	1.15875	0.786412	0.182515	0.284557	ATP4B,ATP7A,ATP2B4,ATP2B1,ATP2C1,ATP1A1,ATP2A2,ATP2A3	Genes annotated by the GO term GO:0015662. Catalysis of the transfer of a solute or solutes from one side of a membrane to the other according to the reaction: ATP + H2O = ADP + phosphate, to directly drive the transport of ions across a membrane. The reaction is characterized by the transient formation of a high-energy aspartyl-phosphoryl-enzyme intermediate.		GO	http://amigo.geneontology.org/cgi-bin/amigo/go.cgi?view=details&amp;search_constraint=terms&amp;depth=0&amp;query=GO:0015662
ENDOPEPTIDASE_ACTIVITY	-0.275614	0.382148	-0.833562	0.784264	0.704375	0.409478	CTSL1,MMP15,PREP,THOP1,BLMH,APEH,CASP10,SPG7,USP8,CASP3,PSEN1,PITRM1,CAPNS1,SENP1,USP4,USP7,HTRA2,PMPCA,CTSH,SOLH,CTSD,PDIA3,CASP9,ECE2,USP14,CASP1,USP11,CASP8,TPP2,USP13,USP16,MBTPS2,CTSB,USP1,ATG4D,IDE,USP9X,TOR1A,CAPN3,USP15,CTSS	Genes annotated by the GO term GO:0004175. Catalysis of the hydrolysis of nonterminal peptide linkages in oligopeptides or polypeptides, and comprising any enzyme of sub-subclasses EC:3.4.21-99. They are classfied according to the presence of essential catalytic residues or ions at their active sites.		GO	http://amigo.geneontology.org/cgi-bin/amigo/go.cgi?view=details&amp;search_constraint=terms&amp;depth=0&amp;query=GO:0004175
SECRETORY_GRANULE	-0.274947	-0.836871	0.0990966	0.791295	0.430305	0.92384	PAM,TMED2,ABCC4,BRCA2,HPS4,TMED10,SLC30A5,LAMP2	Genes annotated by the GO term GO:0030141. A small subcellular vesicle, surrounded by a membrane, that is formed from the Golgi apparatus and contains a highly concentrated protein destined for secretion. Secretory granules move towards the periphery of the cell, their membranes fuse with the cell membrane, and their protein load is exteriorized. Processing of the contained protein may take place…		GO	http://amigo.geneontology.org/cgi-bin/amigo/go.cgi?view=details&amp;search_constraint=terms&amp;depth=0&amp;query=GO:0030141
MEMBRANE_ORGANIZATION_AND_BIOGENESIS	-0.269018	0.235436	-0.555293	0.788655	0.814512	0.580347	STON1,LRMP,SNAP23,ZFYVE16,COLEC12,BNIP3,ELMO1,NECAP2,BCL2L1,SCARF1,VTI1B,SNX4,VAPA,CD9,EEA1,RABIF,CBL,SNX2,ADRB2,CORO1C,RABEPK,CCDC88A,RABEP1,CD24,RAC1,LRP8,PI4KB,FOLR1,DNM1L,TP53,SOD1,PICALM,GOSR2,RAB7A,SNAP29,TIMM50,ATP6V1H,HOOK2,LDLR,RAB5A,RAB22A,EGFR,PPT1,PLSCR1,SERP1,BAK1,ARHGAP27,MFN2,SNX1,M6PR,VPS4B,SORL1,SNX3,OPA1,TSC2,ATG7,VAMP3,NPLOC4,AP2S1,BCL2,CLN3,IGF2R,TAZ,PDLIM7,PEX16,ARF6,GCA,NAPG…	Genes annotated by the GO term GO:0016044. A process that is carried out at the cellular level which results in the formation, arrangement of constituent parts, or disassembly of membranes inside and surrounding the cell.		GO	http://amigo.geneontology.org/cgi-bin/amigo/go.cgi?view=details&amp;search_constraint=terms&amp;depth=0&amp;query=GO:0016044
ORGANELLE_LOCALIZATION	-0.264518	-0.41639	-0.041981	0.794561	0.682334	0.967003	LRMP,SNAP23,PAFAH1B1,HOOK3,MSTO1,NIN,TMED10,SNAP29,STX5,MFN2,CDC23,YKT6,CENPE,PEX1,NUSAP1,CENPF,BIRC5,CDCA5	Genes annotated by the GO term GO:0051640. The processes by which an organelle is transported to, and/or maintained in, a specific location.		GO	http://amigo.geneontology.org/cgi-bin/amigo/go.cgi?view=details&amp;search_constraint=terms&amp;depth=0&amp;query=GO:0051640
THIOLESTER_HYDROLASE_ACTIVITY	-0.259477	-0.16998	-0.345458	0.801105	0.868786	0.737687	USP53,USP12,YOD1,HIBCH,ACOT9,PPT1,USP21,UCHL3,ACOT8,HAGH	Genes annotated by the GO term GO:0016790. Catalysis of the reaction: RCO-SR' + H2O = RCOOH + HSR'. This reaction is the hydrolysis of a thiolester bond, an ester formed from a carboxylic acid and a thiol (i.e., RCO-SR'), such as that found in acetyl-coenzyme A.		GO	http://amigo.geneontology.org/cgi-bin/amigo/go.cgi?view=details&amp;search_constraint=terms&amp;depth=0&amp;query=GO:0016790
HEART_DEVELOPMENT	-0.25885	-0.438748	0.0350159	0.800531	0.669337	0.972694	BMP2,CITED2,SRI,DVL1,CBY1,VANGL2,DVL3,ECE2,MKKS,TAZ,NF1,SHOX2	Genes annotated by the GO term GO:0007507. The process whose specific outcome is the progression of the heart over time, from its formation to the mature structure. The heart is a hollow, muscular organ, which, by contracting rhythmically, keeps up the circulation of the blood.		GO	http://amigo.geneontology.org/cgi-bin/amigo/go.cgi?view=details&amp;search_constraint=terms&amp;depth=0&amp;query=GO:0007507
PHOSPHOLIPID_METABOLIC_PROCESS	-0.251533	1.02284	-1.29808	0.802573	0.311974	0.201023	PIGK,CHPT1,PIK3R1,PCYT2,LPCAT1,SMG1,CLN8,ETNK1,PIK3C2A,SGMS1,PIGZ,PIP5K1A,PLAA,PIGT,FADS1,PGS1,PIGF,GPX4,PIGA,PI4KB,PIGV,PEMT,DPM1,PIGG,DGKE,PTEN,PIGY,PI4KA,DPM2,CD81,PIGH,PI4K2A,PIGU,DPM3,PIGC,PIGO,CLN3,TAZ,PIGS,SERINC1,AGPAT1,PIGB,SMPD2,AGPAT2,GPAA1	Genes annotated by the GO term GO:0006644. The chemical reactions and pathways involving phospholipids, any lipid containing phosphoric acid as a mono- or diester.		GO	http://amigo.geneontology.org/cgi-bin/amigo/go.cgi?view=details&amp;search_constraint=terms&amp;depth=0&amp;query=GO:0006644
MYELOID_LEUKOCYTE_DIFFERENTIATION	-0.244747	0.44205	-0.472519	0.816379	0.676918	0.656462	IFI16,CDC42,ZNF675,ACIN1,RUNX1,MYH9	Genes annotated by the GO term GO:0002573. The process whereby a relatively unspecialized myeloid precursor cell acquires the specialized features of any cell of the myeloid leukocyte lineage.		GO	http://amigo.geneontology.org/cgi-bin/amigo/go.cgi?view=details&amp;search_constraint=terms&amp;depth=0&amp;query=GO:0002573
COVALENT_CHROMATIN_MODIFICATION	-0.240146	-1.06376	0.32953	0.813267	0.303229	0.746029	MYST1,MYST3,PHB,MYST4,EHMT1,RPS6KA5,SET,NSD1,HUWE1,RBM14,UBE2N,HELLS,SIRT2,CREBBP,PRMT7,HDAC6,WHSC1L1	Genes annotated by the GO term GO:0016569. The alteration of DNA or protein in chromatin by the covalent addition or removal of chemical groups.		GO	http://amigo.geneontology.org/cgi-bin/amigo/go.cgi?view=details&amp;search_constraint=terms&amp;depth=0&amp;query=GO:0016569
FEMALE_PREGNANCY	-0.229952	-0.462535	-0.0398926	0.82235	0.652713	0.968894	HPGD,FLT1,LNPEP,TRO,SOD1,OXTR,OVGP1,CLIC5,BYSL,PPARD,ADM,FCGRT	Genes annotated by the GO term GO:0007565. The physiological processes that allow an embryo or foetus to develop within the body of a female animal. It covers the time from fertilization of a female ovum by a male spermatozoon until birth.		GO	http://amigo.geneontology.org/cgi-bin/amigo/go.cgi?view=details&amp;search_constraint=terms&amp;depth=0&amp;query=GO:0007565
N_ACETYLGLUCOSAMINE_METABOLIC_PROCESS	-0.229044	0.0276994	-0.412149	0.830069	0.979229	0.701361	UAP1,LARGE,SLC35A3,EXTL2,NAGK	Genes annotated by the GO term GO:0006044. The chemical reactions and pathways involving N-acetylglucosamine. The D isomer is a common structural unit of glycoproteins in plants, bacteria and animals; it is often the terminal sugar of an oligosaccharide moiety of a glycoprotein.		GO	http://amigo.geneontology.org/cgi-bin/amigo/go.cgi?view=details&amp;search_constraint=terms&amp;depth=0&amp;query=GO:0006044
OXIDOREDUCTASE_ACTIVITY_ACTING_ON_THE_CH_NH_GROUP_OF_DONORS	-0.228634	-0.770136	0.0371486	0.82821	0.476012	0.971804	ALDH4A1,ADH4,ETFDH,MTHFR,QDPR,MTHFD2	Genes annotated by the GO term GO:0016645. Catalysis of an oxidation-reduction (redox) reaction in which a CH-NH group acts as a hydrogen or electron donor and reduces a hydrogen or electron acceptor.		GO	http://amigo.geneontology.org/cgi-bin/amigo/go.cgi?view=details&amp;search_constraint=terms&amp;depth=0&amp;query=GO:0016645
SMALL_GTPASE_REGULATOR_ACTIVITY	-0.225678	-1.14518	0.570345	0.822547	0.258617	0.571483	ALS2,ARHGAP5,ERRFI1,ARHGDIA,SOS1,RANBP1,RALBP1,RAPGEF5,ARHGEF2,ARHGDIB,MYO9B,ARFGEF1,PREX1,ARHGAP10,ARL2BP,WASL,GDI2,KRIT1,OPHN1,RAB3GAP1,IPO7,GBF1,ARFGAP3,RASA1,RAPGEF2,FARP1,DIS3,RCBTB2,WAS,ARHGAP27,GMIP,DOCK2,RASAL1,SERGEF,ARHGAP29,RALGDS,RANGAP1,ARHGEF1,NF1,RASA2,MADD,TIAM1,ARHGAP4	Genes annotated by the GO term GO:0005083. Modulates the rate of GTP hydrolysis by a small monomeric GTPase.		GO	http://amigo.geneontology.org/cgi-bin/amigo/go.cgi?view=details&amp;search_constraint=terms&amp;depth=0&amp;query=GO:0005083
HELICASE_ACTIVITY	-0.224163	3.79568	-2.53857	0.823718	0.00046676	0.0149256	ATRX,DHX9,DDX6,DDX54,G3BP1,ERCC8,CHD1,DDX17,XRCC5,DDX56,SMARCA5,DDX23,DDX20,DDX18,CHD3,SMARCA2,SMARCAL1,RUVBL2,IGHMBP2,DDX3X,WRN,RUVBL1,SUPV3L1,RECQL,CHD2,DHX15,DDX10,SETX,SKIV2L,ERCC3,RECQL4,UPF1,DHX38,BAT1,PIF1,DDX21,RAD54B,CHD4,DHX16,SMARCA4,ERCC2,DHX8,ERCC6	Genes annotated by the GO term GO:0004386. Catalysis of the unwinding of a DNA or RNA duplex.		GO	http://amigo.geneontology.org/cgi-bin/amigo/go.cgi?view=details&amp;search_constraint=terms&amp;depth=0&amp;query=GO:0004386
OXIDOREDUCTASE_ACTIVITY	-0.223961	-0.0741756	-0.282399	0.823082	0.940966	0.778014	HPGD,AKR1C3,COX15,EGLN1,BCKDHB,MSRB3,NCF2,SCD,ALDH2,ALDH5A1,CPOX,SRD5A1,TXN,IDH1,GLUD2,ALDH4A1,ACADSB,UGDH,ALDH3A2,LDHA,BDH1,GLUD1,DHCR7,WWOX,NDUFS1,P4HA1,GLRX,POR,ME2,IVD,ADH4,SOD2,COX10,APEX1,BLVRA,CYB5R2,CRYZL1,P4HA2,COX4I1,PDHB,DECR1,ENOX2,TXNRD1,PRDX2,COX5B,ECSIT,DLD,MDH1,ETFDH,FADS1,NDUFS3,MTHFR,ACAD8,PRDX4,BDH2,NDUFS4,P4HB,GPX4,PLOD3,CYCS,NDUFA9,ACOX3,SOD1,SC5DL,MGST3,IDH3B,NSDHL,SDHD,RDH1…	Genes annotated by the GO term GO:0016491. Catalysis of an oxidation-reduction (redox) reaction, a reversible chemical reaction in which the oxidation state of an atom or atoms within a molecule is altered. One substrate acts as a hydrogen or electron donor and becomes oxidized, while the other acts as hydrogen or electron acceptor and becomes reduced.		GO	http://amigo.geneontology.org/cgi-bin/amigo/go.cgi?view=details&amp;search_constraint=terms&amp;depth=0&amp;query=GO:0016491
ENDOPLASMIC_RETICULUM_LUMEN	-0.218172	-0.433816	-0.0795197	0.831683	0.673632	0.938188	MBTPS1,RCN1,SEP15,ERAP2,HSP90B1,ERAP1,CALR,TRPC4AP,PDIA4,TAP2,CLN6	Genes annotated by the GO term GO:0005788. The volume enclosed by the membranes of the endoplasmic reticulum.		GO	http://amigo.geneontology.org/cgi-bin/amigo/go.cgi?view=details&amp;search_constraint=terms&amp;depth=0&amp;query=GO:0005788
MUSCLE_CELL_DIFFERENTIATION	-0.217094	0.872755	-0.766668	0.834327	0.411732	0.468341	MAPK12,SYNE1,CBY1,FOXO4,GLMN,IFRD1,MBNL1,NOTCH1	Genes annotated by the GO term GO:0042692. The process whereby a relatively unspecialized cell acquires specialized features of a muscle cell.		GO	http://amigo.geneontology.org/cgi-bin/amigo/go.cgi?view=details&amp;search_constraint=terms&amp;depth=0&amp;query=GO:0042692
MEMBRANE_LIPID_BIOSYNTHETIC_PROCESS	-0.217008	1.26115	-1.50415	0.829334	0.214746	0.140599	PIGK,CHPT1,PCYT2,LPCAT1,ETNK1,PIK3C2A,LARGE,SGMS1,PIGZ,LASS5,PIGT,FADS1,PGS1,PIGF,PIGA,PI4KB,ST8SIA5,PIGV,PEMT,DPM1,PIGG,B3GNT5,UGCG,DGKE,PIGY,PI4KA,DPM2,CD81,PIGH,PI4K2A,PIGU,DPM3,PIGC,PIGO,ST6GALNAC6,PIGS,AGPAT1,PIGB,AGPAT2,GPAA1	Genes annotated by the GO term GO:0046467. The chemical reactions and pathways resulting in the formation of membrane lipids, any lipid found in or associated with a biological membrane.		GO	http://amigo.geneontology.org/cgi-bin/amigo/go.cgi?view=details&amp;search_constraint=terms&amp;depth=0&amp;query=GO:0046467
ANATOMICAL_STRUCTURE_MORPHOGENESIS	-0.215632	-1.21121	0.81364	0.829595	0.227899	0.417263	ABLIM1,NRP1,IGF2BP2,BRAF,POU4F1,FBN2,F2R,ALS2,BCL10,TLE3,PARD3,SHROOM3,IGF2BP3,KCNMB4,NRXN3,EZH1,SLIT2,NRTN,SIAH1,PCNT,DLG1,GCLM,PKD2,ZNF141,LIMA1,CD9,CANX,DGCR2,FGD6,TRIM13,HRAS,PARD6B,ARHGEF2,FZD2,GNPAT,GCLC,GYPC,CEP290,STK4,FZD5,FEZ2,CLASP2,CCDC88A,CDC42,TLE1,RTN4,RCAN3,CCM2,LMO4,DVL1,LZTR1,AES,OPHN1,DYNLL1,FOXO4,AGGF1,RAC1,VANGL2,BAX,ERAP1,SFTPB,STX2,TRAPPC4,FLI1,SOD1,VEGFA,LSR,RASA1,UBB,GLMN…	Genes annotated by the GO term GO:0009653. The process by which anatomical structures are generated and organized. Morphogenesis pertains to the creation of form.		GO	http://amigo.geneontology.org/cgi-bin/amigo/go.cgi?view=details&amp;search_constraint=terms&amp;depth=0&amp;query=GO:0009653
ACID_AMINO_ACID_LIGASE_ACTIVITY	-0.215461	-0.123576	-0.207238	0.830285	0.902147	0.836666	MDM2,RNF14,FBXO7,GCLM,UBE3C,SMURF1,FBXO3,MYLIP,UBR5,TRAF6,WWP1,ERCC8,GCLC,CBL,SMURF2,UBE2D3,ANAPC5,UHRF2,UBE2L6,PAICS,HUWE1,AMFR,UBE2H,GSS,FPGS,ANAPC10,UBE2L3,FBXL6,TRAF7,TRIM23,STUB1,UBR3,MALT1,UBE2K,CDC23,ANAPC4,ZER1,UBE2D2,UBE2M,ANAPC11,ANAPC2,ARIH1,FBXO22,SYVN1,UBE2C,BRAP,FBXW2,WWP2,DZIP3,DDB2,BIRC3	Genes annotated by the GO term GO:0016881. Catalysis of the ligation of an acid to an amino acid via a carbon-nitrogen bond with concomitant breakage of a diphosphate linkage, usually in a nucleoside triphosphate.		GO	http://amigo.geneontology.org/cgi-bin/amigo/go.cgi?view=details&amp;search_constraint=terms&amp;depth=0&amp;query=GO:0016881
REGULATION_OF_RAS_GTPASE_ACTIVITY	-0.214441	-0.834862	0.273444	0.835568	0.428021	0.791439	ALS2,RALBP1,FGD6,TSC1,FGD3,FGD1,ARHGAP27,NF1,FGD2	Genes annotated by the GO term GO:0032318. Any process that modulates the activity of a GTPase of the Ras superfamily.		GO	http://amigo.geneontology.org/cgi-bin/amigo/go.cgi?view=details&amp;search_constraint=terms&amp;depth=0&amp;query=GO:0032318
SEQUENCE_SPECIFIC_DNA_BINDING	-0.214091	-0.352295	0.0270719	0.831755	0.726791	0.978561	HMGA2,LEF1,SREBF1,SMAD4,FOXL1,BPTF,FOXD1,FOXO1,MLH3,ORC2L,FOXK2,TERF1,CXXC1,HNRNPA2B1,SMAD3,FOXO3,ORC4L,TINF2,ZW10,PIF1,PURA,TRIM28,ORC3L,TERT,HMGA1,ORC5L,MBD4,TERF2IP,SP1,BCL6,KIF2C,TERF2,CEBPG,POT1,ELK3	Genes annotated by the GO term GO:0043565. Interacting selectively with DNA of a specific nucleotide composition, e.g. GC-rich DNA binding, or with a specific sequence motif or type of DNA e.g. promotor binding or rDNA binding.		GO	http://amigo.geneontology.org/cgi-bin/amigo/go.cgi?view=details&amp;search_constraint=terms&amp;depth=0&amp;query=GO:0043565
GOLGI_MEMBRANE	-0.213675	0.130811	-0.445676	0.832115	0.896719	0.658742	BNIP3,DOPEY2,CAV1,BET1,ATP7A,ARFGEF2,VAMP4,LARGE,SGMS1,DOPEY1,GOLGA3,USO1,ENTPD4,PCSK7,FIS1,COG2,GOLGB1,GNAS,COPB1,TRIM23,STX10,QSOX1,ATP2C1,RER1,LMAN1,GLG1,AFTPH,RHOT1,CLN3,AP1G2,RHOT2,ARFIP1,AP1S1,MAP4K2	Genes annotated by the GO term GO:0000139. The lipid bilayer surrounding any of the compartments of the Golgi apparatus.		GO	http://amigo.geneontology.org/cgi-bin/amigo/go.cgi?view=details&amp;search_constraint=terms&amp;depth=0&amp;query=GO:0000139
CELLULAR_LIPID_METABOLIC_PROCESS	-0.212443	-0.316985	-0.0598125	0.832077	0.751738	0.952392	ABCG1,HPGD,AKR1C3,ST3GAL6,ALG1,SCARB1,PECI,PIGK,ALDH5A1,CHPT1,PIK3R1,PCYT2,SOAT1,NPC1,LPCAT1,ACADSB,SLC27A6,SMG1,PPAP2A,FADS2,CLN8,ETNK1,DHCR7,MLYCD,WWOX,GNPAT,PIK3C2A,LARGE,TSPO,FDPS,ASAH1,SGMS1,PIGZ,PIP5K1A,LASS5,PLAA,PIGT,FADS1,SCP2,PGS1,PIGF,BDH2,AGPS,CERK,GPX4,PIGA,PI4KB,LTA4H,MIF,ST8SIA5,ACOX3,SOD1,PIGV,PEMT,DPM1,PDSS1,NSDHL,RDH11,ECHS1,MVK,SGPL1,HSD17B11,PIGG,B3GNT5,NPC2,DEGS1,IDI1,ACOT9,U…	Genes annotated by the GO term GO:0044255. The chemical reactions and pathways involving lipids, as carried out by individual cells.		GO	http://amigo.geneontology.org/cgi-bin/amigo/go.cgi?view=details&amp;search_constraint=terms&amp;depth=0&amp;query=GO:0044255
PROTEIN_HETERODIMERIZATION_ACTIVITY	-0.211547	0.167066	-0.559385	0.833437	0.868084	0.578735	ABCG1,BNIP3,SMC3,UBA3,SMC1A,VAPA,BNIP3L,PPP2R1B,CLCN3,RRAGA,BAX,PPP2R1A,RAB3GAP2,TP53,TRPC4AP,PDSS1,KATNB1,SUPT5H,NPM1,SUPT4H1,SDCBP,TIMELESS,EGFR,PPP2R4,MCL1,HEXB,BAK1,TARBP2,SMC2,HIF1A,SMC4,HEXA,BARD1,TAP1,SAE1,BCL2,CENPF,PDSS2,BIRC5,TOP2A,RRAGC,VAPB,TAP2,CEBPG,DGKD	Genes annotated by the GO term GO:0046982. Interacting selectively with a nonidentical protein to form a heterodimer.		GO	http://amigo.geneontology.org/cgi-bin/amigo/go.cgi?view=details&amp;search_constraint=terms&amp;depth=0&amp;query=GO:0046982
TRANS_GOLGI_NETWORK	-0.201113	0.419906	-0.817858	0.843723	0.681411	0.428175	RAB11A,NBEA,ATP7A,CBY1,ATXN2,KIAA0368,GNAS,GOLGA4,GGA2,AP4B1,ATP2C1,CLN3,GGA3,TGOLN2	Genes annotated by the GO term GO:0005802. The network of interconnected tubular and cisternal structures located at the side of the Golgi apparatus distal to the endoplasmic reticulum, from which secretory vesicles emerge. The trans-Golgi network is important in the later stages of protein secretion where it is thought to play a key role in the sorting and targeting of secreted proteins to the c…		GO	http://amigo.geneontology.org/cgi-bin/amigo/go.cgi?view=details&amp;search_constraint=terms&amp;depth=0&amp;query=GO:0005802
SYNAPSE_PART	-0.196358	1.03195	-2.51636	0.853903	0.360401	0.0656109	SYNE1,MAGEE1,NUFIP1,ERC1,DNM2	Genes annotated by the GO term GO:0044456. The junction between a nerve fiber of one neuron and another neuron or muscle fiber or glial cell.		GO	http://amigo.geneontology.org/cgi-bin/amigo/go.cgi?view=details&amp;search_constraint=terms&amp;depth=0&amp;query=GO:0044456
CELL_MIGRATION	-0.194638	-1.77821	0.989714	0.84677	0.0838161	0.32892	NRP1,CLIC4,NRXN3,SLIT2,NRTN,SIAH1,LAMC1,PPAP2A,NF2,PARD6B,ITGB1,FEZ2,CCDC88A,RTN4,GTPBP4,CD24,MIA3,OPHN1,NEXN,UBB,SYK,PTEN,EGFR,ITGB1BP1,HMGCR,DOCK2,CKLF,TRIP6,MDGA1,MYH9,NRD1,PARP9,VCL,ABI2,NF1,IL8,ITGB2	Genes annotated by the GO term GO:0016477. The orderly movement of cells from one site to another, often during the development of a multicellular organism.		GO	http://amigo.geneontology.org/cgi-bin/amigo/go.cgi?view=details&amp;search_constraint=terms&amp;depth=0&amp;query=GO:0016477
IMMUNOLOGICAL_SYNAPSE	-0.19276	-0.860505	0.399055	0.85262	0.418006	0.701746	TRAT1,BCL10,CD247,SYK,MYH9,ZAP70,CARD11,CD79A	Genes annotated by the GO term GO:0001772. An area of close contact between a lymphocyte (T-, B-, or natural killer cell) and a target cell formed through the clustering of particular signaling and adhesion molecules and their associated lipid rafts on both the lymphocyte and the target cell and facilitating activation of the lymphocyte, transfer of membrane from the target cell to the lymphocyte…		GO	http://amigo.geneontology.org/cgi-bin/amigo/go.cgi?view=details&amp;search_constraint=terms&amp;depth=0&amp;query=GO:0001772
INTEGRAL_TO_ORGANELLE_MEMBRANE	-0.192305	0.172696	-0.531456	0.848615	0.863886	0.59846	PIGK,BNIP3,ABCD3,ATP7A,LEMD3,SELS,PEX13,PEX12,LARGE,SGMS1,PSEN1,PIGT,RTN4,ENTPD4,PCSK7,FIS1,AMFR,EDEM1,DOLPP1,PEX3,ERN1,DERL1,QSOX1,RER1,PIGU,RHOT1,DPM3,DERL2,CLN3,PIGS,PEX16,RHOT2,BSCL2,BNIP1,DERL3,GPAA1	Genes annotated by the GO term GO:0031301. Penetrating at least one phospholipid bilayer of an organelle membrane. May also refer to the state of being buried in the bilayer with no exposure outside the bilayer.		GO	http://amigo.geneontology.org/cgi-bin/amigo/go.cgi?view=details&amp;search_constraint=terms&amp;depth=0&amp;query=GO:0031301
RECEPTOR_COMPLEX	-0.1812	-0.679441	0.277626	0.858034	0.504647	0.784149	TRAT1,L3MBTL4,BCL10,CD247,TGFBR1,ADRB2,ITGA5,GRIN1,SYK,TGFBR2,SMAD3,SDCBP,ITGAE,ACVR1,TRIP6,CSF2RB,MYH9,ZAP70,CARD11,CD79A,SRPR	Genes annotated by the GO term GO:0043235. Any protein group composed of two or more subunits, which may or may not be identical, which undergoes combination with a hormone, neurotransmitter, drug or intracellular messenger to initiate a change in cell function.		GO	http://amigo.geneontology.org/cgi-bin/amigo/go.cgi?view=details&amp;search_constraint=terms&amp;depth=0&amp;query=GO:0043235
3_5_EXONUCLEASE_ACTIVITY	-0.17907	1.44216	-1.31027	0.861459	0.179835	0.219402	MRE11A,REXO2,RAD1,APEX1,EXOSC7,TREX1,EXOSC2,WRN,RAD9A,RAD50,ISG20	Genes annotated by the GO term GO:0008408. Catalysis of the hydrolysis of ester linkages within nucleic acids by removing nucleotide residues from the 3' end.		GO	http://amigo.geneontology.org/cgi-bin/amigo/go.cgi?view=details&amp;search_constraint=terms&amp;depth=0&amp;query=GO:0008408
ACTIVE_TRANSMEMBRANE_TRANSPORTER_ACTIVITY	-0.177216	-1.37472	0.903604	0.86004	0.17523	0.370454	ABCG1,SLC15A2,ATP4B,ATP6V0E1,SLC25A13,ABCD3,SLC44A2,ATP11B,ATP7A,SLC16A7,ATP2B4,SLC25A22,ABCC1,SEC61B,ABCB7,SLC6A6,ABCD4,ABCF1,SLC5A3,SLC20A1,ANKH,SLC22A3,SLC7A6,SLC44A1,ATP2B1,SLC9A1,SLC25A15,ATP2C1,SLC17A5,SLC20A2,SLC25A12,CTNS,ATP6V0C,SLC12A2,SLC43A1,ATP1A1,ATP2A2,SLC9A6,SLC5A6,SERINC1,SLC17A7,SLC12A7,ATP6V1C1,SLC12A9,SLC25A11,ATP6V1B2,SLC7A5,ATP2A3,SLC1A5,SLC3A2,SLC1A4,SLC7A11	Genes annotated by the GO term GO:0022804. Catalysis of the transfer of a specific substance or related group of substances from one side of a membrane to the other, up the solute's concentration gradient. The transporter binds the solute and undergoes a series of conformational changes. Transport works equally well in either direction.		GO	http://amigo.geneontology.org/cgi-bin/amigo/go.cgi?view=details&amp;search_constraint=terms&amp;depth=0&amp;query=GO:0022804
PEPTIDE_BINDING	-0.175267	-0.828305	0.508831	0.862282	0.415336	0.615333	F2R,PIK3R1,NKTR,GPR17,KPNA1,TNPO1,PPIG,KPNB1,SSR1,SSR3,OXTR,KPNA3,PEX7,PPIH,SSR2,INSR,TNPO2,PPIE,KDELR2,KPNA2,PPID,NFKBIA,TOMM34,BRE,KDELR1,SLC7A5	Genes annotated by the GO term GO:0042277. Interacting selectively with peptides, any of a group of organic compounds comprising two or more amino acids linked by peptide bonds.		GO	http://amigo.geneontology.org/cgi-bin/amigo/go.cgi?view=details&amp;search_constraint=terms&amp;depth=0&amp;query=GO:0042277
GOLGI_APPARATUS_PART	-0.16756	-0.0609874	-0.188592	0.867413	0.951543	0.850959	BNIP3,DOPEY2,CAV1,BET1,RAB11A,COG5,NBEA,ATP7A,COG3,ARFGEF2,NECAB3,HOOK3,VAMP4,LARGE,SGMS1,DOPEY1,B4GALT1,AP4M1,GOLGA3,GOPC,CBY1,ATXN2,USO1,B3GALT6,ENTPD4,PCSK7,FIS1,COG7,COG2,GOLGB1,TRAPPC4,DNM1L,KIAA0368,COG1,GNAS,TMED10,GOLGA4,ZFYVE1,COPB1,VPS45,GGA2,TRIM23,PI4KA,RAB14,OCRL,AP4B1,STX10,COPE,QSOX1,ATP2C1,COPZ1,RER1,LMAN1,GLG1,AFTPH,RHOT1,ADAM10,COPG,COG4,COPA,CLN3,IGF2R,AP1G2,GOLGA5,GGA3,RHOT2,C…	Genes annotated by the GO term GO:0044431. Any constituent part of the Golgi apparatus, a compound membranous cytoplasmic organelle of eukaryotic cells, consisting of flattened, ribosome-free vesicles arranged in a more or less regular stack.		GO	http://amigo.geneontology.org/cgi-bin/amigo/go.cgi?view=details&amp;search_constraint=terms&amp;depth=0&amp;query=GO:0044431
PHOSPHOLIPID_BIOSYNTHETIC_PROCESS	-0.156812	1.077	-1.2547	0.876348	0.289292	0.218402	PIGK,CHPT1,PCYT2,LPCAT1,ETNK1,PIK3C2A,SGMS1,PIGZ,PIGT,FADS1,PGS1,PIGF,PIGA,PI4KB,PIGV,PEMT,DPM1,PIGG,DGKE,PIGY,PI4KA,DPM2,CD81,PIGH,PI4K2A,PIGU,DPM3,PIGC,PIGO,PIGS,AGPAT1,PIGB,AGPAT2,GPAA1	Genes annotated by the GO term GO:0008654. The chemical reactions and pathways resulting in the formation of phospholipids, any lipid containing phosphoric acid as a mono- or diester.		GO	http://amigo.geneontology.org/cgi-bin/amigo/go.cgi?view=details&amp;search_constraint=terms&amp;depth=0&amp;query=GO:0008654
OXIDOREDUCTASE_ACTIVITY_ACTING_ON_SULFUR_GROUP_OF_DONORS	-0.147352	-0.0628961	-0.2373	0.8865	0.951392	0.818388	MSRB3,TXNRD1,DLD,TXNRD2,MSRA,QSOX1,SUOX,MSRB2,GSR	Genes annotated by the GO term GO:0016667. Catalysis of an oxidation-reduction (redox) reaction in which a sulfur-containing group acts as a hydrogen or electron donor and reduces a hydrogen or electron acceptor.		GO	http://amigo.geneontology.org/cgi-bin/amigo/go.cgi?view=details&amp;search_constraint=terms&amp;depth=0&amp;query=GO:0016667
FATTY_ACID_BIOSYNTHETIC_PROCESS	-0.143304	0.0316479	-0.255714	0.889208	0.975444	0.80392	HPGD,FADS2,FADS1,LTA4H,MIF,DEGS1,MCAT,PTGES3,BRCA1,CD74	Genes annotated by the GO term GO:0006633. The chemical reactions and pathways resulting in the formation of a fatty acid, any of the aliphatic monocarboxylic acids that can be liberated by hydrolysis from naturally occurring fats and oils. Fatty acids are predominantly straight-chain acids of 4 to 24 carbon atoms, which may be saturated or unsaturated; branched fatty acids and hydroxy fatty acid…		GO	http://amigo.geneontology.org/cgi-bin/amigo/go.cgi?view=details&amp;search_constraint=terms&amp;depth=0&amp;query=GO:0006633
INTERMEDIATE_FILAMENT_CYTOSKELETON	-0.14004	-1.75694	0.233516	0.894095	0.139271	0.82462	LMNB1,NARF,CLIP1,PNN,VIM,TCHP	Genes annotated by the GO term GO:0045111. Cytoskeletal structure made from intermediate filaments, typically organized in the cytosol as an extended system that stretches from the nuclear envelope to the plasma membrane. Some intermediate filaments run parallel to the cell surface, while others traverse the cytosol; together they form an internal framework that helps support the shape and resili…		GO	http://amigo.geneontology.org/cgi-bin/amigo/go.cgi?view=details&amp;search_constraint=terms&amp;depth=0&amp;query=GO:0045111
INTERMEDIATE_FILAMENT	-0.14004	-1.75694	0.233516	0.894095	0.139271	0.82462	LMNB1,NARF,CLIP1,PNN,VIM,TCHP	Genes annotated by the GO term GO:0005882. A distinct elongated structure, characteristically 10 nm in diameter, that occurs in the cytoplasm of eukaryotic cells. Intermediate filaments form a fibrous system, composed of chemically heterogeneous subunits and involved in mechanically integrating the various components of the cytoplasmic space. Intermediate filaments may be divided into five chemic…		GO	http://amigo.geneontology.org/cgi-bin/amigo/go.cgi?view=details&amp;search_constraint=terms&amp;depth=0&amp;query=GO:0005882
RNA_SPLICINGVIA_TRANSESTERIFICATION_REACTIONS	-0.139369	2.24813	-2.84339	0.890193	0.0329359	0.0084039	SRPK2,SF1,SFRS1,TRA2A,SFRS2IP,USP39,SFRS6,DDX20,SFRS5,SNW1,GEMIN8,SIP1,DBR1,SFRS8,SF3A3,SNRPD2,GEMIN6,SNRPD1,GEMIN5,CRNKL1,DHX38,BAT1,PHF5A,SF3A1,GEMIN7,SLU7,SF3A2,PRPF31	Genes annotated by the GO term GO:0000375. Splicing of RNA via a series of two transesterification reactions.		GO	http://amigo.geneontology.org/cgi-bin/amigo/go.cgi?view=details&amp;search_constraint=terms&amp;depth=0&amp;query=GO:0000375
ACTIVATION_OF_PROTEIN_KINASE_ACTIVITY	-0.1328	-0.165325	-0.0793287	0.896553	0.871441	0.938079	PARD3,PRKD3,PPAP2A,TRAF6,CCDC88A,MAP3K4,ZAK,TRAF7,IRAK1,MALT1,TAOK2,MAP3K7,GADD45B	Genes annotated by the GO term GO:0032147. Any process that initiates the activity of an inactive protein kinase.		GO	http://amigo.geneontology.org/cgi-bin/amigo/go.cgi?view=details&amp;search_constraint=terms&amp;depth=0&amp;query=GO:0032147
LIPID_BIOSYNTHETIC_PROCESS	-0.126604	1.14787	-1.15573	0.899651	0.255293	0.252089	HPGD,ALG1,PIGK,CHPT1,PCYT2,LPCAT1,FADS2,ETNK1,DHCR7,PIK3C2A,LARGE,FDPS,SGMS1,PIGZ,LASS5,PIGT,FADS1,SCP2,PGS1,PIGF,AGPS,PIGA,PI4KB,LTA4H,MIF,ST8SIA5,SOD1,PIGV,PEMT,DPM1,PDSS1,NSDHL,MVK,PIGG,B3GNT5,DEGS1,IDI1,UGCG,PEX7,DGKE,PIGY,PI4KA,DPM2,CD81,PIGH,MCAT,CNBP,PI4K2A,PIGU,DPM3,PIGC,AGPAT6,PIGO,ST6GALNAC6,PDSS2,PIGS,AGPAT1,PIGB,PTGES3,FDXR,AGPAT2,BRCA1,CD74,GPAA1,ADM	Genes annotated by the GO term GO:0008610. The chemical reactions and pathways resulting in the formation of lipids, compounds soluble in an organic solvent but not, or sparingly, in an aqueous solvent.		GO	http://amigo.geneontology.org/cgi-bin/amigo/go.cgi?view=details&amp;search_constraint=terms&amp;depth=0&amp;query=GO:0008610
G_PROTEIN_COUPLED_RECEPTOR_ACTIVITY	-0.124346	-0.774542	0.332074	0.902224	0.447244	0.743125	HPGD,TAPT1,F2R,GPR125,GPR17,GABBR1,GPR113,ADRB2,BAI2,GPR56,LPHN3,CD97,OXTR,CRY1,LPHN1,LANCL1,TMEM11,XPR1,PTGER4,ADRB1,CYSLTR1,NPY	Genes annotated by the GO term GO:0004930. A receptor that binds an extracellular ligand and transmits the signal to a heterotrimeric G-protein complex. These receptors are characteristically seven-transmembrane receptors and are made up of hetero- or homodimers.		GO	http://amigo.geneontology.org/cgi-bin/amigo/go.cgi?view=details&amp;search_constraint=terms&amp;depth=0&amp;query=GO:0004930
CHROMOSOME_CONDENSATION	-0.118898	0.620412	-0.551957	0.908288	0.552246	0.596056	DFFB,PAM,CHMP1A,ACIN1,NCAPH,SMC4,NUSAP1,TOP2A,CDCA5	Genes annotated by the GO term GO:0030261. The progressive compaction of dispersed interphase chromatin into threadlike chromosomes prior to mitotic or meiotic nuclear division, or during apoptosis, in eukaryotic cells.		GO	http://amigo.geneontology.org/cgi-bin/amigo/go.cgi?view=details&amp;search_constraint=terms&amp;depth=0&amp;query=GO:0030261
UDP_GLYCOSYLTRANSFERASE_ACTIVITY	-0.115716	-0.532885	0.264678	0.909032	0.599985	0.793966	GYG2,MGAT4B,POMGNT1,GALNT4,GALNT7,LARGE,B4GALT1,B4GALT7,PIGA,MGAT2,GCNT1,OGT,MGAT4A,B3GNT5,UGCG,B3GALT4,EXTL2,GALNT2,GALNT1,XYLT1,GALNT3	Genes annotated by the GO term GO:0008194. Catalysis of the transfer of a glycosyl group from a UDP-sugar to a small hydrophobic molecule.		GO	http://amigo.geneontology.org/cgi-bin/amigo/go.cgi?view=details&amp;search_constraint=terms&amp;depth=0&amp;query=GO:0008194
APOPTOTIC_PROGRAM	-0.112507	-0.284199	0.0950514	0.910998	0.777761	0.924761	F2R,LCK,BNIP3,DFFB,BCL2L1,SFN,IFT57,MOAP1,CASP3,BAX,CYCS,DNM1L,TP53,SOD1,DFFA,ACIN1,VDAC1,AIFM1,CASP9,SMAD3,PPT1,MCL1,CASP2,DIABLO,CASP7,CASP8,DEDD2,BAK1,BAD,MTCH1,CECR2,VCP,GPX1,STAT1,APAF1,TOP2A,PMAIP1,HIP1,BID,IFI6	Genes annotated by the GO term GO:0008632. The intracellular signaling cascade that results when a cell is triggered to undergo apoptosis.		GO	http://amigo.geneontology.org/cgi-bin/amigo/go.cgi?view=details&amp;search_constraint=terms&amp;depth=0&amp;query=GO:0008632
ESTABLISHMENT_OF_ORGANELLE_LOCALIZATION	-0.108427	-0.324294	0.107777	0.915449	0.751299	0.915954	LRMP,SNAP23,PAFAH1B1,TMED10,SNAP29,STX5,CDC23,YKT6,CENPE,NUSAP1,CENPF,BIRC5,CDCA5	Genes annotated by the GO term GO:0051656. The directed movement of an organelle to a specific location.		GO	http://amigo.geneontology.org/cgi-bin/amigo/go.cgi?view=details&amp;search_constraint=terms&amp;depth=0&amp;query=GO:0051656
LYSOSOMAL_TRANSPORT	-0.0996267	0.595888	-2.38024	0.923092	0.567722	0.0445291	ZFYVE16,NPC1,ADRB2,ARSB,AP3M1,M6PR,NAGPA,RHOB,USE1	Genes annotated by the GO term GO:0007041. The directed movement of substances into, out of or within a lysosome.		GO	http://amigo.geneontology.org/cgi-bin/amigo/go.cgi?view=details&amp;search_constraint=terms&amp;depth=0&amp;query=GO:0007041
ACTIN_FILAMENT_BASED_MOVEMENT	-0.0958524	-1.75426	0.485923	0.928248	0.154247	0.65244	MYO9B,MYH10,MYL6B,MYL6,MYH9	Genes annotated by the GO term GO:0030048. Movement of organelles or other particles along actin filaments, or sliding of actin filaments past each other, mediated by motor proteins.		GO	http://amigo.geneontology.org/cgi-bin/amigo/go.cgi?view=details&amp;search_constraint=terms&amp;depth=0&amp;query=GO:0030048
ENERGY_DERIVATION_BY_OXIDATION_OF_ORGANIC_COMPOUNDS	-0.0855073	0.200817	-0.28024	0.932539	0.842466	0.781599	GYG2,DYRK2,NDUFS1,CRAT,GFPT1,SDHC,UQCRC2,PDHB,LEPR,UQCRB,NDUFS4,SLC25A14,CYCS,SDHD,NNT,SDHA,UQCRC1,SDHB,ACO2,OXA1L,EPM2A,GAA,SURF1,ME3,ACADVL,GSK3B	Genes annotated by the GO term GO:0015980.		GO	http://amigo.geneontology.org/cgi-bin/amigo/go.cgi?view=details&amp;search_constraint=terms&amp;depth=0&amp;query=GO:0015980
CELLULAR_MACROMOLECULE_CATABOLIC_PROCESS	-0.084723	0.673061	-0.795925	0.932693	0.502848	0.428431	PFKL,FBXO7,FBXL4,SMG7,GNPDA1,SMURF1,SMG1,AUH,UBR5,GBA3,PFKM,PCNP,ZFP36,SELS,RNF11,UBE2B,GSPT1,UBE2G1,SMURF2,ALDOA,SMG5,XRN2,UBE2D3,ANAPC5,UHRF2,UBE4B,USP33,SIAH2,RNASEH1,HK1,KIAA0368,UBB,ABCE1,PGD,AMFR,EDEM1,UBE2H,PPP1R8,UBE2I,ANAPC10,PABPC4,UPF2,NEDD8,BTRC,UBE2L3,UBE3A,STUB1,UBR3,UBE2D1,GBA2,GNS,DERL1,GUSB,UBE2A,UBE2K,CDC23,RNASET2,UFD1L,ANAPC4,POP1,UBE2D2,PSMC5,VCP,DERL2,TSG101,NPLOC4,ANAPC2,AR…	Genes annotated by the GO term GO:0044265. The chemical reactions and pathways resulting in the breakdown of a macromolecule, any large molecule including proteins, nucleic acids and carbohydrates, as carried out by individual cells.		GO	http://amigo.geneontology.org/cgi-bin/amigo/go.cgi?view=details&amp;search_constraint=terms&amp;depth=0&amp;query=GO:0044265
SENSORY_PERCEPTION_OF_CHEMICAL_STIMULUS	-0.072451	0.708738	-0.416251	0.945721	0.517608	0.698591	SLIT2,GNAS,UBR3,CYB5R4,RTP4	Genes annotated by the GO term GO:0007606. The series of events required for an organism to receive a sensory chemical stimulus, convert it to a molecular signal, and recognize and characterize the signal.		GO	http://amigo.geneontology.org/cgi-bin/amigo/go.cgi?view=details&amp;search_constraint=terms&amp;depth=0&amp;query=GO:0007606
RESPIRATORY_GASEOUS_EXCHANGE	-0.0709741	-0.482578	0.171975	0.945725	0.646497	0.869111	COX15,COX5B,BPGM,SFTPB,COX11,CSF2RB,CYSLTR1	Genes annotated by the GO term GO:0007585. The process of gaseous exchange between an organism and its environment. In plants, microorganisms, and many small animals, air or water makes direct contact with the organism's cells or tissue fluids, and the processes of diffusion supply the organism with dioxygen (O2) and remove carbon dioxide (CO2). In larger animals the efficiency of gaseous exchang…		GO	http://amigo.geneontology.org/cgi-bin/amigo/go.cgi?view=details&amp;search_constraint=terms&amp;depth=0&amp;query=GO:0007585
PHOSPHOINOSITIDE_BINDING	-0.0624849	-0.311885	0.127952	0.951298	0.76096	0.900496	PIGK,ZFYVE16,EEA1,CCDC88A,CD24,WDFY1,PICALM,RAB35,ZFYVE1,PIGU,GPAA1,SYT1	Genes annotated by the GO term GO:0035091. Interacting selectively with any inositol-containing glycerophospholipid.		GO	http://amigo.geneontology.org/cgi-bin/amigo/go.cgi?view=details&amp;search_constraint=terms&amp;depth=0&amp;query=GO:0035091
SMALL_CONJUGATING_PROTEIN_LIGASE_ACTIVITY	-0.0603611	-0.197865	0.0415378	0.952141	0.844062	0.967055	MDM2,RNF14,FBXO7,UBE3C,SMURF1,FBXO3,MYLIP,UBR5,TRAF6,WWP1,ERCC8,CBL,SMURF2,UBE2D3,ANAPC5,UHRF2,UBE2L6,HUWE1,AMFR,UBE2H,ANAPC10,UBE2L3,FBXL6,TRAF7,TRIM23,STUB1,UBR3,MALT1,UBE2K,CDC23,ANAPC4,ZER1,UBE2D2,UBE2M,ANAPC11,ANAPC2,ARIH1,FBXO22,UBE2C,BRAP,FBXW2,WWP2,DZIP3,DDB2,BIRC3	Genes annotated by the GO term GO:0019787. Catalysis of ATP-dependent isopeptide bond formation between the carboxy-terminal residues of a small conjugating protein such as ubiquitin or a ubiquitin-like protein, and a substrate lysine residue.		GO	http://amigo.geneontology.org/cgi-bin/amigo/go.cgi?view=details&amp;search_constraint=terms&amp;depth=0&amp;query=GO:0019787
DOUBLE_STRANDED_DNA_BINDING	-0.0527807	1.76019	-1.50053	0.95831	0.0901366	0.145525	KIN,MRE11A,ZNF638,SATB1,MSH6,IFI16,XRCC5,SAFB,TERF1,ERCC5,CGGBP1,TP53,HNRPDL,YBX1,RAD51,MSH3,FEN1,NTHL1,CSDA,RAD51AP1,MLH1,PURA,APTX,RBMS1,PNKP,SMAD2,MTERF	Genes annotated by the GO term GO:0003690. Interacting selectively with double-stranded DNA.		GO	http://amigo.geneontology.org/cgi-bin/amigo/go.cgi?view=details&amp;search_constraint=terms&amp;depth=0&amp;query=GO:0003690
ADENYL_RIBONUCLEOTIDE_BINDING	-0.0521188	0.0143673	-0.095236	0.958541	0.988566	0.924324	ABCG1,TRIB1,ICK,STK38,SRPK2,DYRK2,PXK,DYRK3,DAPK1,DAPK2,ATP7A,TGFBR1,TRNT1,MSH6,WNK3,PRKACB,ABCC1,SRPK1,MINK1,BTK,RPS6KA5,GCLC,MYO9B,STK4,ABCB7,NLK,MAP4K3,ABCC5,MYH10,APRT,ABCD4,SMARCA5,PDS5B,RPS6KA4,MAP4K4,HSP90AA1,SEPHS1,ABCF1,N4BP2,WNK1,MAST2,TP53,PGK1,NME1,ABCB8,STK11,TLK2,SNRK,DGKZ,MARK2,PEX6,ZAK,RAD51,ABCB6,DGKE,PPP2R4,DAPK3,WNK2,PINK1,ERN1,GALK1,EIF2B2,SARS2,STK17A,DHX38,RFC2,ACVR1,PIF1,PE…	Genes annotated by the GO term GO:0032559. Interacting selectively with an adenyl ribonucleotide, any compound consisting of adenosine esterified with (ortho)phosphate or an oligophosphate at any hydroxyl group on the ribose moiety.		GO	http://amigo.geneontology.org/cgi-bin/amigo/go.cgi?view=details&amp;search_constraint=terms&amp;depth=0&amp;query=GO:0032559
REGULATION_OF_MYELOID_CELL_DIFFERENTIATION	-0.048521	0.634821	-0.351908	0.962656	0.545727	0.735263	CDK6,ZNF675,ACIN1,RUNX1,FOXO3,LDB1,ETS1,ACVR1B	Genes annotated by the GO term GO:0045637. Any process that modulates the frequency, rate or extent of myeloid cell differentiation.		GO	http://amigo.geneontology.org/cgi-bin/amigo/go.cgi?view=details&amp;search_constraint=terms&amp;depth=0&amp;query=GO:0045637
CELLULAR_BIOSYNTHETIC_PROCESS	-0.0475965	0.637096	-0.535063	0.962093	0.524904	0.593293	HPGD,HBS1L,IGF2BP2,ABCA1,COX15,BCL10,IRF4,EIF4A2,MOCS2,CPOX,EIF4B,TSFM,MARS2,DYRK2,UROS,RPS27,ADSS,RPL5,EIF1AX,MTRF1,SLC25A10,RPS10,RPL27A,GCLM,FECH,RPL18,UGDH,EIF2AK3,CYP27B1,FADS2,NDST1,EIF3E,RPL15,ALDH18A1,RPL38,EIF2AK1,ETNK1,RPL7A,EEF1A1,NECAB3,SIGIRR,HSP90AB1,GCLC,ADK,TSPO,EIF2AK4,EIF2B5,COX10,DARS,TSC1,RRBP1,FARSB,EIF2A,PAIP1,AP3D1,TYMS,HSPB1,FADS1,PAICS,EIF3A,RPL23A,RPL22,SULT1A2,DMD,EIF2S…	Genes annotated by the GO term GO:0044249. The chemical reactions and pathways resulting in the formation of substances, carried out by individual cells.		GO	http://amigo.geneontology.org/cgi-bin/amigo/go.cgi?view=details&amp;search_constraint=terms&amp;depth=0&amp;query=GO:0044249
NADH_DEHYDROGENASE_COMPLEX	-0.0442666	1.34912	-0.998305	0.965485	0.204415	0.339586	NDUFB6,NDUFS1,NDUFS3,NDUFS4,NDUFA6,NDUFA9,NDUFA1,NDUFS2,NDUFS7,NDUFV1,NDUFS8,NDUFA2	Genes annotated by the GO term GO:0030964. An integral membrane complex that possesses NADH oxidoreductase activity. The complex is one of the components of the electron transport chain. It catalyses the transfer of a pair of electrons from NADH to a quinone.		GO	http://amigo.geneontology.org/cgi-bin/amigo/go.cgi?view=details&amp;search_constraint=terms&amp;depth=0&amp;query=GO:0030964
MITOCHONDRIAL_RESPIRATORY_CHAIN_COMPLEX_I	-0.0442666	1.34912	-0.998305	0.965485	0.204415	0.339586	NDUFB6,NDUFS1,NDUFS3,NDUFS4,NDUFA6,NDUFA9,NDUFA1,NDUFS2,NDUFS7,NDUFV1,NDUFS8,NDUFA2	Genes annotated by the GO term GO:0005747. A part of the respiratory chain located in the mitochondrion. It contains about 25 different polypeptide subunits, including NADH dehydrogenase (ubiquinone), flavin mononucleotide and several different iron-sulfur clusters containing non-heme iron. The iron undergoes oxidation-reduction between Fe(II) and Fe(III), and catalyzes proton translocation linke…		GO	http://amigo.geneontology.org/cgi-bin/amigo/go.cgi?view=details&amp;search_constraint=terms&amp;depth=0&amp;query=GO:0005747
RESPIRATORY_CHAIN_COMPLEX_I	-0.0442666	1.34912	-0.998305	0.965485	0.204415	0.339586	NDUFB6,NDUFS1,NDUFS3,NDUFS4,NDUFA6,NDUFA9,NDUFA1,NDUFS2,NDUFS7,NDUFV1,NDUFS8,NDUFA2	Genes annotated by the GO term GO:0045271. Respiratory chain complex I is an enzyme of the respiratory chain. It consists of at least 34 polypeptide chains and is L-shaped, with a horizontal arm lying in the membrane and a vertical arm that projects into the matrix. The electrons of NADH enter the chain at this complex.		GO	http://amigo.geneontology.org/cgi-bin/amigo/go.cgi?view=details&amp;search_constraint=terms&amp;depth=0&amp;query=GO:0045271
IDENTICAL_PROTEIN_BINDING	-0.0418444	0.0125653	-0.0754846	0.966672	0.989989	0.939918	ABCG1,HPGD,SNRPN,ALS2,SMAD4,HNRNPC,CAV2,BNIP3,PFKFB3,BCL2L1,FNBP1,KCNRG,IGF1R,DAPK2,ARHGDIA,CDK2,POLG2,TCF3,EIF2AK3,NOL3,MOAP1,EIF2AK1,EEA1,MSH6,PDS5A,MAP3K9,CASP10,DAXX,BLOC1S3,ABAT,SUFU,CARD8,ITGB1,MLL,MYO9B,STK4,ADRB2,SMURF2,ZNF408,MKL2,PTP4A3,DTNBP1,SNX6,STK25,CCDC88A,ACP1,BNIP3L,PAICS,ELAVL1,PDS5B,SCHIP1,BLOC1S2,MED18,CBY1,HSP90AA1,PRMT2,UBQLN4,TERF1,MCM6,COMMD1,ERCC5,RRAGA,ROCK1,BAX,GPSM2,T…	Genes annotated by the GO term GO:0042802. Interacting selectively with an identical protein or proteins.		GO	http://amigo.geneontology.org/cgi-bin/amigo/go.cgi?view=details&amp;search_constraint=terms&amp;depth=0&amp;query=GO:0042802
PHOSPHOLIPID_BINDING	-0.034602	-1.27053	0.76482	0.972696	0.216598	0.452155	PIGK,ZFYVE16,PLEKHA3,MCTP2,EEA1,CPNE1,PEBP1,PAFAH2,CCDC88A,PREX1,CD24,CPNE3,WDFY1,PICALM,RAB35,ZFYVE1,PIGU,SHC1,RASAL1,PRKCI,PLEKHA2,GRK5,GPAA1,SYT1	Genes annotated by the GO term GO:0005543. Interacting selectively with phospholipids, a class of lipids containing phosphoric acid as a mono- or diester.		GO	http://amigo.geneontology.org/cgi-bin/amigo/go.cgi?view=details&amp;search_constraint=terms&amp;depth=0&amp;query=GO:0005543
REGULATION_OF_RNA_METABOLIC_PROCESS	-0.034038	0.76818	-0.639473	0.972869	0.442982	0.523002	BMP2,MDM2,HMGA2,POU4F1,ATRX,RBPJ,SREBF1,BCL10,HDAC4,MDM4,SMAD4,SP3,SP4,ARID5B,PRKAR1A,RBAK,TCF12,PLAGL1,NR1D2,NFATC2,NRIP1,UBTF,SIN3A,PQBP1,ZNF254,ZHX1,LRRFIP1,HTATSF1,TARBP1,ZEB1,TCFL5,ZNF345,SUPT3H,RNF14,ILF3,MAML2,ARID5A,NCBP1,TAF8,MAML1,THRAP3,CUX1,IKBKAP,ELP2,MED20,BPTF,TCF3,FOXN3,KLF12,ZNF74,SUB1,NFATC1,CITED2,BLZF1,E2F6,REST,ZMYND11,ZNF177,TRERF1,EID1,MED17,PBX4,SREBF2,NRF1,TRIM27,ELP4,MED…	Genes annotated by the GO term GO:0051252. Any process that modulates the frequency, rate or extent of the chemical reactions and pathways involving RNA.		GO	http://amigo.geneontology.org/cgi-bin/amigo/go.cgi?view=details&amp;search_constraint=terms&amp;depth=0&amp;query=GO:0051252
CYTOSKELETON	-0.0335906	-0.201958	0.145276	0.973235	0.84014	0.884629	SORBS2,ABLIM1,FYB,HAP1,LCK,ALS2,CLIC4,MID1,SEPT11,SHROOM3,SPTA1,CTNNB1,SMC3,PCGF5,FLNB,LRRFIP1,MYO18B,FSCN1,CNN2,DAPK1,TUBGCP3,BUB1,WASF2,PKD2,LMNB1,ARHGDIA,EVPL,GAS2,DCTN4,CASK,WASF1,NF2,PDLIM5,LIMA1,APC,PCM1,PAFAH1B1,TPM3,NUMA1,ARHGEF2,ARHGDIB,MYO9B,LLGL1,GYPC,CEP290,TPT1,RANBP9,TSC1,TUBGCP2,HINT1,CORO1C,CAPZA1,MARK4,CLASP2,SEPT7,WIPF1,IQGAP2,RNF19A,MYH10,ACTR2,KIF3B,HSPB1,CP110,MYL6B,CHMP1A,NI…	Genes annotated by the GO term GO:0005856. Any of the various filamentous elements that form the internal framework of cells, and typically remain after treatment of the cells with mild detergent to remove membrane constituents and soluble components of the cytoplasm. The term embraces intermediate filaments, microfilaments, microtubules, the microtrabecular lattice, and other structures characte…		GO	http://amigo.geneontology.org/cgi-bin/amigo/go.cgi?view=details&amp;search_constraint=terms&amp;depth=0&amp;query=GO:0005856
TRANSMEMBRANE_RECEPTOR_PROTEIN_TYROSINE_KINASE_SIGNALING_PATHWAY	-0.0284746	-0.391511	0.306204	0.977441	0.697727	0.761213	GAB1,GRB10,PIK3R1,NRTN,IGF1R,FLT3,SRC,RPS6KA5,CBL,ADRB2,PIK3R3,RAPGEF1,FOXO4,MPZL1,PTK2B,EPS15,FLT4,ABI1,INSR,PTPRG,DOK1,EGFR,ERBB2IP,AKT1,CEP57,SHC1,FIBP,PXN,CD3EAP,PDPK1,NTRK1,GRB2,FRS2,PTPRJ,IRS1,MTSS1,LCP2	Genes annotated by the GO term GO:0007169. The series of molecular signals generated as a consequence of a transmembrane receptor tyrosine kinase binding to its physiological ligand.		GO	http://amigo.geneontology.org/cgi-bin/amigo/go.cgi?view=details&amp;search_constraint=terms&amp;depth=0&amp;query=GO:0007169
N_ACYLTRANSFERASE_ACTIVITY	-0.0280882	0.744397	-0.725472	0.977919	0.466802	0.478031	MYST1,MYST3,ELP4,MYST4,LASS5,SMARCE1,BRCA2,ALAS2,NCOA3,GTF3C4,EP300,SAT1,SRCAP,MYST2,NAT1,TAF5,CREBBP,TAF1	Genes annotated by the GO term GO:0016410. Catalysis of the transfer of an acyl group to a nitrogen atom on the acceptor molecule.		GO	http://amigo.geneontology.org/cgi-bin/amigo/go.cgi?view=details&amp;search_constraint=terms&amp;depth=0&amp;query=GO:0016410
RNA_SPLICING_FACTOR_ACTIVITYTRANSESTERIFICATION_MECHANISM	-0.0273186	2.65353	-3.58803	0.978655	0.0210415	0.00372692	SFRS4,SFRS2IP,DDX23,PRPF3,SIP1,SF3B4,BCAS2,KHSRP,SF3A3,SRRM1,LSM1,SF3B3,SLU7	Genes annotated by the GO term GO:0031202. An activity which binds RNA and functions to assist splicing of substrate RNA(s) by facilitating the formation and stabilization of a catalytic conformation in which the splice junctions of the RNA(s) to be spliced are positioned for a transesterification reaction that occurs between two sites within the RNA(s) to be spliced.		GO	http://amigo.geneontology.org/cgi-bin/amigo/go.cgi?view=details&amp;search_constraint=terms&amp;depth=0&amp;query=GO:0031202
INTRINSIC_TO_ORGANELLE_MEMBRANE	-0.0241743	0.274855	-0.367054	0.980844	0.784957	0.71567	PIGK,BNIP3,ABCD3,ATP7A,LEMD3,SELS,PEX13,PEX12,LARGE,SGMS1,PSEN1,PIGT,RTN4,ENTPD4,PCSK7,FIS1,AMFR,EDEM1,DOLPP1,PEX3,ERN1,DERL1,QSOX1,MFN2,RER1,PIGU,RHOT1,DPM3,DERL2,PPOX,CLN3,PIGS,PEX16,RHOT2,BSCL2,BNIP1,DERL3,GPAA1	Genes annotated by the GO term GO:0031300. Located in an organelle membrane such that some covalently attached portion of the gene product, for example part of a peptide sequence or some other covalently attached moiety such as a GPI anchor, spans or is embedded in one or both leaflets of the membrane.		GO	http://amigo.geneontology.org/cgi-bin/amigo/go.cgi?view=details&amp;search_constraint=terms&amp;depth=0&amp;query=GO:0031300
PROTEIN_AMINO_ACID_O_LINKED_GLYCOSYLATION	-0.0236391	1.4044	-1.77633	0.981499	0.18364	0.0990735	POMGNT1,GALNT7,POMT1,GYPC,POFUT1,DPM1,GCNT1,OGT,LDLR,DPM2,DPM3,GALNT2,GALNT1,TRAK1	Genes annotated by the GO term GO:0006493. The formation of O-glycans by addition of glycosyl groups either to the hydroxyl group of peptidyl-serine, peptidyl-threonine, peptidyl-hydroxylysine, or peptidyl-hydroxyproline, or to the phenol group of peptidyl-tyrosine.		GO	http://amigo.geneontology.org/cgi-bin/amigo/go.cgi?view=details&amp;search_constraint=terms&amp;depth=0&amp;query=GO:0006493
ENERGY_RESERVE_METABOLIC_PROCESS	-0.0206643	-1.12689	0.898256	0.984184	0.302831	0.403653	GYG2,DYRK2,GFPT1,LEPR,EPM2A,GAA,GSK3B	Genes annotated by the GO term GO:0006112.		GO	http://amigo.geneontology.org/cgi-bin/amigo/go.cgi?view=details&amp;search_constraint=terms&amp;depth=0&amp;query=GO:0006112
PEROXISOMAL_MEMBRANE	-0.01567	-0.196959	0.23568	0.987806	0.847805	0.818438	ABCD3,PEX13,PEX12,PEX14,FIS1,PEX3,PEX1,PXMP4,PNPLA8,PEX19,PEX16	Genes annotated by the GO term GO:0005778. The lipid bilayer surrounding a peroxisome.		GO	http://amigo.geneontology.org/cgi-bin/amigo/go.cgi?view=details&amp;search_constraint=terms&amp;depth=0&amp;query=GO:0005778
PEROXISOMAL_PART	-0.01567	-0.196959	0.23568	0.987806	0.847805	0.818438	ABCD3,PEX13,PEX12,PEX14,FIS1,PEX3,PEX1,PXMP4,PNPLA8,PEX19,PEX16	Genes annotated by the GO term GO:0044439. Any constituent part of a peroxisome, a small, membrane-bounded organelle that uses dioxygen (O2) to oxidize organic molecules; contains some enzymes that produce and others that degrade hydrogen peroxide (H2O2).		GO	http://amigo.geneontology.org/cgi-bin/amigo/go.cgi?view=details&amp;search_constraint=terms&amp;depth=0&amp;query=GO:0044439
MICROBODY_MEMBRANE	-0.01567	-0.196959	0.23568	0.987806	0.847805	0.818438	ABCD3,PEX13,PEX12,PEX14,FIS1,PEX3,PEX1,PXMP4,PNPLA8,PEX19,PEX16	Genes annotated by the GO term GO:0031903. The lipid bilayer surrounding a microbody.		GO	http://amigo.geneontology.org/cgi-bin/amigo/go.cgi?view=details&amp;search_constraint=terms&amp;depth=0&amp;query=GO:0031903
MICROBODY_PART	-0.01567	-0.196959	0.23568	0.987806	0.847805	0.818438	ABCD3,PEX13,PEX12,PEX14,FIS1,PEX3,PEX1,PXMP4,PNPLA8,PEX19,PEX16	Genes annotated by the GO term GO:0044438. Any constituent part of a microbody, a cytoplasmic organelle, spherical or oval in shape, that is bounded by a single membrane and contains oxidative enzymes, especially those utilizing hydrogen peroxide (H2O2).		GO	http://amigo.geneontology.org/cgi-bin/amigo/go.cgi?view=details&amp;search_constraint=terms&amp;depth=0&amp;query=GO:0044438
RIBOSOME	-0.0146898	2.10703	-1.52736	0.988377	0.0435829	0.137146	MRPS28,FMR1,RPL15,RPL7A,MRPS22,MRPS15,MRPS12,MRPS11,APEX1,RRBP1,NUFIP2,MRPL42,SRP68,MRPL12,MRPL23,RPL13A,MRPL52,MRPS18C,MRPL51,SERP1,MRPS21,MRPS24,MRPL55,MRPS35,MRPL10,MRPS10,MRPS18A,RPS11,MRPS16,MRPL40,MRPL41	Genes annotated by the GO term GO:0005840. An intracellular organelle, about 200 A in diameter, consisting of RNA and protein. It is the site of protein biosynthesis resulting from translation of messenger RNA (mRNA). It consists of two subunits, one large and one small, each containing only protein and RNA. Both the ribosome and its subunits are characterized by their sedimentation coefficients,…		GO	http://amigo.geneontology.org/cgi-bin/amigo/go.cgi?view=details&amp;search_constraint=terms&amp;depth=0&amp;query=GO:0005840
REGULATION_OF_ORGANELLE_ORGANIZATION_AND_BIOGENESIS	-0.0131272	-0.110051	0.0552696	0.989619	0.913154	0.956316	SORBS3,NF2,LIMA1,APC,ERCC4,ARHGEF2,TSC1,SET,CLASP2,NCK1,CCDC88A,NEXN,ERCC1,CAPG,RASA1,TLK2,CRIPAK,KATNB1,UBE2N,MAPRE1,CEP250,PIF1,TLK1,MID1IP1,TERF2IP,ARF6,TERF2,GSN,CLASP1	Genes annotated by the GO term GO:0033043. Any process that modulates the frequency, rate or extent of the processes involved in the formation, arrangement of constituent parts, or disassembly of an organelle.		GO	http://amigo.geneontology.org/cgi-bin/amigo/go.cgi?view=details&amp;search_constraint=terms&amp;depth=0&amp;query=GO:0033043
SYNAPSE	-0.0126495	0.460568	-0.614931	0.990217	0.65737	0.555683	SYNE1,ITGB1,MAGEE1,TRAPPC4,NUFIP1,ERC1,APBB2,CDK5,DNM2	Genes annotated by the GO term GO:0045202. The junction between a nerve fiber of one neuron and another neuron or muscle fiber or glial cell; the site of interneuronal communication. As the nerve fiber approaches the synapse it enlarges into a specialized structure, the presynaptic nerve ending, which contains mitochondria and synaptic vesicles. At the tip of the nerve ending is the presynaptic m…		GO	http://amigo.geneontology.org/cgi-bin/amigo/go.cgi?view=details&amp;search_constraint=terms&amp;depth=0&amp;query=GO:0045202
SENSORY_PERCEPTION	-0.0105808	-1.45139	0.545339	0.991606	0.153765	0.588275	ABLIM1,PDE6B,SORD,SLIT2,MYO9A,NPHP3,ATXN7,DIAPH1,RPGR,TRPV2,OAT,CHML,RABGGTB,WDR1,TIMM13,COCH,ZNF354A,SOD1,OPA3,CHM,PRR4,RP2,GNAS,ALDH7A1,RABGGTA,NRL,NDUFB9,IQCB1,EYA3,RDH5,UBR3,PDE6D,PITPNM1,TIMM10,OPA1,TBL1X,CYB5R4,TIMM8B,RTP4,DNAJC19,PITPNA,UNC119,RDH10,DHRS3,RGS16	Genes annotated by the GO term GO:0007600. The series of events required for an organism to receive a sensory stimulus, convert it to a molecular signal, and recognize and characterize the signal.		GO	http://amigo.geneontology.org/cgi-bin/amigo/go.cgi?view=details&amp;search_constraint=terms&amp;depth=0&amp;query=GO:0007600
MICROTUBULE_CYTOSKELETON_ORGANIZATION_AND_BIOGENESIS	-0.00884129	-0.373174	0.249695	0.993011	0.711933	0.804713	MID1,SMC3,SMC1A,APC,PAFAH1B1,ARHGEF2,HOOK3,TUBGCP2,MARK4,CLASP2,RNF19A,TUBGCP5,STMN1,KATNB1,CENPJ,MAPRE1,RAN,TUBGCP6,CKAP5,TUBG1,NUSAP1,TTK,MID1IP1,MAP1S,PRC1,KIF23,KIF2C,CLASP1	Genes annotated by the GO term GO:0000226. A process that is carried out at the cellular level which results in the formation, arrangement of constituent parts, or disassembly of cytoskeletal structures comprising microtubules and their associated proteins.		GO	http://amigo.geneontology.org/cgi-bin/amigo/go.cgi?view=details&amp;search_constraint=terms&amp;depth=0&amp;query=GO:0000226
NEUROTRANSMITTER_BINDING	-0.00437709	-0.509654	0.512724	0.996717	0.637126	0.63516	GABRA4,CHRNA5,TSPO,ADRB2,GABRA3	Genes annotated by the GO term GO:0042165. Interacting selectively with a neurotransmitter, any chemical substance that is capable of transmitting (or inhibiting the transmission of) a nerve impulse from a neuron to another cell.		GO	http://amigo.geneontology.org/cgi-bin/amigo/go.cgi?view=details&amp;search_constraint=terms&amp;depth=0&amp;query=GO:0042165
DNA_MODIFICATION	-0.00218319	0.743717	-0.21373	0.998329	0.485142	0.837836	ATRX,DMAP1,HELLS,GATAD2A,DNMT3A,DNMT3B,ATF7IP	Genes annotated by the GO term GO:0006304. The covalent alteration of one or more nucleotide sites in DNA, resulting in a change in its properties.		GO	http://amigo.geneontology.org/cgi-bin/amigo/go.cgi?view=details&amp;search_constraint=terms&amp;depth=0&amp;query=GO:0006304
NUCLEOBASENUCLEOSIDENUCLEOTIDE_AND_NUCLEIC_ACID_TRANSMEMBRANE_TRANSPORTER_ACTIVITY	0.00388216	0.50384	-1.06779	0.997088	0.640858	0.345775	SLC25A4,SLC23A2,SLC23A1,SLC35B2,SLC25A19	Genes annotated by the GO term GO:0015932. Catalysis of the transfer of nucleobases, nucleosides, nucleotides and nucleic acids from one side of a membrane to the other.		GO	http://amigo.geneontology.org/cgi-bin/amigo/go.cgi?view=details&amp;search_constraint=terms&amp;depth=0&amp;query=GO:0015932
NEGATIVE_REGULATION_OF_CELL_DIFFERENTIATION	0.00502653	0.196314	-0.102358	0.996088	0.848296	0.920496	CDK6,NPHP3,FOXO4,ZNF675,NOTCH2,IQCB1,SOCS5,LDB1,DTX1,NF1,NOTCH1	Genes annotated by the GO term GO:0045596. Any process that stops, prevents or reduces the frequency, rate or extent of cell differentiation.		GO	http://amigo.geneontology.org/cgi-bin/amigo/go.cgi?view=details&amp;search_constraint=terms&amp;depth=0&amp;query=GO:0045596
RUFFLE	0.00687495	0.116096	-0.0764716	0.9946	0.909021	0.939992	CDK6,ALS2,FGD6,ITGB1,ITGA5,FGD3,FGD1,EZR,TLN1,MTMR14,MYO5A,ITGB1BP1,ARFIP2,MYH9,ARF6,CYFIP1,FGD2	Genes annotated by the GO term GO:0001726. Projection at the leading edge of a crawling cell; the protrusions are supported by a microfilament meshwork.		GO	http://amigo.geneontology.org/cgi-bin/amigo/go.cgi?view=details&amp;search_constraint=terms&amp;depth=0&amp;query=GO:0001726
MAP_KINASE_ACTIVITY	0.00700591	0.828108	-0.531248	0.994606	0.434931	0.61168	MAPK12,MAPK8,NLK,MAPK7,MAPK13,MAPK14,MAPK9,MAPK1	Genes annotated by the GO term GO:0004707. Catalysis of the phosphorylation of proteins. Mitogen-activated protein kinase; a family of protein kinases that perform a crucial step in relaying signals from the plasma membrane to the nucleus. They are activated by a wide range of proliferation- or differentiation-inducing signals; activation is strong with agonists such as polypeptide growth factors…		GO	http://amigo.geneontology.org/cgi-bin/amigo/go.cgi?view=details&amp;search_constraint=terms&amp;depth=0&amp;query=GO:0004707
EXOPEPTIDASE_ACTIVITY	0.00802527	0.190316	-0.124399	0.993719	0.852001	0.902902	LNPEP,CPD,BLMH,ERAP2,XPNPEP1,NPEPPS,ERAP1,GGH,METAP2,AEBP1,PEPD,ZMPSTE24,DPEP1,TPP1	Genes annotated by the GO term GO:0008238. Catalysis of the cleavage of the terminal or penultimate peptide bond of a peptide chain, releasing a single amino acid or dipeptide. Exopeptidases are classified as aminopeptidases, carboxypeptidases, dipeptidases, and omega peptidases.		GO	http://amigo.geneontology.org/cgi-bin/amigo/go.cgi?view=details&amp;search_constraint=terms&amp;depth=0&amp;query=GO:0008238
CYTOSKELETON_ORGANIZATION_AND_BIOGENESIS	0.0112112	-0.159664	0.145301	0.991073	0.873405	0.884709	DSTN,LRMP,MID1,SNAP23,SPTA1,SMC3,FLNB,ELMO1,FSCN1,CNN2,DLG1,SORBS3,WASF2,SMC1A,WASF1,NF2,LIMA1,RICTOR,APC,PLD2,FGD6,PAFAH1B1,ARHGEF2,HOOK3,ARHGDIB,MYO9B,LLGL1,TSC1,PACSIN2,TUBGCP2,MARK4,CLASP2,NCK1,CCDC88A,CDC42,WIPF1,RNF19A,MYH10,DNAJB6,PREX1,KIF3B,ARHGAP10,MYL6B,WASL,DMD,DYNLL1,RAC1,ROCK1,KIF1B,SSH2,NEXN,SOD1,CAPG,RASA1,TUBGCP5,FGD3,RHOF,NUBP1,FGD1,TMED10,STMN1,CRIPAK,KATNB1,SNAP29,EZR,ARPC5,CE…	Genes annotated by the GO term GO:0007010. A process that is carried out at the cellular level which results in the formation, arrangement of constituent parts, or disassembly of cytoskeletal structures.		GO	http://amigo.geneontology.org/cgi-bin/amigo/go.cgi?view=details&amp;search_constraint=terms&amp;depth=0&amp;query=GO:0007010
MICROBODY	0.0114177	0.691209	-0.591147	0.990957	0.494127	0.558332	PECI,ABCD3,PEX13,MLYCD,ISOC1,GNPAT,PEX12,PEX14,SCP2,PEX11B,AGPS,FIS1,ACOX3,PEX10,LONP2,PEX26,PHYH,PEX3,PEX6,PRDX5,IDI1,AMACR,PEX7,SLC25A17,PMVK,HACL1,PEX1,PXMP4,ACOT8,PNPLA8,PEX19,PEX16,ACAD11,IDE,CROT	Genes annotated by the GO term GO:0042579. Cytoplasmic organelles, spherical or oval in shape, that are bounded by a single membrane and contain oxidative enzymes, especially those utilizing hydrogen peroxide (H2O2).		GO	http://amigo.geneontology.org/cgi-bin/amigo/go.cgi?view=details&amp;search_constraint=terms&amp;depth=0&amp;query=GO:0042579
PEROXISOME	0.0114177	0.691209	-0.591147	0.990957	0.494127	0.558332	PECI,ABCD3,PEX13,MLYCD,ISOC1,GNPAT,PEX12,PEX14,SCP2,PEX11B,AGPS,FIS1,ACOX3,PEX10,LONP2,PEX26,PHYH,PEX3,PEX6,PRDX5,IDI1,AMACR,PEX7,SLC25A17,PMVK,HACL1,PEX1,PXMP4,ACOT8,PNPLA8,PEX19,PEX16,ACAD11,IDE,CROT	Genes annotated by the GO term GO:0005777. A small, membrane-bounded organelle that uses dioxygen (O2) to oxidize organic molecules; contains some enzymes that produce and others that degrade hydrogen peroxide (H2O2).		GO	http://amigo.geneontology.org/cgi-bin/amigo/go.cgi?view=details&amp;search_constraint=terms&amp;depth=0&amp;query=GO:0005777
RIBONUCLEOPROTEIN_COMPLEX	0.0120908	4.09064	-3.18713	0.990376	8.31161e-05	0.00187958	SNRPN,MRPS28,HNRNPC,IVNS1ABP,RPP30,SF1,FXR1,DDX6,U2AF1,FMR1,RPL15,RPL7A,MRPS22,PTBP1,MRPS15,MRPS12,HNRNPU,SSB,JAKMIP1,MRPS11,APEX1,RRBP1,HNRNPR,CDC40,GEMIN4,API5,NUFIP2,TEP1,MRPL42,ATXN2,DDX23,DKC1,HNRNPA0,UTP18,EMG1,SNW1,NOL6,SRP68,EFTUD2,HNRPDL,MRPL12,MRPL23,HNRNPA2B1,KRR1,RPL13A,PDCD7,ZCRB1,HNRNPA1,SNRPD3,RPP40,SIP1,UTP20,RBM14,SF3B4,SNRPF,BCAS2,SNRPB2,MRPL52,SF3B2,SNRPA1,SNRPC,PPIH,SF3A3,DHX1…	Genes annotated by the GO term GO:0030529. A macromolecular complex containing both protein and RNA molecules.		GO	http://amigo.geneontology.org/cgi-bin/amigo/go.cgi?view=details&amp;search_constraint=terms&amp;depth=0&amp;query=GO:0030529
REGULATION_OF_TRANSCRIPTIONDNA_DEPENDENT	0.0183678	0.853822	-0.621753	0.985358	0.393892	0.534581	BMP2,MDM2,HMGA2,POU4F1,ATRX,RBPJ,SREBF1,BCL10,HDAC4,MDM4,SMAD4,SP3,SP4,ARID5B,PRKAR1A,RBAK,TCF12,PLAGL1,NR1D2,NFATC2,NRIP1,UBTF,SIN3A,PQBP1,ZNF254,ZHX1,LRRFIP1,HTATSF1,TARBP1,ZEB1,TCFL5,ZNF345,SUPT3H,RNF14,ILF3,MAML2,ARID5A,TAF8,MAML1,THRAP3,CUX1,IKBKAP,ELP2,MED20,BPTF,TCF3,FOXN3,KLF12,ZNF74,SUB1,NFATC1,CITED2,BLZF1,E2F6,REST,ZMYND11,ZNF177,TRERF1,EID1,MED17,PBX4,SREBF2,NRF1,TRIM27,ELP4,MED6,ZNF1…	Genes annotated by the GO term GO:0006355. Any process that modulates the frequency, rate or extent of DNA-dependent transcription.		GO	http://amigo.geneontology.org/cgi-bin/amigo/go.cgi?view=details&amp;search_constraint=terms&amp;depth=0&amp;query=GO:0006355
MITOTIC_SPINDLE_ORGANIZATION_AND_BIOGENESIS	0.0283953	-0.439157	0.269055	0.978268	0.675922	0.7969	SMC3,SMC1A,STMN1,RAN,TTK,PRC1,KIF23	Genes annotated by the GO term GO:0007052. A process that is carried out at the cellular level which results in the formation, arrangement of constituent parts, or disassembly of the microtubule spindle during a mitotic cell cycle.		GO	http://amigo.geneontology.org/cgi-bin/amigo/go.cgi?view=details&amp;search_constraint=terms&amp;depth=0&amp;query=GO:0007052
UBIQUITIN_PROTEIN_LIGASE_ACTIVITY	0.0314898	-0.179857	0.148106	0.975028	0.85813	0.882968	MDM2,FBXO7,UBE3C,SMURF1,FBXO3,MYLIP,UBR5,TRAF6,WWP1,ERCC8,CBL,SMURF2,UBE2D3,ANAPC5,UHRF2,UBE2L6,HUWE1,AMFR,UBE2H,ANAPC10,UBE2L3,FBXL6,TRAF7,TRIM23,STUB1,UBR3,MALT1,UBE2K,CDC23,ANAPC4,ZER1,UBE2D2,UBE2M,ANAPC11,ANAPC2,FBXO22,UBE2C,BRAP,FBXW2,WWP2,DZIP3,DDB2,BIRC3	Genes annotated by the GO term GO:0004842. Catalysis of the reaction: ATP + ubiquitin + protein lysine = AMP + diphosphate + protein N-ubiquityllysine.		GO	http://amigo.geneontology.org/cgi-bin/amigo/go.cgi?view=details&amp;search_constraint=terms&amp;depth=0&amp;query=GO:0004842
REGULATION_OF_RAS_PROTEIN_SIGNAL_TRANSDUCTION	0.0317225	-0.545383	0.464529	0.975215	0.595483	0.650584	ALS2,RALBP1,FGD6,TSC1,RAC1,FGD3,NOTCH2,FGD1,ARHGAP27,MFN2,ARF6,NF1,FGD2	Genes annotated by the GO term GO:0046578. Any process that modulates the frequency, rate or extent of Ras protein signal transduction.		GO	http://amigo.geneontology.org/cgi-bin/amigo/go.cgi?view=details&amp;search_constraint=terms&amp;depth=0&amp;query=GO:0046578
REGULATION_OF_SMALL_GTPASE_MEDIATED_SIGNAL_TRANSDUCTION	0.0317225	-0.545383	0.464529	0.975215	0.595483	0.650584	ALS2,RALBP1,FGD6,TSC1,RAC1,FGD3,NOTCH2,FGD1,ARHGAP27,MFN2,ARF6,NF1,FGD2	Genes annotated by the GO term GO:0051056. Any process that modulates the frequency, rate or extent of small GTPase mediated signal transduction.		GO	http://amigo.geneontology.org/cgi-bin/amigo/go.cgi?view=details&amp;search_constraint=terms&amp;depth=0&amp;query=GO:0051056
MICROTUBULE_BASED_PROCESS	0.0354685	-0.51106	0.461018	0.97183	0.611283	0.64654	LRMP,MID1,SNAP23,SMC3,SORBS3,SMC1A,NF2,LIMA1,APC,PAFAH1B1,ARHGEF2,HOOK3,TSC1,TUBGCP2,MARK4,CLASP2,NCK1,CCDC88A,RNF19A,KIF3B,KIF1B,CAPG,RASA1,TUBGCP5,TMED10,STMN1,KATNB1,SNAP29,CENPJ,MAPRE1,RAN,KIF5B,KIF13B,STX5,TUBGCP6,YKT6,PEX1,CKAP5,LRPPRC,RHOT1,TUBG1,NUSAP1,OPA1,KIFAP3,TTK,CNTROB,MID1IP1,KPNA2,MAP3K11,ARF6,RHOT2,KIF4A,MAP1S,PRC1,KIF23,KIF2C,GSN,CLASP1	Genes annotated by the GO term GO:0007017. Any cellular process that depends upon or alters the microtubule cytoskeleton, that part of the cytoskeleton comprising microtubules and their associated proteins.		GO	http://amigo.geneontology.org/cgi-bin/amigo/go.cgi?view=details&amp;search_constraint=terms&amp;depth=0&amp;query=GO:0007017
INORGANIC_ANION_TRANSPORT	0.0412449	-0.0814365	0.209234	0.969077	0.939007	0.844489	SLC4A11,SLC26A2,CLIC5,SLC17A7,CLIC1	Genes annotated by the GO term GO:0015698. The directed movement of inorganic anions into, out of, within or between cells. Inorganic anions are atoms or small molecules with a negative charge which do not contain carbon in covalent linkage.		GO	http://amigo.geneontology.org/cgi-bin/amigo/go.cgi?view=details&amp;search_constraint=terms&amp;depth=0&amp;query=GO:0015698
STRUCTURAL_MOLECULE_ACTIVITY	0.0437223	-0.587347	0.43805	0.96523	0.558546	0.662474	SORBS2,FBN2,SPTA1,CCDC6,CAV1,RPS27,RPL5,RPS23,RPS10,RPL27A,SORBS3,RPL18,LMNB1,EVPL,RPS16,LAMC1,RPL15,MATR3,RPL38,RPL7A,RPS24,MRPS22,RPS15A,NUMA1,RPS28,MRPS12,MRPS14,LLGL1,SEPT7,RPL23A,TUBG2,MYL6B,RPL22,ADD3,DMD,SPTBN1,RPL3,TMEM48,SPTAN1,MRPL12,MPZL1,CDC42SE2,MRPL23,BFAR,RPL13A,RPS2,MAP4,RPL31,MRPL52,ARPC5,RPL13,ACTB,MRPL51,MRPS7,MYL6,STRN4,ODF2,MRPS24,RPL28,VIM,MRPL55,TPM4,MRPL10,MSN,TUBG1,ARPC1B…	Genes annotated by the GO term GO:0005198. The action of a molecule that contributes to the structural integrity of a complex or assembly within or outside a cell.		GO	http://amigo.geneontology.org/cgi-bin/amigo/go.cgi?view=details&amp;search_constraint=terms&amp;depth=0&amp;query=GO:0005198
MEIOSIS_I	0.0487955	-1.26134	1.02358	0.961824	0.229353	0.324706	MRE11A,SC65,ATM,RAD1,LIG3,RAD51L3,RAD51,RAD52,RAD51L1,RAD54B,CHEK1,RAD21,DMC1,RAD50	Genes annotated by the GO term GO:0007127. Progression through the first phase of meiosis, in which cells divide and homologous chromosomes are paired and segregated from each other, producing two daughter cells.		GO	http://amigo.geneontology.org/cgi-bin/amigo/go.cgi?view=details&amp;search_constraint=terms&amp;depth=0&amp;query=GO:0007127
ATPASE_ACTIVITY_COUPLED_TO_TRANSMEMBRANE_MOVEMENT_OF_IONS	0.0516947	-0.586533	0.850059	0.959699	0.569359	0.413412	ATP4B,ATP6V0E1,ATP7A,ATP2B4,ATP2B1,ATP2C1,ATP6V0C,ATP1A1,ATP2A2,ATP6V1C1,ATP6V1B2,ATP2A3	Genes annotated by the GO term GO:0042625. Catalysis of the transfer of an ion from one side of a membrane to the other, driven by the reaction: ATP + H2O = ADP + phosphate.		GO	http://amigo.geneontology.org/cgi-bin/amigo/go.cgi?view=details&amp;search_constraint=terms&amp;depth=0&amp;query=GO:0042625
HISTONE_ACETYLTRANSFERASE_ACTIVITY	0.0539322	0.839098	-0.737806	0.957877	0.417817	0.474814	MYST1,MYST3,ELP4,MYST4,BRCA2,NCOA3,GTF3C4,EP300,SRCAP,MYST2,TAF5,CREBBP,TAF1	Genes annotated by the GO term GO:0004402. Catalysis of the reaction: acetyl-CoA + histone = CoA + acetyl-histone.		GO	http://amigo.geneontology.org/cgi-bin/amigo/go.cgi?view=details&amp;search_constraint=terms&amp;depth=0&amp;query=GO:0004402
MESODERM_DEVELOPMENT	0.0594806	-0.858307	0.373962	0.954028	0.415696	0.718149	IKZF1,SLIT2,BTK,GDF11,TIE1,JAK2,MEST,SMAD2,HCK	Genes annotated by the GO term GO:0007498. The process whose specific outcome is the progression of the mesoderm over time, from its formation to the mature structure. The mesoderm is the middle germ layer that develops into muscle, bone, cartilage, blood and connective tissue.		GO	http://amigo.geneontology.org/cgi-bin/amigo/go.cgi?view=details&amp;search_constraint=terms&amp;depth=0&amp;query=GO:0007498
ADENYL_NUCLEOTIDE_BINDING	0.0595764	0.070522	0.0401795	0.952612	0.943919	0.96803	ABCG1,TRIB1,ICK,STK38,SRPK2,DYRK2,PXK,DYRK3,DAPK1,DAPK2,ATP7A,TGFBR1,TRNT1,MSH6,WNK3,PRKACB,ABCC1,SRPK1,MINK1,BTK,RPS6KA5,GCLC,MYO9B,STK4,ABCB7,NLK,MAP4K3,ABCC5,MYH10,APRT,ABCD4,SMARCA5,PDS5B,RPS6KA4,MAP4K4,HSP90AA1,SEPHS1,ABCF1,N4BP2,WNK1,MAST2,TP53,PGK1,NME1,ABCB8,STK11,TLK2,SNRK,DGKZ,MARK2,PEX6,ZAK,RAD51,ABCB6,DGKE,PPP2R4,DAPK3,WNK2,PINK1,ERN1,GALK1,EIF2B2,SARS2,STK17A,DHX38,RFC2,ACVR1,PIF1,MT…	Genes annotated by the GO term GO:0030554. Interacting selectively with adenyl nucleotides, any compound consisting of adenosine esterified with (ortho)phosphate.		GO	http://amigo.geneontology.org/cgi-bin/amigo/go.cgi?view=details&amp;search_constraint=terms&amp;depth=0&amp;query=GO:0030554
INDUCTION_OF_APOPTOSIS_BY_EXTRACELLULAR_SIGNALS	0.0668951	0.228132	-0.0822458	0.947446	0.822265	0.935412	PRKCA,DAPK1,CRADD,DAXX,BTK,DEDD,BAX,FADD,DAP,FASTK,DIABLO,DEDD2,DPF2,PDCD6,CD38,MAP3K5,CFLAR,BID	Genes annotated by the GO term GO:0008624. Any process induced by extracellular signals that directly activates any of the steps required for cell death by apoptosis.		GO	http://amigo.geneontology.org/cgi-bin/amigo/go.cgi?view=details&amp;search_constraint=terms&amp;depth=0&amp;query=GO:0008624
AMINO_ACID_DERIVATIVE_METABOLIC_PROCESS	0.0719099	1.31286	-0.436739	0.944685	0.23063	0.675455	ALDH5A1,ETNK1,CCBL1,P4HB,GAMT,DHPS,OAZ2,ASMTL	Genes annotated by the GO term GO:0006575. The chemical reactions and pathways involving compounds derived from amino acids, organic acids containing one or more amino substituents.		GO	http://amigo.geneontology.org/cgi-bin/amigo/go.cgi?view=details&amp;search_constraint=terms&amp;depth=0&amp;query=GO:0006575
STEROID_HORMONE_RECEPTOR_SIGNALING_PATHWAY	0.0753939	0.760898	-0.330566	0.940836	0.457786	0.745262	THRAP3,DDX54,UBR5,MED17,DAXX,MED16,ARID1A,MED24,MED12,MED4,RBM9,MED13,YWHAH,MED1,CALCOCO1,MED30,MED14	Genes annotated by the GO term GO:0030518. Any series of molecular signals generated as a consequence of a steroid hormone binding to its receptor.		GO	http://amigo.geneontology.org/cgi-bin/amigo/go.cgi?view=details&amp;search_constraint=terms&amp;depth=0&amp;query=GO:0030518
INTRACELLULAR_RECEPTOR_MEDIATED_SIGNALING_PATHWAY	0.0753939	0.760898	-0.330566	0.940836	0.457786	0.745262	THRAP3,DDX54,UBR5,MED17,DAXX,MED16,ARID1A,MED24,MED12,MED4,RBM9,MED13,YWHAH,MED1,CALCOCO1,MED30,MED14	Genes annotated by the GO term GO:0030522. Any series of molecular signals initiated by a ligand entering the target cell, where it binds to an intracellular receptor.		GO	http://amigo.geneontology.org/cgi-bin/amigo/go.cgi?view=details&amp;search_constraint=terms&amp;depth=0&amp;query=GO:0030522
RAS_GUANYL_NUCLEOTIDE_EXCHANGE_FACTOR_ACTIVITY	0.0754895	-1.57336	1.3159	0.941069	0.141617	0.212792	ALS2,SOS1,RAPGEF5,ARHGEF2,PREX1,RAPGEF2,FARP1,RCBTB2,DOCK2,SERGEF,ARHGEF1,MADD,TIAM1	Genes annotated by the GO term GO:0005088. Stimulates the exchange of guanyl nucleotides by a GTPase of the Ras superfamily. Under normal cellular physiological conditions, the concentration of GTP is higher than that of GDP, favoring the replacement of GDP by GTP in association with the GTPase.		GO	http://amigo.geneontology.org/cgi-bin/amigo/go.cgi?view=details&amp;search_constraint=terms&amp;depth=0&amp;query=GO:0005088
PHOSPHATASE_BINDING	0.0802287	0.258896	-0.0244727	0.937638	0.800967	0.980957	PIK3R1,DLG1,SMG7,SMG5,MAST2,SOD1,PPP2R4,AKAP11,PPME1,SAPS3,LILRB1	Genes annotated by the GO term GO:0019902. Interacting selectively with any phosphatase.		GO	http://amigo.geneontology.org/cgi-bin/amigo/go.cgi?view=details&amp;search_constraint=terms&amp;depth=0&amp;query=GO:0019902
ACTIN_FILAMENT_POLYMERIZATION	0.0836614	-0.66062	0.644938	0.936047	0.533384	0.542825	WASF1,NCK1,PREX1,RAC1,RASA1,ARF6,GSN	Genes annotated by the GO term GO:0030041. Assembly of actin filaments by the addition of actin monomers to a filament.		GO	http://amigo.geneontology.org/cgi-bin/amigo/go.cgi?view=details&amp;search_constraint=terms&amp;depth=0&amp;query=GO:0030041
ANION_TRANSPORT	0.0851637	-0.334004	0.680433	0.934224	0.746964	0.515436	SLC4A11,SLC26A2,TSPO,VDAC1,SLC17A5,SLC4A2,CLIC5,SLC17A7,CLIC1	Genes annotated by the GO term GO:0006820. The directed movement of anions, atoms or small molecules with a net negative charge, into, out of, within or between cells.		GO	http://amigo.geneontology.org/cgi-bin/amigo/go.cgi?view=details&amp;search_constraint=terms&amp;depth=0&amp;query=GO:0006820
ESTABLISHMENT_AND_OR_MAINTENANCE_OF_CELL_POLARITY	0.0854934	-1.00809	0.603818	0.933741	0.339745	0.560874	PARD3,DLG1,PARD6B,CLASP2,CDC42,MARK2,CAP1,PRKCI,SPN,CAP2	Genes annotated by the GO term GO:0007163. The specification, formation and maintenance of anisotropic intracellular organization or cell growth patterns.		GO	http://amigo.geneontology.org/cgi-bin/amigo/go.cgi?view=details&amp;search_constraint=terms&amp;depth=0&amp;query=GO:0007163
VACUOLAR_TRANSPORT	0.0920577	0.83509	-2.25729	0.92847	0.423169	0.0475869	ZFYVE16,NPC1,ADRB2,ATG4A,ARSB,AP3M1,M6PR,NAGPA,ATG4D,RHOB,USE1	Genes annotated by the GO term GO:0007034. The directed movement of substances into, out of or within a vacuole.		GO	http://amigo.geneontology.org/cgi-bin/amigo/go.cgi?view=details&amp;search_constraint=terms&amp;depth=0&amp;query=GO:0007034
CYTOSOLIC_PART	0.0927181	0.231173	-0.0520587	0.927657	0.821075	0.959338	PIK3R1,PFKL,PFKM,TSC1,GUCY1A3,PYCARD,ERC1,PRDX3,IKBKG,AKT1S1,TSC2,CYB5R3,GUCY1B3	Genes annotated by the GO term GO:0044445. Any constituent part of cytosol, that part of the cytoplasm that does not contain membranous or particulate subcellular components.		GO	http://amigo.geneontology.org/cgi-bin/amigo/go.cgi?view=details&amp;search_constraint=terms&amp;depth=0&amp;query=GO:0044445
DETECTION_OF_STIMULUS	0.0949377	-1.31389	0.893824	0.926699	0.225306	0.397508	PDE6B,KCNMB4,KCNMB3,TIMELESS,NOD1,PITPNM1,RTP4,UNC119,SYT1	Genes annotated by the GO term GO:0051606. The series of events in which a stimulus is received by a cell and converted into a molecular signal.		GO	http://amigo.geneontology.org/cgi-bin/amigo/go.cgi?view=details&amp;search_constraint=terms&amp;depth=0&amp;query=GO:0051606
GROWTH_FACTOR_ACTIVITY	0.0950653	-0.0149652	0.14316	0.926927	0.988478	0.890198	NUDT6,FGF11,CLEC11A,ERAP1,JAG2,SDCBP,TRIP6,GRN	Genes annotated by the GO term GO:0008083. The function that stimulates a cell to grow or proliferate. Most growth factors have other actions besides the induction of cell growth or proliferation.		GO	http://amigo.geneontology.org/cgi-bin/amigo/go.cgi?view=details&amp;search_constraint=terms&amp;depth=0&amp;query=GO:0008083
NEGATIVE_REGULATION_OF_TRANSCRIPTION_FROM_RNA_POLYMERASE_II_PROMOTER	0.100801	0.784344	-0.494282	0.92005	0.435976	0.622942	MDM2,MDM4,NRIP1,ZNF254,ZEB1,ZNF345,CUX1,BPTF,KLF12,E2F6,ZMYND11,ZNF177,EID1,TRIM27,ZNF136,MDFI,ZNF281,ORC2L,TGIF1,ENO1,EPC1,DRAP1,NSD1,VPS72,MECP2,MEN1,ZNF148,ZNF238,RYBP,PHF21A,SUPT5H,SMAD3,SUPT4H1,TCF25,ZFP161,RB1,ZNF189,IRF2,HSBP1,ZNF202,STAT3,MXD4,DR1,CSDA,ZNF593,NFX1,E2F1,HMGB1,PPARD,HDAC8,BCL6,ZNF174,HEXIM2,HEXIM1,KLF11,IRF8,KLF10,VHL,IRF7,JAZF1	Genes annotated by the GO term GO:0000122. Any process that stops, prevents or reduces the frequency, rate or extent of transcription from an RNA polymerase II promoter.		GO	http://amigo.geneontology.org/cgi-bin/amigo/go.cgi?view=details&amp;search_constraint=terms&amp;depth=0&amp;query=GO:0000122
GENERAL_RNA_POLYMERASE_II_TRANSCRIPTION_FACTOR_ACTIVITY	0.103742	1.19483	-0.635861	0.918141	0.242542	0.530221	CNOT2,GTF2I,THRAP3,MED20,MED17,TAF11,GTF2A1,GTF2H1,TAF6,TAF9,TAF4,MED24,TAF1C,GTF2F1,MED12,MED4,MED13,TAF1A,GTF2B,GTF2F2,MED1,ABT1,TAF12,TBP,TCEA1,MED26,MED30,MED14	Genes annotated by the GO term GO:0016251. Any function that supports basal (unregulated) transcription of genes by core RNA polymerase II. Five general transcription factors are necessary and sufficient for such basal transcription in yeast: TFIIB, TFIID, TFIIE, TFIIF, TFIIH and TATA-binding protein (TBF).		GO	http://amigo.geneontology.org/cgi-bin/amigo/go.cgi?view=details&amp;search_constraint=terms&amp;depth=0&amp;query=GO:0016251
PROTEIN_PHOSPHATASE_TYPE_2A_REGULATOR_ACTIVITY	0.105107	0.858398	-0.709048	0.918369	0.410775	0.494493	IGBP1,SET,PPP2R3B,PPP2R1A,EIF2AK2,PPP2R5D,PPP2R4,PPP2R5E,PPME1,PPP2R2A,PPP2R5A	Genes annotated by the GO term GO:0008601. Modulation of the activity of the enzyme protein phosphatase type 2A.		GO	http://amigo.geneontology.org/cgi-bin/amigo/go.cgi?view=details&amp;search_constraint=terms&amp;depth=0&amp;query=GO:0008601
CELLULAR_RESPONSE_TO_STRESS	0.107339	-0.0592926	0.162917	0.918694	0.955016	0.876964	SREBF1,EIF2AK3,FADS1,TP53,ASNS,GSK3B	Genes annotated by the GO term GO:0033554. A change in state or activity of a cell (in terms of movement, secretion, enzyme production, gene expression, etc.) as a result of a stimulus indicating the organism is under stress. The stress is usually, but not necessarily, exogenous (e.g. temperature, humidity, ionizing radiation).		GO	http://amigo.geneontology.org/cgi-bin/amigo/go.cgi?view=details&amp;search_constraint=terms&amp;depth=0&amp;query=GO:0033554
MITOCHONDRIAL_MEMBRANE_PART	0.109499	2.29059	-1.55342	0.913341	0.0272015	0.12801	COX15,NDUFB6,BNIP3,ATP5C1,NDUFS1,NDUFS3,TIMM13,UQCRB,NDUFS4,ATP5O,FIS1,NDUFA6,SLC25A6,NDUFA9,ATP5D,NDUFA1,ATP5G2,TOMM22,NNT,SDHA,TIMM50,UQCRC1,ATP5G1,NDUFS2,MFN2,NDUFS7,TIMM23,TIMM17B,ATP5G3,OXA1L,NDUFV1,TIMM10,ATP5B,RHOT1,TIMM17A,NDUFS8,OPA1,PPOX,TIMM8B,SURF1,RHOT2,NDUFA2	Genes annotated by the GO term GO:0044455. Any constituent part of the mitochondrial membrane, either of the lipid bilayers that surround the mitochondrion and form the mitochondrial envelope.		GO	http://amigo.geneontology.org/cgi-bin/amigo/go.cgi?view=details&amp;search_constraint=terms&amp;depth=0&amp;query=GO:0044455
PHOSPHOINOSITIDE_METABOLIC_PROCESS	0.114298	1.24565	-0.956326	0.909915	0.22444	0.348065	PIGK,PIK3R1,SMG1,PIK3C2A,PIGZ,PIGT,PIGF,PIGA,PI4KB,PIGV,DPM1,PIGG,PTEN,PIGY,PI4KA,DPM2,CD81,PIGH,PI4K2A,PIGU,DPM3,PIGC,PIGO,PIGS,PIGB,GPAA1	Genes annotated by the GO term GO:0030384. The chemical reactions and pathways involving phosphoinositides, any of a class of glycerophospholipids in which the phosphatidyl group is esterified to the hydroxyl group of inositol. They are important constituents of cell membranes.		GO	http://amigo.geneontology.org/cgi-bin/amigo/go.cgi?view=details&amp;search_constraint=terms&amp;depth=0&amp;query=GO:0030384
PROTEIN_HOMOOLIGOMERIZATION	0.116767	-2.46646	1.09417	0.908703	0.0271691	0.292351	BCL10,ALDH5A1,SCUBE3,EIF2AK3,PEX14,GOPC,BAX,ATPIF1,CCDC88C,RAD51,MUC20,STOM,TP63,DGKD,SYT1	Genes annotated by the GO term GO:0051260. The process of creating protein oligomers, compounds composed of a small number, usually between three and ten, of identical component monomers. Oligomers may be formed by the polymerization of a number of monomers or the depolymerization of a large protein polymer.		GO	http://amigo.geneontology.org/cgi-bin/amigo/go.cgi?view=details&amp;search_constraint=terms&amp;depth=0&amp;query=GO:0051260
SMALL_PROTEIN_CONJUGATING_ENZYME_ACTIVITY	0.121412	-0.0476447	0.186348	0.903905	0.96221	0.85301	MDM2,FBXO7,UBE3C,SMURF1,FBXO3,MYLIP,UBR5,TRAF6,WWP1,ERCC8,CBL,SMURF2,UBE2D3,ANAPC5,UHRF2,UBE2L6,UBE2E2,HUWE1,AMFR,UBE2H,ANAPC10,UBE2L3,FBXL6,TRAF7,TRIM23,STUB1,UBR3,UBL4A,MALT1,UBE2K,CDC23,ANAPC4,ZER1,UBE2D2,UBE2M,ANAPC11,ANAPC2,ATG3,FBXO22,UBE2C,BRAP,FBXW2,WWP2,DZIP3,DDB2,BIRC3	Genes annotated by the GO term GO:0008639. Catalysis of the covalent attachment of small proteins, such as ubiquitin or ubiquitin-like proteins, to lysine residues on a target protein. This function may be performed alone or in conjunction with an E3, ubiquitin-like protein ligase.		GO	http://amigo.geneontology.org/cgi-bin/amigo/go.cgi?view=details&amp;search_constraint=terms&amp;depth=0&amp;query=GO:0008639
ACTIN_FILAMENT	0.122989	0.870219	-0.164645	0.906132	0.417631	0.874631	GAS2,MYO9B,TSC1,PALLD,EZR,IQGAP1,MYO1C	Genes annotated by the GO term GO:0005884. A filamentous structure formed of a two-stranded helical polymer of the protein actin and associated proteins. Actin filaments are a major component of the contractile apparatus of skeletal muscle and the microfilaments of the cytoskeleton of eukaryotic cells. The filaments, comprising polymerized globular actin molecules, appear as flexible structures w…		GO	http://amigo.geneontology.org/cgi-bin/amigo/go.cgi?view=details&amp;search_constraint=terms&amp;depth=0&amp;query=GO:0005884
STRUCTURAL_CONSTITUENT_OF_RIBOSOME	0.124647	-1.05933	0.370516	0.901497	0.296506	0.713169	RPS27,RPL5,RPS23,RPS10,RPL27A,RPL18,RPS16,RPL15,RPL38,RPL7A,RPS24,MRPS22,RPS15A,RPS28,MRPS12,MRPS14,RPL23A,RPL22,RPL3,MRPL12,MRPL23,RPL13A,RPS2,RPL31,MRPL52,RPL13,MRPL51,MRPS7,MRPS24,RPL28,MRPL55,MRPL10,RPS21,RPS11,RPL37,MRPL41,RPS6	Genes annotated by the GO term GO:0003735. The action of a molecule that contributes to the structural integrity of the ribosome.		GO	http://amigo.geneontology.org/cgi-bin/amigo/go.cgi?view=details&amp;search_constraint=terms&amp;depth=0&amp;query=GO:0003735
POST_TRANSLATIONAL_PROTEIN_MODIFICATION	0.12641	0.28213	-0.0103241	0.899495	0.778045	0.99177	MDM2,TRIB1,PTPRM,FYB,ST3GAL6,BRAF,TEC,PTPRD,F2R,NMT2,LCK,PIGK,BCL10,VCPIP1,ICK,STK38,PTPRE,SGK3,MAPK12,SRPK2,PTPN13,DYRK2,PXK,ERG,PTPLA,DYRK3,TPST2,RNF14,IGF1R,PRKD3,SENP7,DAPK1,DAPK2,MAPK6,UBE3C,IKBKAP,PTPN18,TAOK3,EVPL,MAPKAPK2,SMURF1,CAMK4,PRKCH,SMG1,MYLIP,CAMKK2,EIF2AK3,MAPK8,MYST1,NF2,DUSP22,TGFBR1,VRK2,ULK1,PCNP,EIF2AK1,TP53RK,RNF11,WNK3,MYST3,ABL2,SIRT6,MAP3K9,TRAF6,CSNK1E,WWP1,PRKACB,PRPF…	Genes annotated by the GO term GO:0043687. The covalent alteration of one or more amino acids occurring in a protein after the protein has been completely translated and released from the ribosome.		GO	http://amigo.geneontology.org/cgi-bin/amigo/go.cgi?view=details&amp;search_constraint=terms&amp;depth=0&amp;query=GO:0043687
REGULATION_OF_SECRETION	0.127245	-0.692683	0.896812	0.901544	0.505987	0.393175	KCNMB4,DPH3,CARD8,NLRP2,GLMN,PYCARD,SERGEF,DNAJC1,ARFIP1,SRGN	Genes annotated by the GO term GO:0051046. Any process that modulates the frequency, rate or extent of the regulated release of a substance from a cell or group of cells.		GO	http://amigo.geneontology.org/cgi-bin/amigo/go.cgi?view=details&amp;search_constraint=terms&amp;depth=0&amp;query=GO:0051046
RESPONSE_TO_TOXIN	0.134132	1.04807	-0.554476	0.89853	0.342603	0.603139	MPST,BPHL,BAX,AS3MT,BCL2,NQO1	Genes annotated by the GO term GO:0009636. A change in state or activity of a cell or an organism (in terms of movement, secretion, enzyme production, gene expression, etc.) as a result of a toxin stimulus.		GO	http://amigo.geneontology.org/cgi-bin/amigo/go.cgi?view=details&amp;search_constraint=terms&amp;depth=0&amp;query=GO:0009636
EXTRINSIC_TO_MEMBRANE	0.134655	-1.16572	0.695703	0.895848	0.27369	0.504181	GNAI1,PLAUR,EEA1,ARRB1,GNAS,PRNP,SYTL1,EZR,RGS19,SYTL2	Genes annotated by the GO term GO:0019898. Loosely bound to one surface of a membrane, but not integrated into the hydrophobic region.		GO	http://amigo.geneontology.org/cgi-bin/amigo/go.cgi?view=details&amp;search_constraint=terms&amp;depth=0&amp;query=GO:0019898
RAS_GTPASE_ACTIVATOR_ACTIVITY	0.142122	-0.996282	1.0414	0.888562	0.332319	0.311475	ARHGAP5,ERRFI1,SOS1,RALBP1,MYO9B,PREX1,ARHGAP10,OPHN1,RAB3GAP1,RASA1,RAPGEF2,ARHGAP27,GMIP,RASAL1,ARHGAP29,RANGAP1,NF1,RASA2,ARHGAP4	Genes annotated by the GO term GO:0005099. Increases the rate of GTP hydrolysis by a GTPase of the Ras superfamily.		GO	http://amigo.geneontology.org/cgi-bin/amigo/go.cgi?view=details&amp;search_constraint=terms&amp;depth=0&amp;query=GO:0005099
NUCLEAR_CHROMOSOME	0.147342	1.53795	-1.04778	0.883603	0.131934	0.30103	ATRX,PAM,H2AFY,SMC1A,SC65,ERCC4,ZBED1,PURB,SMARCE1,KLHDC3,CHMP1A,RGS12,NOL6,ERCC1,CBX5,NUFIP1,ZMIZ2,MCM7,REPIN1,ZNF238,RPA2,UBE2I,RPA1,RAD51,TIPIN,TIMELESS,ACD,MKI67IP,PIF1,SMC2,LRPPRC,TUBG1,PURA,CHEK1,RPA3,POLA1,DMC1,TERF2IP,HDAC8,SUV39H1,JUN	Genes annotated by the GO term GO:0000228. A chromosome found in the nucleus of a eukaryotic cell.		GO	http://amigo.geneontology.org/cgi-bin/amigo/go.cgi?view=details&amp;search_constraint=terms&amp;depth=0&amp;query=GO:0000228
TRANSITION_METAL_ION_TRANSMEMBRANE_TRANSPORTER_ACTIVITY	0.150003	0.0635605	0.178006	0.886625	0.951783	0.865705	SLC11A2,SLC30A3,FXN,CCS,SLC31A1,SLC30A5	Genes annotated by the GO term GO:0046915. Catalysis of the transfer of transition metal ions from one side of a membrane to the other. A transition metal is an element whose atom has an incomplete d-subshell of extranuclear electrons, or which gives rise to a cation or cations with an incomplete d-subshell. Transition metals often have more than one valency state. Biologically relevant transitio…		GO	http://amigo.geneontology.org/cgi-bin/amigo/go.cgi?view=details&amp;search_constraint=terms&amp;depth=0&amp;query=GO:0046915
SMALL_GTPASE_MEDIATED_SIGNAL_TRANSDUCTION	0.153863	-0.19659	0.476412	0.878302	0.844901	0.635739	ABCA1,LCK,ALS2,ELMO1,ARHGAP5,PDK1,ARHGDIA,RASGRP1,SOS1,G3BP1,GRAP,RALBP1,PLD2,FGD6,ARHGDIB,MYO9B,CHP,PTPLAD1,TSC1,KRIT1,RAC1,ROCK1,SIAH2,TAX1BP3,RASSF1,FGD3,NOTCH2,FGD1,PARK7,TNK2,CFL1,ARHGAP27,MFN2,SGSM3,RHOA,RHOG,GTPBP2,ARFIP2,DBNL,ARHGAP29,ARHGAP1,GRB2,ARF6,GNB1,RRAGC,RREB1,RHOB,RRAS,NF1,ARHGAP4,FGD2,ABR,VAV3,RGS19	Genes annotated by the GO term GO:0007264. Any series of molecular signals in which a small monomeric GTPase relays one or more of the signals.		GO	http://amigo.geneontology.org/cgi-bin/amigo/go.cgi?view=details&amp;search_constraint=terms&amp;depth=0&amp;query=GO:0007264
RIBONUCLEOTIDE_METABOLIC_PROCESS	0.15408	0.796129	-0.293087	0.880337	0.4428	0.774911	ADSS,NDUFS1,ADK,ACLY,ENTPD4,FIGNL1,UMPS,GUK1,CTPS,NUDT5,CTNS,AMPD3	Genes annotated by the GO term GO:0009259. The chemical reactions and pathways involving a ribonucleotide, a compound consisting of ribonucleoside (a base linked to a ribose sugar) esterified with a phosphate moiety at either the 3' or 5'-hydroxyl group of its glycose moiety.		GO	http://amigo.geneontology.org/cgi-bin/amigo/go.cgi?view=details&amp;search_constraint=terms&amp;depth=0&amp;query=GO:0009259
NEGATIVE_REGULATION_OF_TRANSLATION	0.155811	0.388565	0.0859191	0.882278	0.713593	0.934865	EIF2AK3,EIF2AK1,SIGIRR,TSC1,PAIP2,BCL3	Genes annotated by the GO term GO:0017148. Any process that stops, prevents or reduces the frequency, rate or extent of the chemical reactions and pathways resulting in the formation of proteins by the translation of mRNA.		GO	http://amigo.geneontology.org/cgi-bin/amigo/go.cgi?view=details&amp;search_constraint=terms&amp;depth=0&amp;query=GO:0017148
DRUG_BINDING	0.159432	0.401089	-0.12085	0.876503	0.696791	0.906203	FKBP4,NKTR,NFATC1,FKBP2,PPIG,PPIH,PPIE,FKBP3,PPID,TOP2A,FKBP5	Genes annotated by the GO term GO:0008144. Interacting selectively with a drug, any naturally occurring or synthetic substance, other than a nutrient, that, when administered or applied to an organism, affects the structure or functioning of the organism; in particular, any such substance used in the diagnosis, prevention, or treatment of disease.		GO	http://amigo.geneontology.org/cgi-bin/amigo/go.cgi?view=details&amp;search_constraint=terms&amp;depth=0&amp;query=GO:0008144
NUCLEOSIDE_TRIPHOSPHATASE_ACTIVITY	0.160816	1.15047	-0.852487	0.872472	0.251926	0.39541	ABCG1,GNAI1,RAB1A,ATP4B,GNAQ,RAP2A,GNG11,ATP6V0E1,ABCD3,ARHGAP5,DHX9,ATP11B,BPTF,ARL4C,DDX54,ATP7A,G3BP1,RAB5B,RALBP1,ATP2B4,MSH6,ABCC1,GSPT1,ERCC8,CHD1,DDX17,XRCC5,CLPX,MYO9B,ABCB7,RHOC,CDC42,RSF1,WRNIP1,MYH10,ABCD4,DDX56,TTF2,SMARCA5,GTPBP4,DDX23,DDX20,EIF2S3,RAC1,ABCF1,RAB6A,PSMC6,KIF1B,RAB4A,RBBP4,DNM1L,EFTUD2,DDX18,GNAS,RHEB,CHD3,RAB9A,PEX6,KATNB1,RAB7A,SMARCAL1,RAB28,GNAI3,RAD51,RAB35,RUVBL…	Genes annotated by the GO term GO:0017111. Catalysis of the reaction: a nucleoside triphosphate + H2O = nucleoside diphosphate + phosphate.		GO	http://amigo.geneontology.org/cgi-bin/amigo/go.cgi?view=details&amp;search_constraint=terms&amp;depth=0&amp;query=GO:0017111
PROTEIN_SERINE_THREONINE_PHOSPHATASE_COMPLEX	0.163152	0.306427	-0.0937927	0.875755	0.769634	0.928327	PPP3CB,PPP2R3B,PPP2R1A,CYCS,PPP2R4,PPP2R2A,PPP2CB	Genes annotated by the GO term GO:0008287. A complex, normally consisting of a catalytic and a regulatory subunit, which catalyzes the removal of a phosphate group from a serine or threonine residue of a protein.		GO	http://amigo.geneontology.org/cgi-bin/amigo/go.cgi?view=details&amp;search_constraint=terms&amp;depth=0&amp;query=GO:0008287
PYROPHOSPHATASE_ACTIVITY	0.164316	1.24018	-0.911901	0.869708	0.216885	0.363314	ABCG1,GNAI1,RAB1A,ATP4B,GNAQ,RAP2A,GNG11,FHIT,ATP6V0E1,ABCD3,ARHGAP5,DHX9,ATP11B,BPTF,ARL4C,DDX54,ATP7A,G3BP1,RAB5B,RALBP1,ATP2B4,MSH6,ABCC1,GSPT1,ERCC8,CHD1,DDX17,XRCC5,CLPX,MYO9B,ABCB7,RHOC,CDC42,RSF1,WRNIP1,MYH10,ABCD4,DDX56,TTF2,SMARCA5,GTPBP4,DDX23,DDX20,EIF2S3,RAC1,ENTPD4,ABCF1,RAB6A,PSMC6,KIF1B,RAB4A,RBBP4,DNM1L,EFTUD2,DDX18,GNAS,RHEB,DOLPP1,CHD3,NUDT3,RAB9A,PEX6,KATNB1,RAB7A,SMARCAL1,RAB2…	Genes annotated by the GO term GO:0016462. Catalysis of the hydrolysis of a pyrophosphate bond between two phosphate groups, leaving one phosphate on each of the two fragments.		GO	http://amigo.geneontology.org/cgi-bin/amigo/go.cgi?view=details&amp;search_constraint=terms&amp;depth=0&amp;query=GO:0016462
MITOCHONDRIAL_MATRIX	0.173761	3.06199	-1.52817	0.862952	0.0039711	0.134541	MRPS28,BCKDHB,MARS2,ALDH4A1,DBT,POLG2,MRPS22,MRPS15,MRPS12,MRPS11,CS,PIN4,PITRM1,MRPL42,TFB2M,MRPL12,MRPL23,KIAA1967,MRPL52,SUPV3L1,MRPS18C,MRPL51,MRPS21,MRPS24,GRPEL1,DNAJA3,MRPL55,MRPS35,MRPL10,NFS1,MRPS10,BCKDK,MRPS18A,TIMM44,MRPS16,BCKDHA,MRPL40,NR3C1,ETFB,MRPL41	Genes annotated by the GO term GO:0005759. The gel-like material, with considerable fine structure, that lies in the matrix space, or lumen, of a mitochondrion. It contains the enzymes of the tricarboxylic acid cycle and, in some organisms, the enzymes concerned with fatty-acid oxidation.		GO	http://amigo.geneontology.org/cgi-bin/amigo/go.cgi?view=details&amp;search_constraint=terms&amp;depth=0&amp;query=GO:0005759
MITOCHONDRIAL_LUMEN	0.173761	3.06199	-1.52817	0.862952	0.0039711	0.134541	MRPS28,BCKDHB,MARS2,ALDH4A1,DBT,POLG2,MRPS22,MRPS15,MRPS12,MRPS11,CS,PIN4,PITRM1,MRPL42,TFB2M,MRPL12,MRPL23,KIAA1967,MRPL52,SUPV3L1,MRPS18C,MRPL51,MRPS21,MRPS24,GRPEL1,DNAJA3,MRPL55,MRPS35,MRPL10,NFS1,MRPS10,BCKDK,MRPS18A,TIMM44,MRPS16,BCKDHA,MRPL40,NR3C1,ETFB,MRPL41	Genes annotated by the GO term GO:0031980. The volume enclosed by the mitochondrial inner membrane.		GO	http://amigo.geneontology.org/cgi-bin/amigo/go.cgi?view=details&amp;search_constraint=terms&amp;depth=0&amp;query=GO:0031980
EPITHELIAL_TO_MESENCHYMAL_TRANSITION	0.175617	-0.320915	0.718014	0.869126	0.764342	0.512451	BMP2,CTNNB1,TRIM28,TGFB1,S100A4	Genes annotated by the GO term GO:0001837. A transition where an epithelial cell loses apical/basolateral polarity, severs intercellular adhesive junctions, degrades basement membrane components and becomes a migratory mesenchymal cell.		GO	http://amigo.geneontology.org/cgi-bin/amigo/go.cgi?view=details&amp;search_constraint=terms&amp;depth=0&amp;query=GO:0001837
HORMONE_BINDING	0.18113	0.280489	0.0861546	0.863379	0.790337	0.934687	PIK3R1,ADRB2,INSR,ADIPOR2,ADIPOR1,NRD1	Genes annotated by the GO term GO:0042562. Interacting selectively with any hormone, naturally occurring substances secreted by specialized cells that affect the metabolism or behavior of other cells possessing functional receptors for the hormone.		GO	http://amigo.geneontology.org/cgi-bin/amigo/go.cgi?view=details&amp;search_constraint=terms&amp;depth=0&amp;query=GO:0042562
JAK_STAT_CASCADE	0.18728	1.14471	-0.369124	0.854128	0.271523	0.717558	F2R,SOCS6,STAT5B,NF2,HGS,STAT2,STAMBP,PIAS1,SOCS2,STAT3,PIGU,STAT1,IFNAR2,IFNAR1,LYN	Genes annotated by the GO term GO:0007259. The processes by which STAT proteins (Signal Transducers and Activators of Transcription) are activated by members of the JAK (janus activated kinase) family of tyrosine kinases, following the binding of cytokines to their cognate receptor. Once activated, STATs dimerize and translocate to the nucleus and modulate the expression of target genes.		GO	http://amigo.geneontology.org/cgi-bin/amigo/go.cgi?view=details&amp;search_constraint=terms&amp;depth=0&amp;query=GO:0007259
N_ACETYLTRANSFERASE_ACTIVITY	0.189145	0.690655	-0.439117	0.852515	0.500331	0.666837	MYST1,MYST3,ELP4,MYST4,SMARCE1,BRCA2,NCOA3,GTF3C4,EP300,SAT1,SRCAP,MYST2,NAT1,TAF5,CREBBP,TAF1	Genes annotated by the GO term GO:0008080. Catalysis of the transfer of an acetyl group to a nitrogen atom on the acceptor molecule.		GO	http://amigo.geneontology.org/cgi-bin/amigo/go.cgi?view=details&amp;search_constraint=terms&amp;depth=0&amp;query=GO:0008080
REGULATION_OF_ANATOMICAL_STRUCTURE_MORPHOGENESIS	0.191222	-0.734882	0.708879	0.852596	0.48112	0.49635	SLIT2,FGD6,CDC42,RTN4,FGD3,FGD1,YWHAH,TAOK2,MYH9,FGD2	Genes annotated by the GO term GO:0022603. Any process that modulates the frequency, rate or extent of anatomical structure morphogenesis.		GO	http://amigo.geneontology.org/cgi-bin/amigo/go.cgi?view=details&amp;search_constraint=terms&amp;depth=0&amp;query=GO:0022603
CORTICAL_ACTIN_CYTOSKELETON	0.191535	1.0393	-0.548377	0.854424	0.338724	0.603223	SPTA1,LLGL1,SPTBN1,SPTAN1,SPTBN4,LASP1,EPB41L2	Genes annotated by the GO term GO:0030864. The portion of the actin cytoskeleton, comprising filamentous actin and associated proteins, that lies just beneath the plasma membrane.		GO	http://amigo.geneontology.org/cgi-bin/amigo/go.cgi?view=details&amp;search_constraint=terms&amp;depth=0&amp;query=GO:0030864
SPINDLE_ORGANIZATION_AND_BIOGENESIS	0.194536	-0.245593	0.409173	0.851282	0.813042	0.694643	SMC3,SMC1A,STMN1,RAN,TUBG1,TTK,PRC1,KIF23	Genes annotated by the GO term GO:0007051. A process that is carried out at the cellular level which results in the formation, arrangement of constituent parts, or disassembly of the spindle, the array of microtubules and associated molecules that forms between opposite poles of a eukaryotic cell during DNA segregation and serves to move the duplicated chromosomes apart.		GO	http://amigo.geneontology.org/cgi-bin/amigo/go.cgi?view=details&amp;search_constraint=terms&amp;depth=0&amp;query=GO:0007051
DNA_DIRECTED_RNA_POLYMERASE_COMPLEX	0.195739	2.96032	-1.57137	0.84809	0.0119135	0.142078	POLR2D,POLR1C,SFRS2IP,MED21,ZNF281,ZNF148,POLR2B,POLR2L,POLR3H,POLR3K,POLR2A,POLR2E,POLR3C	Genes annotated by the GO term GO:0000428. A protein complex that possesses DNA-directed RNA polymerase activity.		GO	http://amigo.geneontology.org/cgi-bin/amigo/go.cgi?view=details&amp;search_constraint=terms&amp;depth=0&amp;query=GO:0000428
RNA_POLYMERASE_COMPLEX	0.195739	2.96032	-1.57137	0.84809	0.0119135	0.142078	POLR2D,POLR1C,SFRS2IP,MED21,ZNF281,ZNF148,POLR2B,POLR2L,POLR3H,POLR3K,POLR2A,POLR2E,POLR3C	Genes annotated by the GO term GO:0030880. Any complex that possesses RNA polymerase activity; generally comprises a catalytic subunit and one or more additional subunits.		GO	http://amigo.geneontology.org/cgi-bin/amigo/go.cgi?view=details&amp;search_constraint=terms&amp;depth=0&amp;query=GO:0030880
NUCLEAR_DNA_DIRECTED_RNA_POLYMERASE_COMPLEX	0.195739	2.96032	-1.57137	0.84809	0.0119135	0.142078	POLR2D,POLR1C,SFRS2IP,MED21,ZNF281,ZNF148,POLR2B,POLR2L,POLR3H,POLR3K,POLR2A,POLR2E,POLR3C	Genes annotated by the GO term GO:0055029. A protein complex, located in the nucleus, that possesses DNA-directed RNA polymerase activity.		GO	http://amigo.geneontology.org/cgi-bin/amigo/go.cgi?view=details&amp;search_constraint=terms&amp;depth=0&amp;query=GO:0055029
HISTONE_METHYLTRANSFERASE_ACTIVITY	0.200506	0.609293	-0.222001	0.846088	0.559232	0.829875	FBXO11,SUV39H2,EHMT1,SUZ12,NSD1,EED,PRMT7,WHSC1L1,SUV39H1	Genes annotated by the GO term GO:0042054. Catalysis of the transfer of a methyl group (CH3-) to a histone.		GO	http://amigo.geneontology.org/cgi-bin/amigo/go.cgi?view=details&amp;search_constraint=terms&amp;depth=0&amp;query=GO:0042054
AEROBIC_RESPIRATION	0.203598	2.11102	-1.69095	0.84182	0.0547068	0.114666	SDHC,UQCRC2,PDHB,UQCRB,SLC25A14,SDHD,NNT,SDHA,UQCRC1,SDHB,ACO2,OXA1L,SURF1,ME3	Genes annotated by the GO term GO:0009060. The enzymatic release of energy from organic compounds (especially carbohydrates and fats) which requires oxygen as the terminal electron acceptor.		GO	http://amigo.geneontology.org/cgi-bin/amigo/go.cgi?view=details&amp;search_constraint=terms&amp;depth=0&amp;query=GO:0009060
COENZYME_BIOSYNTHETIC_PROCESS	0.203856	1.2203	-0.384952	0.843556	0.257098	0.710305	MOCS2,GCLM,GCLC,PDSS1,COQ3,COQ2,PDSS2,COQ7,COASY	Genes annotated by the GO term GO:0009108. The chemical reactions and pathways resulting in the formation of coenzymes, any of various nonprotein organic cofactors that are required, in addition to an enzyme and a substrate, for an enzymatic reaction to proceed.		GO	http://amigo.geneontology.org/cgi-bin/amigo/go.cgi?view=details&amp;search_constraint=terms&amp;depth=0&amp;query=GO:0009108
MULTICELLULAR_ORGANISMAL_DEVELOPMENT	0.204406	-0.625888	0.788606	0.838149	0.531777	0.430852	PCP4,BMP2,ABLIM1,NRP1,ZIC2,HMGA2,FRZB,NOG,SOX11,BRAF,CDK6,AFF3,POU4F1,LRMP,PMP22,RCAN1,F2R,LCK,TRIM14,ALS2,BCL10,HDAC4,MID1,TLE3,ST8SIA4,PARD3,SHROOM3,ALDH5A1,IKZF1,KCNMB4,NRXN3,TCF12,MAPK12,PCDHB14,SVIL,SLIT2,RAG1,NRTN,SIAH1,IGFBP4,ERG,PTPLA,TAGLN3,DYRK3,NPHP3,ID3,P2RX5,GCLM,PKD2,CUX1,EVPL,HHEX,BPTF,SMURF1,ALDH3A2,DPYSL2,LAMC1,MYLIP,ZNF74,EIF2AK3,MYST1,NF2,DUSP22,CITED2,SMA4,NCKAP1,CD9,RICTOR,CL…	Genes annotated by the GO term GO:0007275. The biological process whose specific outcome is the progression of an organism over time from an initial condition (e.g. a zygote or a young adult) to a later condition (e.g. a multicellular animal or an aged adult).		GO	http://amigo.geneontology.org/cgi-bin/amigo/go.cgi?view=details&amp;search_constraint=terms&amp;depth=0&amp;query=GO:0007275
PROTEIN_POLYMERIZATION	0.206184	-0.855371	0.979049	0.841798	0.417226	0.356231	WASF1,NCK1,PREX1,RAC1,RASA1,CENPJ,MAPRE1,ARF6,GSN	Genes annotated by the GO term GO:0051258. The process of creating protein polymers, compounds composed of a large number of component monomers; polymeric proteins may be made up of different or identical monomers. Polymerization occurs by the addition of extra monomers to an existing poly- or oligomeric protein.		GO	http://amigo.geneontology.org/cgi-bin/amigo/go.cgi?view=details&amp;search_constraint=terms&amp;depth=0&amp;query=GO:0051258
TRANSCRIPTION_COACTIVATOR_ACTIVITY	0.206714	2.84135	-1.8159	0.836752	0.0056809	0.0730864	BCL10,SP4,NRIP1,PQBP1,ZEB1,RNF14,MAML2,ARNT,MAML1,SUB1,HSF2,RXRB,TRIM24,MED6,SMARCC2,MED21,SMARCD1,HCFC2,MED7,MED23,MKL2,APEX1,SMARCC1,MED16,GTF2A1,SMARCE1,ZFX,GABPA,YAF2,SNW1,TRIP11,MTF1,COPS5,TAF9,MMS19,TAF4,TRIM32,RBM14,GTF2F1,ZMIZ2,SMARCA2,NR2C2,EP300,NPM1,TRIP4,SMARCD2,ATF6,POU2AF1,MAX,E4F1,TBPL1,MNT,SRCAP,PSMC3,RFXAP,PMF1,PRPF6,HCFC1,MED27,YY1,CIITA,BRD8,ABT1,CALCOCO1,JMY,ATF2,HMGA1,CREBBP,…	Genes annotated by the GO term GO:0003713. The function of a transcription cofactor that activates transcription from a RNA polymerase II promoter; does not bind DNA itself.		GO	http://amigo.geneontology.org/cgi-bin/amigo/go.cgi?view=details&amp;search_constraint=terms&amp;depth=0&amp;query=GO:0003713
RRNA_PROCESSING	0.208257	3.27588	-2.19275	0.840958	0.0135639	0.0644172	GEMIN4,EXOSC7,DKC1,EXOSC2,DIS3,EXOSC3,NOLC1,POP4	Genes annotated by the GO term GO:0006364. Any process involved in the conversion of a primary ribosomal RNA (rRNA) transcript into one or more mature rRNA molecules.		GO	http://amigo.geneontology.org/cgi-bin/amigo/go.cgi?view=details&amp;search_constraint=terms&amp;depth=0&amp;query=GO:0006364
RRNA_METABOLIC_PROCESS	0.208257	3.27588	-2.19275	0.840958	0.0135639	0.0644172	GEMIN4,EXOSC7,DKC1,EXOSC2,DIS3,EXOSC3,NOLC1,POP4	Genes annotated by the GO term GO:0016072. The chemical reactions and pathways involving rRNA, ribosomal RNA, a structural constituent of ribosomes.		GO	http://amigo.geneontology.org/cgi-bin/amigo/go.cgi?view=details&amp;search_constraint=terms&amp;depth=0&amp;query=GO:0016072
GLUCAN_METABOLIC_PROCESS	0.2083	-0.297253	0.565944	0.845172	0.781071	0.601672	GYG2,DYRK2,EPM2A,GAA,GSK3B	Genes annotated by the GO term GO:0006073. The chemical reactions and pathways involving glucans, polysaccharides consisting only of glucose residues.		GO	http://amigo.geneontology.org/cgi-bin/amigo/go.cgi?view=details&amp;search_constraint=terms&amp;depth=0&amp;query=GO:0006073
TRANSFERASE_ACTIVITY_TRANSFERRING_PENTOSYL_GROUPS	0.208745	0.868935	-0.479415	0.838463	0.403444	0.641033	SIRT6,SIRT1,QTRT1,TNKS,APRT,PPAT,UMPS,SIRT5,PARP1,SIRT3,QPRT,XYLT1	Genes annotated by the GO term GO:0016763. Catalysis of the transfer of a pentosyl group from one compound (donor) to another (acceptor).		GO	http://amigo.geneontology.org/cgi-bin/amigo/go.cgi?view=details&amp;search_constraint=terms&amp;depth=0&amp;query=GO:0016763
NUCLEOTIDE_BIOSYNTHETIC_PROCESS	0.209754	-0.129471	0.464036	0.838531	0.899833	0.653641	ABCA1,ADSS,ADK,TYMS,PPAT,UMPS,GUK1,CTPS,ADM,ADCY7	Genes annotated by the GO term GO:0009165. The chemical reactions and pathways resulting in the formation of nucleotides, any nucleoside that is esterified with (ortho)phosphate or an oligophosphate at any hydroxyl group on the glycose moiety; may be mono-, di- or triphosphate; this definition includes cyclic-nucleotides (nucleoside cyclic phosphates).		GO	http://amigo.geneontology.org/cgi-bin/amigo/go.cgi?view=details&amp;search_constraint=terms&amp;depth=0&amp;query=GO:0009165
STRUCTURAL_CONSTITUENT_OF_MUSCLE	0.210726	0.0782858	0.384058	0.837795	0.939314	0.709852	SORBS2,MYL6B,DMD,MYL6,TPM4,TPM2,ASPH,SMTN,MYOM2,TPM1	Genes annotated by the GO term GO:0008307. The action of a molecule that contributes to the structural integrity of a muscle fiber.		GO	http://amigo.geneontology.org/cgi-bin/amigo/go.cgi?view=details&amp;search_constraint=terms&amp;depth=0&amp;query=GO:0008307
PROTEIN_POLYUBIQUITINATION	0.21132	-1.08871	0.59795	0.837345	0.304573	0.564614	UBE3C,TRAF6,ERCC8,HUWE1,UBE2V2,AMFR,STUB1,UBE2D1,DZIP3,DDB2	Genes annotated by the GO term GO:0000209. Addition of multiple ubiquitin moieties to a protein, forming a ubiquitin chain.		GO	http://amigo.geneontology.org/cgi-bin/amigo/go.cgi?view=details&amp;search_constraint=terms&amp;depth=0&amp;query=GO:0000209
SUBSTRATE_SPECIFIC_TRANSPORTER_ACTIVITY	0.214224	-1.20665	1.37652	0.830721	0.229846	0.171121	ABCG1,SLC4A11,ABCA1,COX15,SLC15A2,PITPNC1,ATP4B,ITPR2,ITPR1,ZFYVE16,KCNMB4,ATP6V0E1,SLC25A13,SLC11A2,SLC25A10,NPC1,P2RX5,PKD2,ATP11B,IPO9,ATP7A,SLC16A7,COG3,SLC27A4,ATP2B4,SLC25A22,SLC35B4,CCT6B,TRPV2,APOL1,P2RX4,SEC61B,SLC25A4,SLC6A6,COX10,ABCC5,COX4I1,CUL5,COX5B,KCNMB3,CLCN3,CACNB3,SLC16A2,SLC23A2,SLC5A3,SLC20A1,COG2,SLC35A3,ITPR3,COG1,SLC30A3,GLTP,SLC35A2,ANKH,TRPV1,FXN,SLC22A3,COX11,SLC35A1,N…	Genes annotated by the GO term GO:0022892. Enables the directed movement of a specific substance or group of related substances (such as macromolecules, small molecules, ions) into, out of, within or between cells.		GO	http://amigo.geneontology.org/cgi-bin/amigo/go.cgi?view=details&amp;search_constraint=terms&amp;depth=0&amp;query=GO:0022892
PURINE_NUCLEOTIDE_METABOLIC_PROCESS	0.215942	0.59497	-0.0484373	0.835191	0.570588	0.962721	ADSS,NDUFS1,ACLY,FIGNL1,PPAT,GUK1,CTNS,AMPD3	Genes annotated by the GO term GO:0006163. The chemical reactions and pathways involving a purine nucleotide, a compound consisting of nucleoside (a purine base linked to a deoxyribose or ribose sugar) esterified with a phosphate moiety at either the 3' or 5'-hydroxyl group of its glycose moiety.		GO	http://amigo.geneontology.org/cgi-bin/amigo/go.cgi?view=details&amp;search_constraint=terms&amp;depth=0&amp;query=GO:0006163
REGULATION_OF_T_CELL_ACTIVATION	0.217647	-0.763911	1.39435	0.832081	0.462564	0.193413	LCK,LAX1,NCK1,CD24,CD47,GLMN,SOCS5,SART1,ICOSLG,ZAP70,PTPRC	Genes annotated by the GO term GO:0050863. Any process that modulates the frequency, rate or extent of T cell activation.		GO	http://amigo.geneontology.org/cgi-bin/amigo/go.cgi?view=details&amp;search_constraint=terms&amp;depth=0&amp;query=GO:0050863
NUCLEOTIDE_METABOLIC_PROCESS	0.222539	0.264086	0.170272	0.825777	0.793968	0.866224	ABCA1,FHIT,ADSS,NT5C,REXO2,NDUFS1,ADK,DCTD,TYMS,ACLY,ENTPD4,FIGNL1,PGD,PPAT,UMPS,GUK1,CTPS,NUDT5,CTNS,NUDT4,PGLS,PNKP,ADM,AMPD3,ADCY7	Genes annotated by the GO term GO:0009117. The chemical reactions and pathways involving a nucleotide, a nucleoside that is esterified with (ortho)phosphate or an oligophosphate at any hydroxyl group on the glycose moiety; may be mono-, di- or triphosphate; this definition includes cyclic-nucleotides (nucleoside cyclic phosphates).		GO	http://amigo.geneontology.org/cgi-bin/amigo/go.cgi?view=details&amp;search_constraint=terms&amp;depth=0&amp;query=GO:0009117
PURINE_RIBONUCLEOTIDE_METABOLIC_PROCESS	0.224059	0.517422	0.0181244	0.830146	0.623376	0.986127	ADSS,NDUFS1,ACLY,FIGNL1,GUK1,CTNS,AMPD3	Genes annotated by the GO term GO:0009150. The chemical reactions and pathways involving a purine ribonucleotide, a compound consisting of ribonucleoside (a purine base linked to a ribose sugar) esterified with a phosphate moiety at either the 3' or 5'-hydroxyl group of its glycose moiety.		GO	http://amigo.geneontology.org/cgi-bin/amigo/go.cgi?view=details&amp;search_constraint=terms&amp;depth=0&amp;query=GO:0009150
CALCIUM_MEDIATED_SIGNALING	0.225585	-1.07472	0.623963	0.829012	0.323809	0.555616	TRAT1,CAMKK2,BTK,EGFR,NUDT4,LAT2,IL8	Genes annotated by the GO term GO:0019722. A series of molecular signals in which a cell uses calcium ions to convert an extracellular signal into a response.		GO	http://amigo.geneontology.org/cgi-bin/amigo/go.cgi?view=details&amp;search_constraint=terms&amp;depth=0&amp;query=GO:0019722
ORGANIC_ACID_METABOLIC_PROCESS	0.225669	0.461728	-0.0155271	0.821934	0.645311	0.987644	HPGD,AKR1C3,PECI,BCKDHB,ALDH5A1,MARS2,IDH1,GLUD2,ALDH4A1,SLC25A10,NPC1,MPST,ACADSB,GCLM,SLC27A6,UGDH,ASRGL1,FADS2,ALDH18A1,GLUD1,MLYCD,GNPAT,GCLC,SLC6A6,DARS,NANP,TST,ACLY,FADS1,MTHFR,FH,BDH2,ACO1,MCCC2,LTA4H,MIF,ACOX3,GAMT,GCSH,IDH3B,ECHS1,SCLY,GSS,ALDH6A1,FPGS,ADI1,DEGS1,SLC7A6,ACOT9,PPARA,MSRA,ACO2,RARS,SC4MOL,SLC25A15,GBA2,SARS2,PEPD,GOT2,KARS,AS3MT,FARS2,MCAT,HACL1,GNE,NFS1,YARS,BCKDK,ADIPOR…	Genes annotated by the GO term GO:0006082. The chemical reactions and pathways involving organic acids, any acidic compound containing carbon in covalent linkage.		GO	http://amigo.geneontology.org/cgi-bin/amigo/go.cgi?view=details&amp;search_constraint=terms&amp;depth=0&amp;query=GO:0006082
ACTIVATION_OF_JNK_ACTIVITY	0.226029	1.32808	-0.667553	0.825324	0.211049	0.518179	MAP3K9,DAXX,MAP3K2,PTPLAD1,MDFI,PKN1,ZAK,DBNL,MAP4K5,MAP4K1,MAP3K11,MAP3K5	Genes annotated by the GO term GO:0007257. The initiation of the activity of the inactive enzyme JUN kinase by phosphorylation by a JUN kinase kinase (JNKK).		GO	http://amigo.geneontology.org/cgi-bin/amigo/go.cgi?view=details&amp;search_constraint=terms&amp;depth=0&amp;query=GO:0007257
SODIUM_ION_TRANSPORT	0.228011	-1.20589	1.03565	0.830819	0.294311	0.358866	SLC4A11,SLC8A1,SCNN1A,SCN4A,SGK1	Genes annotated by the GO term GO:0006814. The directed movement of sodium ions (Na+) into, out of, within or between cells.		GO	http://amigo.geneontology.org/cgi-bin/amigo/go.cgi?view=details&amp;search_constraint=terms&amp;depth=0&amp;query=GO:0006814
REGULATION_OF_CYTOKINE_PRODUCTION	0.23728	0.0251923	0.333291	0.817753	0.980451	0.746548	SMAD4,TRAF6,CD24,SOD1,SMAD3,MALT1,HIF1A,ATP6AP2,MAP3K7,CARD11	Genes annotated by the GO term GO:0001817. Any process that modulates the frequency, rate, or extent of production of a cytokine.		GO	http://amigo.geneontology.org/cgi-bin/amigo/go.cgi?view=details&amp;search_constraint=terms&amp;depth=0&amp;query=GO:0001817
SERINE_TYPE_PEPTIDASE_ACTIVITY	0.241852	1.73329	-0.0909794	0.816949	0.133744	0.93047	PREP,CPD,APEH,HTRA2,TPP2,TOR1A,TPP1	Genes annotated by the GO term GO:0008236. Catalysis of the hydrolysis of peptide linkages in oligopeptides or polypeptides by a catalytic mechanism that involves a catalytic triad consisting of a serine nucleophile that is activated by a proton relay involving an acidic residue (e.g. aspartate or glutamate) and a basic residue (usually histidine).		GO	http://amigo.geneontology.org/cgi-bin/amigo/go.cgi?view=details&amp;search_constraint=terms&amp;depth=0&amp;query=GO:0008236
SERINE_HYDROLASE_ACTIVITY	0.241852	1.73329	-0.0909794	0.816949	0.133744	0.93047	PREP,CPD,APEH,HTRA2,TPP2,TOR1A,TPP1	Genes annotated by the GO term GO:0017171. Catalysis of the hydrolysis of a substrate by a catalytic mechanism that involves a catalytic triad consisting of a serine nucleophile that is activated by a proton relay involving an acidic residue (e.g. aspartate or glutamate) and a basic residue (usually histidine).		GO	http://amigo.geneontology.org/cgi-bin/amigo/go.cgi?view=details&amp;search_constraint=terms&amp;depth=0&amp;query=GO:0017171
HYDROLASE_ACTIVITY_ACTING_ON_ACID_ANHYDRIDES	0.252885	1.37904	-0.90515	0.800706	0.169948	0.366847	ABCG1,GNAI1,RAB1A,ATP4B,GNAQ,RAP2A,GNG11,FHIT,ATP6V0E1,ABCD3,ARHGAP5,DHX9,ATP11B,BPTF,ARL4C,DDX54,ATP7A,G3BP1,RAB5B,RALBP1,ATP2B4,MSH6,ABCC1,GSPT1,ERCC8,CHD1,DDX17,XRCC5,CLPX,MYO9B,ABCB7,RHOC,CDC42,RSF1,WRNIP1,MYH10,ABCD4,DDX56,TTF2,SMARCA5,GTPBP4,DDX23,DDX20,EIF2S3,RAC1,ENTPD4,ABCF1,RAB6A,PSMC6,KIF1B,RAB4A,RBBP4,DNM1L,EFTUD2,DDX18,GNAS,RHEB,DOLPP1,CHD3,NUDT3,RAB9A,PEX6,KATNB1,RAB7A,SMARCAL1,RAB2…	Genes annotated by the GO term GO:0016817. Catalysis of the hydrolysis of any acid anhydride.		GO	http://amigo.geneontology.org/cgi-bin/amigo/go.cgi?view=details&amp;search_constraint=terms&amp;depth=0&amp;query=GO:0016817
SULFURIC_ESTER_HYDROLASE_ACTIVITY	0.257774	-0.465242	0.569511	0.803996	0.655885	0.586812	SULF2,ARSK,GALNS,ARSB,ARSD,GNS,IDS,STS	Genes annotated by the GO term GO:0008484. Catalysis of the reaction: RSO-R' + H2O = RSOOH + R'H. This reaction is the hydrolysis of any sulfuric ester bond, any ester formed from sulfuric acid, O=SO(OH)2.		GO	http://amigo.geneontology.org/cgi-bin/amigo/go.cgi?view=details&amp;search_constraint=terms&amp;depth=0&amp;query=GO:0008484
CYSTEINE_TYPE_ENDOPEPTIDASE_ACTIVITY	0.265241	0.189618	0.307957	0.793089	0.851203	0.760772	CTSL1,BLMH,CASP10,USP8,CASP3,CAPNS1,USP4,USP7,CTSH,SOLH,PDIA3,CASP9,USP14,CASP1,USP11,CASP8,USP13,USP16,CTSB,USP1,ATG4D,USP9X,CAPN3,USP15,CTSS	Genes annotated by the GO term GO:0004197. Catalysis of the hydrolysis of nonterminal peptide linkages in oligopeptides or polypeptides; a cysteine residue is at the active center.		GO	http://amigo.geneontology.org/cgi-bin/amigo/go.cgi?view=details&amp;search_constraint=terms&amp;depth=0&amp;query=GO:0004197
RNA_POLYMERASE_II_TRANSCRIPTION_MEDIATOR_ACTIVITY	0.269053	0.335625	0.177116	0.793358	0.744089	0.862954	CNOT2,THRAP3,MED17,MED24,MED12,MED4,MED13,MED1,MED26,MED30,MED14	Genes annotated by the GO term GO:0016455. Functions to mediate the interaction of transcriptional activators with the RNA polymerase II-general RNA polymerase II transcription factor complex.		GO	http://amigo.geneontology.org/cgi-bin/amigo/go.cgi?view=details&amp;search_constraint=terms&amp;depth=0&amp;query=GO:0016455
PHOSPHATASE_INHIBITOR_ACTIVITY	0.270899	1.5428	-1.60817	0.797296	0.183523	0.168711	SET,LMTK2,PPP1R8,ANP32E,PPP1R2,PPME1	Genes annotated by the GO term GO:0019212. Stops, prevents or reduces the activity of a phosphatase, an enzyme which catalyzes of the removal of a phosphate group from a substrate molecule.		GO	http://amigo.geneontology.org/cgi-bin/amigo/go.cgi?view=details&amp;search_constraint=terms&amp;depth=0&amp;query=GO:0019212
NEGATIVE_REGULATION_OF_TRANSCRIPTION	0.273079	0.397295	0.112871	0.78521	0.691778	0.9103	BMP2,MDM2,RBPJ,MDM4,SMAD4,ARID5B,NRIP1,SIN3A,ZNF254,ZHX1,ZNF24,ZEB1,ZNF345,ILF3,ID3,ARID5A,CUX1,BPTF,FOXN3,KLF12,BCLAF1,MYST1,E2F6,ZMYND11,ZNF177,EID1,MYST3,CREBZF,WWP1,TRIM27,SMARCC2,SIRT1,PHB,DAXX,KHDRBS1,MYST4,PCGF6,GCLC,ING4,ZNF136,MDFI,PEX14,SNX6,RSF1,SMARCE1,ZNF281,TLE1,ORC2L,TGIF1,CHMP1A,ENO1,CBY1,EPC1,DRAP1,DEDD,EID2,NSD1,VPS72,YAF2,SNW1,PER1,SUMO1,MECP2,MEN1,ZNF148,ZNF238,RYBP,PHF21A,PA2…	Genes annotated by the GO term GO:0016481. Any process that stops, prevents or reduces the frequency, rate or extent of transcription.		GO	http://amigo.geneontology.org/cgi-bin/amigo/go.cgi?view=details&amp;search_constraint=terms&amp;depth=0&amp;query=GO:0016481
ORGANELLE_INNER_MEMBRANE	0.275252	2.4239	-1.29614	0.784154	0.0186706	0.20034	COX15,NDUFB6,LMNB1,LEMD3,MATR3,ATP5C1,SLC25A22,NDUFS1,PHB,ABCB7,PSEN1,NDUFS3,TIMM13,NARF,UQCRB,NDUFS4,ATP5O,ALAS2,NDUFA6,SLC25A6,NDUFA9,ATP5D,MRPL32,PMPCA,NDUFA1,SDHD,ATP5G2,ATP5J,NNT,SDHA,TIMM50,UQCRC1,ATP5G1,SLC25A15,NDUFS2,NDUFS7,TIMM23,TIMM17B,ATP5G3,PHB2,OXA1L,NDUFV1,TIMM10,ATP5B,TIMM17A,NDUFS8,OPA1,PPOX,TIMM8B,SURF1,SLC25A1,MPV17,SLC25A11,IMMT,NDUFA2,HCCS	Genes annotated by the GO term GO:0019866. The inner, i.e. lumen-facing, lipid bilayer of an organelle envelope; usually highly selective to most ions and metabolites.		GO	http://amigo.geneontology.org/cgi-bin/amigo/go.cgi?view=details&amp;search_constraint=terms&amp;depth=0&amp;query=GO:0019866
INACTIVATION_OF_MAPK_ACTIVITY	0.276205	0.00411719	0.415122	0.791658	0.996848	0.692488	DUSP22,MBIP,LAX1,SPRED2,DUSP6,GPS1,DUSP16	Genes annotated by the GO term GO:0000188. Any process that terminates the activity of the active enzyme MAP kinase.		GO	http://amigo.geneontology.org/cgi-bin/amigo/go.cgi?view=details&amp;search_constraint=terms&amp;depth=0&amp;query=GO:0000188
OUTER_MEMBRANE	0.276917	2.16327	-0.904959	0.784834	0.0434747	0.37682	BNIP3,DHCR7,MSTO1,PSEN1,RAB11FIP5,FIS1,VDAC3,ANKH,VDAC1,RAF1,TOMM22,RETSAT,MCL1,MFN2,RAE1,RHOT1,OPA1,BCL2,RHOT2,TOMM34	Genes annotated by the GO term GO:0019867. The external membrane of Gram-negative bacteria or certain organelles such as mitochondria and chloroplasts; freely permeable to most ions and metabolites.		GO	http://amigo.geneontology.org/cgi-bin/amigo/go.cgi?view=details&amp;search_constraint=terms&amp;depth=0&amp;query=GO:0019867
TRANSMEMBRANE_RECEPTOR_ACTIVITY	0.277559	-0.635811	0.810719	0.781891	0.52627	0.419343	HPGD,NRP1,PTPRM,FLT1,TAPT1,PTPRK,PTPRD,F2R,PTPRF,GPR125,GABRB1,FZD7,COLEC12,HLA-DQA1,PTPRE,SCARF1,FZD8,IGF1R,FLT3,P2RX5,GPR17,EPOR,TGFBR1,DDR1,CHRNA5,GABBR1,GPR113,CRIM1,TRIM27,PLXNA1,CLEC2D,ADRB2,LRP6,BAI2,GPR56,LPHN3,LRPAP1,LRP8,CD97,PTK7,EPHB6,ACVR2B,IL6ST,RYK,OXTR,CRY1,TIE1,GRIK5,FLT4,IFNGR2,PTPRO,TGFBR2,LPHN1,LANCL1,HLA-DOB,LDLR,INSR,TMEM11,PTPRG,EGFR,PTPRA,M6PR,IL4R,XPR1,ACVR1,SORL1,FZD6,HL…	Genes annotated by the GO term GO:0004888. Combining with an extracellular or intracellular messenger to initiate a change in cell activity, and spanning to the membrane of either the cell or an organelle.		GO	http://amigo.geneontology.org/cgi-bin/amigo/go.cgi?view=details&amp;search_constraint=terms&amp;depth=0&amp;query=GO:0004888
PROTEIN_SERINE_THREONINE_PHOSPHATASE_ACTIVITY	0.281106	-0.55308	1.74904	0.782232	0.587854	0.0994388	LCK,PPM1A,PPM1B,PPP2R3B,CYCS,PPM1G,PPP6C,DUSP6,TIMM50,PTEN,PPP2R2A,PPM1D,PPP2CB,PPP5C,MTMR3,PPP1CA,DUSP7	Genes annotated by the GO term GO:0004722. Catalysis of the reaction: protein serine/threonine phosphate + H2O = protein serine/threonine + phosphate.		GO	http://amigo.geneontology.org/cgi-bin/amigo/go.cgi?view=details&amp;search_constraint=terms&amp;depth=0&amp;query=GO:0004722
NEGATIVE_REGULATION_OF_BINDING	0.2851	0.472298	0.173477	0.780864	0.645946	0.865428	EGLN1,ID3,SIGIRR,MDFI,PEX14,RSF1,GTPBP4,SUMO1,NARFL,FLNA,CEBPG,ID2	Genes annotated by the GO term GO:0051100. Any process that stops or reduces the rate or extent of binding, the selective interaction of a molecule with one or more specific sites on another molecule.		GO	http://amigo.geneontology.org/cgi-bin/amigo/go.cgi?view=details&amp;search_constraint=terms&amp;depth=0&amp;query=GO:0051100
SKELETAL_MUSCLE_DEVELOPMENT	0.286044	-0.0294402	0.434055	0.781319	0.977156	0.674468	MAPK12,SVIL,MYL6B,UBB,MYL6,IFRD1,MBNL1,TAZ,NRD1,NOTCH1	Genes annotated by the GO term GO:0007519. The developmental sequence of events leading to the formation of adult muscle that occurs in the anima. In vertebrate skeletal muscle the main events are: the fusion of myoblasts to form myotubes that increase in size by further fusion to them of myoblasts, the formation of myofibrils within their cytoplasm and the establishment of functional neuromuscul…		GO	http://amigo.geneontology.org/cgi-bin/amigo/go.cgi?view=details&amp;search_constraint=terms&amp;depth=0&amp;query=GO:0007519
ORGANELLE_OUTER_MEMBRANE	0.291415	2.06712	-0.832368	0.774065	0.0534129	0.416109	BNIP3,DHCR7,MSTO1,PSEN1,RAB11FIP5,FIS1,VDAC3,VDAC1,RAF1,TOMM22,RETSAT,MCL1,MFN2,RAE1,RHOT1,OPA1,BCL2,RHOT2,TOMM34	Genes annotated by the GO term GO:0031968. The outer, i.e. cytoplasm-facing, lipid bilayer of an organelle envelope.		GO	http://amigo.geneontology.org/cgi-bin/amigo/go.cgi?view=details&amp;search_constraint=terms&amp;depth=0&amp;query=GO:0031968
CATABOLIC_PROCESS	0.291711	1.48002	-0.668891	0.7709	0.140911	0.504566	MDM2,BCKDHB,MDM4,ALDH5A1,BNIP3,DFFB,NT5C,SIAH1,PFKL,ALDH4A1,MPST,FBXO7,FBXL4,SMG7,GNPDA1,SMURF1,SMG1,AUH,UBR5,GBA3,ASRGL1,PFKM,PCNP,GLUD1,ZFP36,SELS,RNF11,HGS,ERCC4,UBE2B,GSPT1,SDHC,UBE2G1,SMURF2,ALDOA,BLVRA,SMG5,PDHB,XRN2,UBE2D3,ANAPC5,UHRF2,TST,ACLY,UBE4B,BDH2,MCCC2,ENTPD4,ERCC5,USP33,BAX,SIAH2,CYCS,RNASEH1,HK1,ERCC1,SOD1,DFFA,KIAA0368,GCSH,UBB,ABCE1,PGD,UBE2V2,AMFR,EDEM1,SDHD,ECHS1,UBE2H,NUDT3…	Genes annotated by the GO term GO:0009056. The chemical reactions and pathways resulting in the breakdown of substances, including the breakdown of carbon compounds with the liberation of energy for use by the cell or organism.		GO	http://amigo.geneontology.org/cgi-bin/amigo/go.cgi?view=details&amp;search_constraint=terms&amp;depth=0&amp;query=GO:0009056
ENDOCYTIC_VESICLE	0.293299	-0.299478	1.07053	0.781077	0.776625	0.333312	ABCA1,RAB35,EGFR,AP2S1,STX12,MTSS1	Genes annotated by the GO term GO:0030139. A membrane-bounded intracellular vesicle formed by invagination of the plasma membrane around an extracellular substance.		GO	http://amigo.geneontology.org/cgi-bin/amigo/go.cgi?view=details&amp;search_constraint=terms&amp;depth=0&amp;query=GO:0030139
MICROTUBULE_POLYMERIZATION_OR_DEPOLYMERIZATION	0.300976	-0.674499	0.538116	0.771107	0.519006	0.60514	APC,ARHGEF2,CLASP2,STMN1,KATNB1,CENPJ,MAPRE1,MID1IP1,CLASP1	Genes annotated by the GO term GO:0031109. Assembly or disassembly of microtubules by the addition or removal of tubulin heterodimers from a microtubule.		GO	http://amigo.geneontology.org/cgi-bin/amigo/go.cgi?view=details&amp;search_constraint=terms&amp;depth=0&amp;query=GO:0031109
EXONUCLEASE_ACTIVITY	0.302784	2.34008	-1.32261	0.766507	0.0346114	0.207163	MRE11A,REXO2,RAD1,APEX1,XRN2,EXOSC7,TREX1,EXOSC2,WRN,FEN1,APTX,RAD9A,RAD50,EXO1,ISG20	Genes annotated by the GO term GO:0004527. Catalysis of the hydrolysis of ester linkages within nucleic acids by removing nucleotide residues from the 3' or 5' end.		GO	http://amigo.geneontology.org/cgi-bin/amigo/go.cgi?view=details&amp;search_constraint=terms&amp;depth=0&amp;query=GO:0004527
ONE_CARBON_COMPOUND_METABOLIC_PROCESS	0.30513	1.60444	-0.373085	0.763585	0.125111	0.713215	ATRX,MPST,EHMT1,TST,PRMT2,NSD1,PRMT5,NSUN2,DMAP1,HELLS,PCMT1,GATAD2A,LCMT1,DNMT3A,PRMT1,DNMT3B,PRMT7,ATF7IP,ICMT,WHSC1L1	Genes annotated by the GO term GO:0006730. The chemical reactions and pathways involving compounds containing a single carbon atom.		GO	http://amigo.geneontology.org/cgi-bin/amigo/go.cgi?view=details&amp;search_constraint=terms&amp;depth=0&amp;query=GO:0006730
NUCLEOBASENUCLEOSIDENUCLEOTIDE_KINASE_ACTIVITY	0.308167	0.512135	0.10145	0.761931	0.615553	0.920454	TJP2,AK2,DLG1,CASK,MPP1,ADK,NME4,N4BP2,NME1,GUK1,NME6,DTYMK,DGUOK,PNKP,AK1,TK1,TK2	Genes annotated by the GO term GO:0019205. Catalysis of the transfer of a phosphate group, usually from ATP or GTP, to a nucleobase, nucleoside, nucleotide or polynucleotide substrate.		GO	http://amigo.geneontology.org/cgi-bin/amigo/go.cgi?view=details&amp;search_constraint=terms&amp;depth=0&amp;query=GO:0019205
N_METHYLTRANSFERASE_ACTIVITY	0.308596	0.875945	-0.243056	0.764652	0.403832	0.813411	FBXO11,SUV39H2,EHMT1,NSD1,PEMT,RNMT,PRMT1,PRMT7,WHSC1L1,SUV39H1	Genes annotated by the GO term GO:0008170. Catalysis of the transfer of a methyl group to the nitrogen atom of an acceptor molecule.		GO	http://amigo.geneontology.org/cgi-bin/amigo/go.cgi?view=details&amp;search_constraint=terms&amp;depth=0&amp;query=GO:0008170
MICROTUBULE_ORGANIZING_CENTER	0.310596	0.30661	0.134388	0.757282	0.760298	0.893586	LCK,ALS2,PCGF5,TUBGCP3,BUB1,PKD2,DCTN4,APC,PCM1,CEP290,MARK4,RNF19A,CP110,CHMP1A,NIN,AZI1,ALMS1,BRCA2,AKAP9,PPP4R2,KIAA0368,RPGRIP1L,CEP110,TUBGCP5,TUBGCP4,TSGA14,SASS6,KATNB1,NPM1,CETN3,SAC3D1,NDE1,CEP250,TUBGCP6,CEP57,CEP63,CKAP5,KIF15,TUBG1,KPTN,CNTROB,ESPL1,TUBD1,CDC27,TUBE1,CDC16,RABGAP1,PLK1,CDK5RAP2,MAP3K11,BIRC5,NUDT21,TOP2A,NEK2,CLASP1,BBS4	Genes annotated by the GO term GO:0005815. A region in a eukaryotic cell, such as a centrosome or basal body, from which microtubules grow.		GO	http://amigo.geneontology.org/cgi-bin/amigo/go.cgi?view=details&amp;search_constraint=terms&amp;depth=0&amp;query=GO:0005815
LEADING_EDGE	0.314871	0.561347	0.0262394	0.755473	0.579559	0.979275	CDK6,ALS2,WASF2,FGD6,ITGB1,TSC1,CCDC88A,ITGA5,FGD3,FGD1,CXCR4,ABI1,EZR,TLN1,MTMR14,MYO5A,APBB2,ITGB1BP1,ARFIP2,DBNL,MYH9,ARF6,SCYL3,CYFIP1,EVL,FGD2	Genes annotated by the GO term GO:0031252. The area of a motile cell closest to the direction of movement.		GO	http://amigo.geneontology.org/cgi-bin/amigo/go.cgi?view=details&amp;search_constraint=terms&amp;depth=0&amp;query=GO:0031252
REGULATION_OF_CYTOKINE_SECRETION	0.316425	0.201973	0.332764	0.767505	0.849794	0.756022	CARD8,NLRP2,GLMN,PYCARD,SRGN	Genes annotated by the GO term GO:0050707. Any process that modulates the frequency, rate or extent of the regulated release of cytokines from a cell or group of cells.		GO	http://amigo.geneontology.org/cgi-bin/amigo/go.cgi?view=details&amp;search_constraint=terms&amp;depth=0&amp;query=GO:0050707
PROTEIN_AMINO_ACID_ADP_RIBOSYLATION	0.319248	-0.101729	0.548594	0.762445	0.922925	0.60688	SIRT6,SIRT1,SIRT5,PARP1,SIRT3,PARP2	Genes annotated by the GO term GO:0006471. The transfer, from NAD, of ADP-ribose to protein amino acids.		GO	http://amigo.geneontology.org/cgi-bin/amigo/go.cgi?view=details&amp;search_constraint=terms&amp;depth=0&amp;query=GO:0006471
NEGATIVE_REGULATION_OF_DNA_BINDING	0.325596	0.407805	0.257021	0.751441	0.69201	0.802373	EGLN1,ID3,SIGIRR,MDFI,PEX14,RSF1,SUMO1,NARFL,FLNA,CEBPG,ID2	Genes annotated by the GO term GO:0043392. Any process that stops, prevents or reduces the frequency, rate or extent of DNA binding, selective interaction with deoxyribonucleic acid.		GO	http://amigo.geneontology.org/cgi-bin/amigo/go.cgi?view=details&amp;search_constraint=terms&amp;depth=0&amp;query=GO:0043392
MEMBRANE_LIPID_METABOLIC_PROCESS	0.326099	0.774302	-0.216144	0.74543	0.441648	0.829574	ST3GAL6,PIGK,CHPT1,PIK3R1,PCYT2,LPCAT1,SMG1,CLN8,ETNK1,PIK3C2A,LARGE,ASAH1,SGMS1,PIGZ,PIP5K1A,LASS5,PLAA,PIGT,FADS1,PGS1,PIGF,CERK,GPX4,PIGA,PI4KB,ST8SIA5,PIGV,PEMT,DPM1,SGPL1,PIGG,B3GNT5,UGCG,PSAP,DGKE,PTEN,PIGY,PI4KA,SPTLC1,PPT1,DPM2,CD81,PIGH,PI4K2A,PIGU,DPM3,PIGC,NSMAF,PIGO,ST6GALNAC6,CLN3,TAZ,PIGS,SERINC1,AGPAT1,PIGB,APOM,GLA,B4GALT4,SMPD2,CLN6,AGPAT2,GPAA1,ST6GALNAC4	Genes annotated by the GO term GO:0006643. The chemical reactions and pathways involving membrane lipids, any lipid found in or associated with a biological membrane.		GO	http://amigo.geneontology.org/cgi-bin/amigo/go.cgi?view=details&amp;search_constraint=terms&amp;depth=0&amp;query=GO:0006643
PURINE_RIBONUCLEOTIDE_BINDING	0.329963	0.566792	0.0875166	0.741963	0.57184	0.930397	ABCG1,TRIB1,HBS1L,GTPBP6,ICK,STK38,SRPK2,DYRK2,PXK,DYRK3,DAPK1,DAPK2,ATP7A,TGFBR1,TRNT1,MSH6,WNK3,EEF1A1,PRKACB,ABCC1,SRPK1,MINK1,BTK,RPS6KA5,GCLC,MYO9B,STK4,ABCB7,NLK,GBP1,MAP4K3,ABCC5,SEPT7,MYH10,APRT,ABCD4,GTPBP1,MX1,GNL3,GNL1,SMARCA5,PDS5B,GTPBP4,RPS6KA4,MAP4K4,HSP90AA1,SEPHS1,ABCF1,RRAGA,N4BP2,WNK1,MAST2,SEPT6,TP53,PGK1,NME1,ABCB8,STK11,RHEB,TLK2,SNRK,DGKZ,MARK2,PEX6,ARL8A,ARL3,ZAK,RAD51,ABC…	Genes annotated by the GO term GO:0032555. Interacting selectively with a purine ribonucleotide, any compound consisting of a purine ribonucleoside that is esterified with (ortho)phosphate or an oligophosphate at any hydroxyl group on the ribose moiety.		GO	http://amigo.geneontology.org/cgi-bin/amigo/go.cgi?view=details&amp;search_constraint=terms&amp;depth=0&amp;query=GO:0032555
CHROMATIN	0.330989	2.29314	-0.762911	0.743933	0.0322624	0.454002	ATRX,PAM,H2AFY,SUV39H2,KLHDC3,TMPO,CBX5,NUFIP1,MCM7,TIPIN,RAN,TIMELESS,RB1,HELLS,INCENP,UPF1,DNMT3A,APTX,OIP5,POLA1,JUNB,JUND	Genes annotated by the GO term GO:0000785. The ordered and organized complex of DNA and protein that forms the chromosome.		GO	http://amigo.geneontology.org/cgi-bin/amigo/go.cgi?view=details&amp;search_constraint=terms&amp;depth=0&amp;query=GO:0000785
CARBON_CARBON_LYASE_ACTIVITY	0.33516	1.18246	0.0742801	0.743809	0.261951	0.942121	BCKDHB,MLYCD,ALDOA,ALDOC,AMD1,ODC1,UMPS,UROD,HACL1,GGCX,BCKDHA,PCK1	Genes annotated by the GO term GO:0016830. Catalysis of the cleavage of C-C bonds by other means than by hydrolysis or oxidation, or conversely adding a group to a double bond.		GO	http://amigo.geneontology.org/cgi-bin/amigo/go.cgi?view=details&amp;search_constraint=terms&amp;depth=0&amp;query=GO:0016830
EXTRINSIC_TO_PLASMA_MEMBRANE	0.337386	-0.70106	0.697808	0.747316	0.509527	0.511419	GNAI1,EEA1,ARRB1,GNAS,SYTL1,RGS19,SYTL2	Genes annotated by the GO term GO:0019897. Loosely bound to one surface of the plasma membrane, but not integrated into the hydrophobic region.		GO	http://amigo.geneontology.org/cgi-bin/amigo/go.cgi?view=details&amp;search_constraint=terms&amp;depth=0&amp;query=GO:0019897
OXIDOREDUCTASE_ACTIVITY_ACTING_ON_NADH_OR_NADPH	0.337596	1.93251	-0.759489	0.740056	0.0711989	0.458605	NDUFS1,POR,CYB5R2,CRYZL1,ECSIT,NDUFS3,NDUFS4,NDUFA9,NNT,PRDX3,NDUFS2,NDUFS7,NDUFS8,NQO2,CYB5R4,CYB5R3,NQO1	Genes annotated by the GO term GO:0016651. Catalysis of an oxidation-reduction (redox) reaction in which NADH or NADPH acts as a hydrogen or electron donor and reduces a hydrogen or electron acceptor.		GO	http://amigo.geneontology.org/cgi-bin/amigo/go.cgi?view=details&amp;search_constraint=terms&amp;depth=0&amp;query=GO:0016651
GAMETE_GENERATION	0.338455	0.109041	0.399031	0.736934	0.913759	0.692164	KHDRBS3,TCFL5,SPA17,PPAP2A,SPAG9,TRIM27,CCT6B,XRN2,IFT81,LIG3,DEDD,DYNLL1,BAX,MAST2,CDYL,SOD1,BCL2L2,HSPA2,JAG2,RUVBL1,RPL10L,TOB2,CEP57,HMGCR,DAZAP1,CHEK1,TESK2,DMC1,TESK1,BRD2,CSNK2A2,PTTG1,AXIN1,PARN,DEAF1,RPL39L,PRKAG1,USP9X	Genes annotated by the GO term GO:0007276. The generation and maintenance of gametes. A gamete is a haploid reproductive cell.		GO	http://amigo.geneontology.org/cgi-bin/amigo/go.cgi?view=details&amp;search_constraint=terms&amp;depth=0&amp;query=GO:0007276
PROTEIN_N_TERMINUS_BINDING	0.338793	1.19845	-0.776709	0.737126	0.240125	0.443412	DCTN4,ERCC4,GLRX,DAXX,ATM,TSC1,SMARCC1,PEX14,NCOA1,SMARCE1,NBN,ERCC5,NCOA3,TP53,GTF2H3,CALM3,HAX1,GTF2H2,SDCBP,ZWINT,EIF5A,ERCC3,PARP1,APTX,SMARCA4,ERCC2,CSNK2A2,MNAT1,ERCC6,CSNK2A1,RELA	Genes annotated by the GO term GO:0047485. Interacting selectively with a protein N-terminus, the end of any peptide chain at which the 2-amino (or 2-imino) function of a constituent amino acid is not attached in peptide linkage to another amino-acid residue.		GO	http://amigo.geneontology.org/cgi-bin/amigo/go.cgi?view=details&amp;search_constraint=terms&amp;depth=0&amp;query=GO:0047485
DEPHOSPHORYLATION	0.338961	0.530332	0.150117	0.736251	0.598548	0.881358	PTPRM,PTPRD,PTPRE,PTPN13,NT5C,PTPLA,SMG7,PTPN18,PPAP2A,DUSP22,PTPN7,PPM1B,DUSP3,SMG5,PPP2R3B,PPP2R1A,SSH2,PPM1G,PPP6C,PTPRO,DUSP6,TIMM50,PTEN,PPP2R4,PTPN4,SSH1,PTPN9,PTPN2,PPP2R2A,THTPA,EPM2A,CTDP1,PPM1D,PPP2CB,PPP5C,PTPN12,SBF1,MTMR3,PPP1CA,PTPRJ,PNKP,PTPN6,DUSP10,PTPRC,TGFB1	Genes annotated by the GO term GO:0016311. The process of removing one or more phosphoric (ester or anhydride) residues from a molecule.		GO	http://amigo.geneontology.org/cgi-bin/amigo/go.cgi?view=details&amp;search_constraint=terms&amp;depth=0&amp;query=GO:0016311
NUCLEOBASENUCLEOSIDE_AND_NUCLEOTIDE_METABOLIC_PROCESS	0.343834	0.943121	-0.12916	0.73322	0.352686	0.898039	ABCA1,FHIT,ADSS,NT5C,REXO2,NDUFS1,ADK,DCTD,TYMS,ACLY,PAICS,ENTPD4,NME4,FIGNL1,PGD,PPAT,NUDT3,ALDH6A1,UMPS,FPGS,GUK1,CTPS,GMPS,PRPS1,NUDT5,CTNS,NUDT4,DGUOK,PGLS,PNKP,ADM,AMPD3,ADCY7	Genes annotated by the GO term GO:0055086. The chemical reactions and pathways involving nucleobases, nucleosides and nucleotides.		GO	http://amigo.geneontology.org/cgi-bin/amigo/go.cgi?view=details&amp;search_constraint=terms&amp;depth=0&amp;query=GO:0055086
ACETYLTRANSFERASE_ACTIVITY	0.352689	0.747749	-0.298507	0.728657	0.46483	0.768934	MYST1,MYST3,ELP4,MYST4,SMARCE1,BRCA2,NCOA3,GTF3C4,HADHA,EP300,SAT1,SRCAP,MYST2,ACAT1,NAT1,TAF5,CREBBP,TAF1	Genes annotated by the GO term GO:0016407. Catalysis of the transfer of an acetyl group to an acceptor molecule.		GO	http://amigo.geneontology.org/cgi-bin/amigo/go.cgi?view=details&amp;search_constraint=terms&amp;depth=0&amp;query=GO:0016407
ANDROGEN_RECEPTOR_SIGNALING_PATHWAY	0.355061	0.802298	-0.00126391	0.729258	0.43937	0.999014	THRAP3,MED17,DAXX,MED16,ARID1A,MED24,MED12,MED4,MED13,MED1,MED30,MED14	Genes annotated by the GO term GO:0030521. Any series of molecular signals generated as a consequence of an androgen binding to its receptor.		GO	http://amigo.geneontology.org/cgi-bin/amigo/go.cgi?view=details&amp;search_constraint=terms&amp;depth=0&amp;query=GO:0030521
ANATOMICAL_STRUCTURE_DEVELOPMENT	0.355553	-0.677794	1.09097	0.722395	0.498361	0.276053	PCP4,BMP2,ABLIM1,NRP1,ZIC2,FRZB,NOG,SOX11,IGF2BP2,BRAF,CDK6,POU4F1,LRMP,FBN2,PMP22,RCAN1,F2R,LCK,ALS2,BCL10,HDAC4,TLE3,ST8SIA4,PARD3,SHROOM3,ALDH5A1,IGF2BP3,IKZF1,KCNMB4,NRXN3,TCF12,MAPK12,PCDHB14,EZH1,SVIL,SLIT2,RAG1,NRTN,SIAH1,IGFBP4,PCNT,TAGLN3,DYRK3,DLG1,NPHP3,P2RX5,GCLM,PKD2,EVPL,BPTF,SMURF1,ALDH3A2,DPYSL2,LAMC1,MYLIP,ZNF141,EIF2AK3,MYST1,NF2,CITED2,SMA4,NCKAP1,LIMA1,CD9,CLN8,FGF11,SRI,CANX,…	Genes annotated by the GO term GO:0048856. The biological process whose specific outcome is the progression of an anatomical structure from an initial condition to its mature state. This process begins with the formation of the structure and ends with the mature structure, whatever form that may be including its natural destruction. An anatomical structure is any biological entity that occupies s…		GO	http://amigo.geneontology.org/cgi-bin/amigo/go.cgi?view=details&amp;search_constraint=terms&amp;depth=0&amp;query=GO:0048856
REGULATION_OF_ACTIN_FILAMENT_LENGTH	0.355788	-0.698647	1.4824	0.736518	0.515925	0.198335	LIMA1,NCK1,CAPG,RASA1,ARF6,GSN	Genes annotated by the GO term GO:0030832. Any process that controls the length of actin filaments in a cell.		GO	http://amigo.geneontology.org/cgi-bin/amigo/go.cgi?view=details&amp;search_constraint=terms&amp;depth=0&amp;query=GO:0030832
REGULATION_OF_ACTIN_POLYMERIZATION_AND_OR_DEPOLYMERIZATION	0.355788	-0.698647	1.4824	0.736518	0.515925	0.198335	LIMA1,NCK1,CAPG,RASA1,ARF6,GSN	Genes annotated by the GO term GO:0008064. Any process that modulates the frequency, rate or extent of the assembly or disassembly of actin filaments by the addition or removal of actin monomers from a filament.		GO	http://amigo.geneontology.org/cgi-bin/amigo/go.cgi?view=details&amp;search_constraint=terms&amp;depth=0&amp;query=GO:0008064
GOLGI_APPARATUS	0.362864	0.286537	0.317898	0.717211	0.774857	0.750998	ABCG1,F2R,BNIP3,DOPEY2,CAV1,BET1,FUT4,LPCAT1,SYNE1,RAB11A,COG5,CORO7,GOLM1,NBEA,ATP7A,COG3,CLINT1,ARFGEF2,GALNT4,SLC35B4,AP3B1,RPGR,NECAB3,FGD6,CALU,RNF144A,HOOK3,VAMP4,TMEM43,TMEM22,LARGE,LAPTM4A,SGMS1,DOPEY1,B4GALT1,CLASP2,AP4M1,CCDC88A,GOLGA3,PSEN1,AP3D1,GOLGA1,GOPC,APH1A,B4GALT7,CBY1,CLCN3,ATXN2,ACO1,PKN3,USO1,B3GALT6,ENTPD4,PCSK7,FIS1,COG7,RAB6A,GLCE,SNX17,COG2,GOLGB1,TRAPPC4,DNM1L,GBF1,SLC3…	Genes annotated by the GO term GO:0005794. A compound membranous cytoplasmic organelle of eukaryotic cells, consisting of flattened, ribosome-free vesicles arranged in a more or less regular stack. The Golgi apparatus differs from the endoplasmic reticulum in often having slightly thicker membranes, appearing in sections as a characteristic shallow semicircle so that the convex side (cis or entry…		GO	http://amigo.geneontology.org/cgi-bin/amigo/go.cgi?view=details&amp;search_constraint=terms&amp;depth=0&amp;query=GO:0005794
CONDENSED_CHROMOSOME	0.368155	1.32685	-0.432549	0.715738	0.196094	0.668909	LIG4,NSL1,PAM,SMC1A,SC65,CHMP1A,SMARCA5,RGS12,NOL6,UBE2I,XRCC4,RAD51,MKI67IP,PMF1,CENPE,SMC2,SMC4,LRPPRC,TUBG1,CHEK1,DSN1,MIS12,DMC1,HMGB1,CENPF,NCAPD2,SUV39H1	Genes annotated by the GO term GO:0000793. A highly compacted molecule of DNA and associated proteins resulting in a cytologically distinct structure.		GO	http://amigo.geneontology.org/cgi-bin/amigo/go.cgi?view=details&amp;search_constraint=terms&amp;depth=0&amp;query=GO:0000793
MITOCHONDRIAL_TRANSPORT	0.371168	2.13072	-1.16202	0.714845	0.0471569	0.260403	BNIP3,BCL2L1,TRNT1,TSPO,HSP90AA1,TP53,MIPEP,TOMM22,SLC25A15,BAK1,MFN2,TIMM23,TIMM17B,TIMM17A,BCL2,TIMM44,STARD3,SLC25A1,TOMM34	Genes annotated by the GO term GO:0006839. Transport of substances into, out of or within a mitochondrion.		GO	http://amigo.geneontology.org/cgi-bin/amigo/go.cgi?view=details&amp;search_constraint=terms&amp;depth=0&amp;query=GO:0006839
CELL_PROJECTION_BIOGENESIS	0.37391	-0.483099	0.935777	0.714994	0.63772	0.367839	PCNT,FGD6,CCDC88A,CDC42,OPHN1,RAC1,VANGL2,FGD3,FGD1,ARFIP2,VCL,CYFIP1,FGD2	Genes annotated by the GO term GO:0030031. Formation of a prolongation or process extending from a cell, e.g. a flagellum or axon.		GO	http://amigo.geneontology.org/cgi-bin/amigo/go.cgi?view=details&amp;search_constraint=terms&amp;depth=0&amp;query=GO:0030031
CARBOXYLIC_ACID_METABOLIC_PROCESS	0.376927	0.55007	0.130346	0.707068	0.583562	0.896568	HPGD,AKR1C3,PECI,BCKDHB,ALDH5A1,MARS2,IDH1,GLUD2,ALDH4A1,SLC25A10,NPC1,ACADSB,GCLM,SLC27A6,UGDH,ASRGL1,FADS2,ALDH18A1,GLUD1,MLYCD,GNPAT,GCLC,SLC6A6,DARS,NANP,ACLY,FADS1,MTHFR,FH,BDH2,ACO1,MCCC2,LTA4H,MIF,ACOX3,GAMT,GCSH,IDH3B,ECHS1,SCLY,GSS,ALDH6A1,FPGS,ADI1,DEGS1,SLC7A6,ACOT9,PPARA,MSRA,ACO2,RARS,SC4MOL,SLC25A15,GBA2,SARS2,PEPD,GOT2,KARS,AS3MT,FARS2,MCAT,HACL1,GNE,NFS1,YARS,BCKDK,ADIPOR2,TNFRSF1…	Genes annotated by the GO term GO:0019752. The chemical reactions and pathways involving carboxylic acids, any organic acid containing one or more carboxyl (COOH) groups or anions (COO-).		GO	http://amigo.geneontology.org/cgi-bin/amigo/go.cgi?view=details&amp;search_constraint=terms&amp;depth=0&amp;query=GO:0019752
PROTEIN_PHOSPHATASE_BINDING	0.391715	0.501309	0.28259	0.705496	0.629655	0.784665	PIK3R1,SMG7,SMG5,SOD1,PPP2R4,AKAP11,PPME1,SAPS3,LILRB1	Genes annotated by the GO term GO:0019903. Interacting selectively with any protein phosphatase.		GO	http://amigo.geneontology.org/cgi-bin/amigo/go.cgi?view=details&amp;search_constraint=terms&amp;depth=0&amp;query=GO:0019903
ENDORIBONUCLEASE_ACTIVITY	0.395415	2.12863	-0.910691	0.700841	0.059158	0.383885	RPP30,DICER1,APEX1,RPP40,DBR1,FEN1,POP1,POP4,POP7,RPP38,EXO1	Genes annotated by the GO term GO:0004521. Catalysis of the hydrolysis of ester linkages within ribonucleic acid by creating internal breaks.		GO	http://amigo.geneontology.org/cgi-bin/amigo/go.cgi?view=details&amp;search_constraint=terms&amp;depth=0&amp;query=GO:0004521
ENDONUCLEASE_ACTIVITY_GO_0016893	0.395415	2.12863	-0.910691	0.700841	0.059158	0.383885	RPP30,DICER1,APEX1,RPP40,DBR1,FEN1,POP1,POP4,POP7,RPP38,EXO1	Genes annotated by the GO term GO:0016893. Catalysis of the hydrolysis of ester linkages within nucleic acids by creating internal breaks to yield 5'-phosphomonoesters.		GO	http://amigo.geneontology.org/cgi-bin/amigo/go.cgi?view=details&amp;search_constraint=terms&amp;depth=0&amp;query=GO:0016893
CONDENSED_NUCLEAR_CHROMOSOME	0.395807	0.494233	0.0417371	0.699194	0.630065	0.967395	SMC1A,SC65,CHMP1A,RGS12,NOL6,UBE2I,RAD51,MKI67IP,LRPPRC,TUBG1,CHEK1,DMC1,SUV39H1	Genes annotated by the GO term GO:0000794. A highly compacted molecule of DNA and associated proteins resulting in a cytologically distinct structure that remains in the nucleus.		GO	http://amigo.geneontology.org/cgi-bin/amigo/go.cgi?view=details&amp;search_constraint=terms&amp;depth=0&amp;query=GO:0000794
SH3_SH2_ADAPTOR_ACTIVITY	0.401123	-0.190413	0.925088	0.692199	0.850732	0.364957	GAB1,GRB10,CHN1,SRC,GRAP,KHDRBS1,SKAP2,TP53BP2,SH2B2,SOCS2,BLNK,SH3BGRL,SH3BGR,TOB1,ITSN2,ARHGAP1,RUSC1,GRB2,LASP1,ABI2,ARHGAP4,SH2D3C,VAV3	Genes annotated by the GO term GO:0005070. Interacting selectively and simultaneously with one or more signal transduction molecules, usually acting as a scaffold to bring these molecules into close proximity either using their own SH2/SH3 domains (e.g. Grb2) or those of their target molecules (e.g. SAM68).		GO	http://amigo.geneontology.org/cgi-bin/amigo/go.cgi?view=details&amp;search_constraint=terms&amp;depth=0&amp;query=GO:0005070
RIBOSOMAL_SUBUNIT	0.404228	2.31273	-0.914435	0.690807	0.0327721	0.372576	MRPS28,MRPS22,MRPS15,MRPS11,MRPL42,MRPL12,MRPL23,RPL13A,MRPL52,MRPS18C,MRPL51,MRPS21,MRPS24,MRPL55,MRPS35,MRPL10,MRPS18A,MRPS16,MRPL41	Genes annotated by the GO term GO:0033279. Either of the two ribonucleoprotein complexes that associate to form a ribosome.		GO	http://amigo.geneontology.org/cgi-bin/amigo/go.cgi?view=details&amp;search_constraint=terms&amp;depth=0&amp;query=GO:0033279
NUCLEOLAR_PART	0.405965	4.62952	-1.98835	0.690905	0.000389955	0.0666884	RPP30,POLR1C,UTP18,EMG1,NOL6,KRR1,RPP40,UTP20,CDKN2AIP,POP1,SURF6,NOC4L,POP7,CD3EAP,RPP38	Genes annotated by the GO term GO:0044452. Any constituent part of a nucleolus, a small, dense body one or more of which are present in the nucleus of eukaryotic cells. It is rich in RNA and protein, is not bounded by a limiting membrane, and is not seen during mitosis.		GO	http://amigo.geneontology.org/cgi-bin/amigo/go.cgi?view=details&amp;search_constraint=terms&amp;depth=0&amp;query=GO:0044452
INSULIN_LIKE_GROWTH_FACTOR_RECEPTOR_BINDING	0.410558	0.648268	0.250596	0.702437	0.552146	0.814472	PIK3R1,SOCS2,YWHAH,SHC1,IRS1	Genes annotated by the GO term GO:0005159. Interacting selectively with the insulin-like growth factor receptor.		GO	http://amigo.geneontology.org/cgi-bin/amigo/go.cgi?view=details&amp;search_constraint=terms&amp;depth=0&amp;query=GO:0005159
POSITIVE_REGULATION_OF_JNK_ACTIVITY	0.410727	1.20207	-0.312435	0.688512	0.252522	0.760072	MAP3K9,DAXX,MAP3K2,PTPLAD1,MDFI,PKN1,ZAK,PAK1,DBNL,MAP4K5,MAP4K1,MAP3K11,MAP3K5	Genes annotated by the GO term GO:0043507. Any process that activates or increases the frequency, rate or extent of JUN kinase activity.		GO	http://amigo.geneontology.org/cgi-bin/amigo/go.cgi?view=details&amp;search_constraint=terms&amp;depth=0&amp;query=GO:0043507
MICROTUBULE_ORGANIZING_CENTER_PART	0.416474	-0.206306	1.03559	0.682597	0.839154	0.315795	LCK,TUBGCP3,PCM1,CEP290,MARK4,TUBGCP5,KATNB1,CETN3,TUBGCP6,CKAP5,TUBG1,CNTROB,TUBD1,TUBE1,BIRC5,TOP2A,BBS4	Genes annotated by the GO term GO:0044450. Any constituent part of a microtubule organizing center, a region in a eukaryotic cell, such as a centrosome or basal body, from which microtubules grow.		GO	http://amigo.geneontology.org/cgi-bin/amigo/go.cgi?view=details&amp;search_constraint=terms&amp;depth=0&amp;query=GO:0044450
POSITIVE_REGULATION_OF_T_CELL_ACTIVATION	0.416716	-0.622745	1.64195	0.687843	0.550787	0.139227	LCK,NCK1,CD24,CD47,SOCS5,SART1,ICOSLG,ZAP70,PTPRC	Genes annotated by the GO term GO:0050870. Any process that activates or increases the frequency, rate or extent of T cell activation.		GO	http://amigo.geneontology.org/cgi-bin/amigo/go.cgi?view=details&amp;search_constraint=terms&amp;depth=0&amp;query=GO:0050870
NEGATIVE_REGULATION_OF_TRANSPORT	0.418673	0.560486	0.242706	0.68229	0.584679	0.812021	TRAT1,MDFI,RAC1,RSC1A1,STIM2,PEA15,MXI1,NFKBIE,BARD1,NFKBIL2,ARF6,FAF1,YRDC,NF1	Genes annotated by the GO term GO:0051051. Any process that stops, prevents or reduces the frequency, rate or extent of the directed movement of substances (such as macromolecules, small molecules, ions) into, out of, within or between cells.		GO	http://amigo.geneontology.org/cgi-bin/amigo/go.cgi?view=details&amp;search_constraint=terms&amp;depth=0&amp;query=GO:0051051
TISSUE_DEVELOPMENT	0.420536	-0.301726	0.617627	0.67682	0.764754	0.54106	CDK6,IKZF1,SLIT2,EVPL,SMURF1,ALDH3A2,LAMC1,BTK,CTGF,ZNF675,STX2,FABP5,GDF11,ANKH,TIE1,JAK2,MEST,UGCG,WAS,ATP2C1,ERCC3,KRT10,ACVR1,ATP2A2,STS,ERCC2,PPARD,COL1A1,FLOT2,SMAD2,OSTF1,NF1,SRGN,HCK	Genes annotated by the GO term GO:0009888. The process whose specific outcome is the progression of a tissue over time, from its formation to the mature structure.		GO	http://amigo.geneontology.org/cgi-bin/amigo/go.cgi?view=details&amp;search_constraint=terms&amp;depth=0&amp;query=GO:0009888
ENVELOPE	0.422347	3.6094	-2.12666	0.673481	0.000438959	0.0353677	COX15,SREBF1,NDUFB6,BNIP3,NUP50,NUP160,MRPL19,NPC1,LMNB1,KPNA1,LEMD3,SENP2,MATR3,ATP5C1,DHCR7,SLC25A22,NDUFS1,RANBP2,TRIM27,TPR,PHB,ABCB7,XPO7,MSTO1,PSEN1,BNIP3L,RTN4,NDUFS3,WTAP,KPNB1,TIMM13,NARF,RAB11FIP5,NUP88,UQCRB,EPC1,NDUFS4,ATP5O,FIS1,BAX,DDX19B,TMEM48,XPO1,IPO7,CYCS,ALAS2,NDUFA6,SLC25A6,NDUFA9,SUMO1,ATP5D,BNIP2,TMPO,MRPL32,HTRA2,CBX5,PMPCA,NDUFA1,NUP62,ABCB8,VDAC3,NUTF2,SDHD,VDAC1,RAF1,KP…	Genes annotated by the GO term GO:0031975. A multilayered structure surrounding all or part of a cell; encompasses one or more lipid bilayers, and may include a cell wall layer, also includes the space between layers.		GO	http://amigo.geneontology.org/cgi-bin/amigo/go.cgi?view=details&amp;search_constraint=terms&amp;depth=0&amp;query=GO:0031975
ORGANELLE_ENVELOPE	0.422347	3.6094	-2.12666	0.673481	0.000438959	0.0353677	COX15,SREBF1,NDUFB6,BNIP3,NUP50,NUP160,MRPL19,NPC1,LMNB1,KPNA1,LEMD3,SENP2,MATR3,ATP5C1,DHCR7,SLC25A22,NDUFS1,RANBP2,TRIM27,TPR,PHB,ABCB7,XPO7,MSTO1,PSEN1,BNIP3L,RTN4,NDUFS3,WTAP,KPNB1,TIMM13,NARF,RAB11FIP5,NUP88,UQCRB,EPC1,NDUFS4,ATP5O,FIS1,BAX,DDX19B,TMEM48,XPO1,IPO7,CYCS,ALAS2,NDUFA6,SLC25A6,NDUFA9,SUMO1,ATP5D,BNIP2,TMPO,MRPL32,HTRA2,CBX5,PMPCA,NDUFA1,NUP62,ABCB8,VDAC3,NUTF2,SDHD,VDAC1,RAF1,KP…	Genes annotated by the GO term GO:0031967. A double membrane structure enclosing an organelle, including two lipid bilayers and the region between them. In some cases, an organelle envelope may have more than two membranes.		GO	http://amigo.geneontology.org/cgi-bin/amigo/go.cgi?view=details&amp;search_constraint=terms&amp;depth=0&amp;query=GO:0031967
PURINE_NUCLEOTIDE_BINDING	0.42858	0.616837	0.205121	0.668927	0.538405	0.837794	ABCG1,TRIB1,HBS1L,GTPBP6,ICK,STK38,SRPK2,DYRK2,PXK,DYRK3,DAPK1,DAPK2,ATP7A,TGFBR1,TRNT1,MSH6,WNK3,EEF1A1,PRKACB,ABCC1,SRPK1,MINK1,BTK,RPS6KA5,GCLC,MYO9B,STK4,ABCB7,NLK,GBP1,MAP4K3,ABCC5,SEPT7,MYH10,APRT,ABCD4,GTPBP1,MX1,GNL3,GNL1,SMARCA5,PDS5B,GTPBP4,RPS6KA4,MAP4K4,HSP90AA1,SEPHS1,ABCF1,RRAGA,N4BP2,WNK1,MAST2,SEPT6,TP53,PGK1,NME1,ABCB8,STK11,RHEB,TLK2,SNRK,DGKZ,MARK2,PEX6,ARL8A,ARL3,ZAK,RAD51,ABC…	Genes annotated by the GO term GO:0017076. Interacting selectively with purine nucleotides, any compound consisting of a purine nucleoside esterified with (ortho)phosphate.		GO	http://amigo.geneontology.org/cgi-bin/amigo/go.cgi?view=details&amp;search_constraint=terms&amp;depth=0&amp;query=GO:0017076
SULFUR_COMPOUND_BIOSYNTHETIC_PROCESS	0.429509	0.204332	0.485336	0.680464	0.843908	0.642259	GCLM,NDST1,GCLC,HS6ST1,GLCE,CHST11,HS3ST3B1,CHST12	Genes annotated by the GO term GO:0044272. The chemical reactions and pathways resulting in the formation of compounds that contain sulfur, such as the amino acids methionine and cysteine or the tripeptide glutathione.		GO	http://amigo.geneontology.org/cgi-bin/amigo/go.cgi?view=details&amp;search_constraint=terms&amp;depth=0&amp;query=GO:0044272
MEMBRANE_FRACTION	0.430929	-0.565118	1.02117	0.667111	0.5728	0.308744	SCARB2,NT5E,ABCA1,ALS2,CKAP4,PRKCA,TSPAN9,ATP6V0E1,GAL3ST4,FUT4,TPST2,RAP1GAP,MCTP2,SNTB2,RASGRP1,TMED2,POMGNT1,CD52,PSMG1,PPAP2A,CORO7,SLC16A7,CD59,NCKAP1L,LEMD3,CPD,MPP1,FADS2,RAB5B,PDLIM5,SLC26A2,EEA1,PEX13,RPL7A,RECK,ARRB1,TRIM27,ABCC1,JAKMIP1,CLEC2D,KTN1,LCT,HSP90B1,ABCC5,GPR137B,GBAS,ABCC4,LASS5,PSEN1,GOPC,EBNA1BP2,BCL2L11,UTRN,JUP,PDE4A,AKAP13,SLC16A2,SSR3,SLC23A2,AVEN,SLC39A7,CERK,STX2,CY…	Genes annotated by the GO term GO:0005624. That fraction of cells, prepared by disruptive biochemical methods, that includes the plasma and other membranes.		GO	http://amigo.geneontology.org/cgi-bin/amigo/go.cgi?view=details&amp;search_constraint=terms&amp;depth=0&amp;query=GO:0005624
ORGAN_MORPHOGENESIS	0.431337	-0.126177	0.792253	0.668078	0.900098	0.431956	ABLIM1,NRP1,BRAF,TLE3,PKD2,CANX,DGCR2,HRAS,GNPAT,GYPC,CEP290,TLE1,CCM2,AES,FOXO4,AGGF1,VANGL2,BAX,ERAP1,SFTPB,STX2,FLI1,SOD1,VEGFA,LSR,RASA1,GLMN,NOTCH2,FGD1,SYK,ATPIF1,RUNX1,EPHB4,CUL7,RNH1,BTG1,EGFL7,HTT,GAA,MYH9,RHOB,CEBPG,NF1,PML,SPRY2,HCCS,ENG,HTATIP2,MSX1,IL8,TGFB1	Genes annotated by the GO term GO:0009887. Morphogenesis of an organ. An organ is defined as a tissue or set of tissues that work together to perform a specific function or functions. Morphogenesis is the process by which anatomical structures are generated and organized. Organs are commonly observed as visibly distinct structures, but may also exist as loosely associated clusters of cells that w…		GO	http://amigo.geneontology.org/cgi-bin/amigo/go.cgi?view=details&amp;search_constraint=terms&amp;depth=0&amp;query=GO:0009887
CYTOSOL	0.435237	0.214846	0.485323	0.664141	0.830237	0.628297	HPGD,EGLN1,ALS2,BCL10,SERPINB6,NUCB2,DFFB,PIK3R1,IDH1,PFKL,RAP1GAP,RRP1B,VPS35,NBEA,LDHA,PDLIM5,PFKM,NOL3,ZFP36,EEA1,ARFGEF2,ATOX1,RAB3IP,GLRX,CEP290,TSC1,HSP90B1,ENOX2,CCDC88A,MDH1,ISCU,PREX1,CCBL1,ACO1,FOXO4,UBQLN4,BAX,NPEPPS,PPP2R1A,CALR,CPNE3,ATG4A,CYCS,VPS26A,ARFGAP3,WDFY1,KLC1,SOD1,DFFA,MEN1,GUCY1A3,VPS26B,ACY1,NUTF2,KLC2,SPHK2,HBXIP,PPP6C,SCLY,OGT,PEX6,PDCD6IP,FPGS,ABI1,EZR,RIC8B,XRCC4,RUV…	Genes annotated by the GO term GO:0005829. That part of the cytoplasm that does not contain membranous or particulate subcellular components.		GO	http://amigo.geneontology.org/cgi-bin/amigo/go.cgi?view=details&amp;search_constraint=terms&amp;depth=0&amp;query=GO:0005829
PROTEIN_DOMAIN_SPECIFIC_BINDING	0.436089	0.0571041	0.666115	0.665006	0.954733	0.50898	ARHGEF4,LDB2,LCK,ELMO1,ARHGAP5,TBC1D10A,SRC,LAX1,CARD8,HSP90AB1,NLRP2,ADAM9,CLCN3,HSP90AA1,BAX,RIPK2,ERCC1,NUP62,JAK2,XPA,CCDC88C,TLN1,PTEN,INSR,STUB1,PYCARD,ARHGAP27,PTK2,YWHAH,LDB1,GPX1,CRK,BCL2,PTPN12,RAD9A,SQSTM1,ABI2,CARD11,EVL,IRS1,MICAL1,PAG1,LAT2	Genes annotated by the GO term GO:0019904. Interacting selectively with a specific domain of a protein.		GO	http://amigo.geneontology.org/cgi-bin/amigo/go.cgi?view=details&amp;search_constraint=terms&amp;depth=0&amp;query=GO:0019904
NEGATIVE_REGULATION_OF_TRANSCRIPTION_FACTOR_ACTIVITY	0.436536	0.0699913	0.579036	0.67399	0.945919	0.5785	EGLN1,ID3,SIGIRR,PEX14,SUMO1,NARFL,FLNA,CEBPG,ID2	Genes annotated by the GO term GO:0043433. Any process that stops, prevents or reduces the frequency, rate or extent of the activity of a transcription factor, any factor involved in the initiation or regulation of transcription.		GO	http://amigo.geneontology.org/cgi-bin/amigo/go.cgi?view=details&amp;search_constraint=terms&amp;depth=0&amp;query=GO:0043433
MYOSIN_COMPLEX	0.43816	0.715095	0.36212	0.683893	0.51407	0.735583	MYO18B,MYL6B,MYL6,DYNLL2,MYO1C	Genes annotated by the GO term GO:0016459. A protein complex, formed of one or more myosin heavy chains plus associated light chains and other proteins, that functions as a molecular motor; uses the energy of ATP hydrolysis to move actin filaments or to move vesicles or other cargo on fixed actin filaments; has magnesium-ATPase activity and binds actin. Myosin classes are distinguished based on s…		GO	http://amigo.geneontology.org/cgi-bin/amigo/go.cgi?view=details&amp;search_constraint=terms&amp;depth=0&amp;query=GO:0016459
LIPASE_ACTIVITY	0.441811	-0.116256	0.662482	0.674104	0.911243	0.53227	PLCH1,PLD2,LYPLA1,PDIA3,PNPLA8,PLD3,SMPD2	Genes annotated by the GO term GO:0016298. Catalysis of the hydrolysis of a lipid or phospholipid.		GO	http://amigo.geneontology.org/cgi-bin/amigo/go.cgi?view=details&amp;search_constraint=terms&amp;depth=0&amp;query=GO:0016298
PHOSPHOLIPASE_ACTIVITY	0.441811	-0.116256	0.662482	0.674104	0.911243	0.53227	PLCH1,PLD2,LYPLA1,PDIA3,PNPLA8,PLD3,SMPD2	Genes annotated by the GO term GO:0004620. Catalysis of the hydrolysis of a glycerophospholipid.		GO	http://amigo.geneontology.org/cgi-bin/amigo/go.cgi?view=details&amp;search_constraint=terms&amp;depth=0&amp;query=GO:0004620
PROTEIN_METHYLTRANSFERASE_ACTIVITY	0.444366	0.71414	0.0357115	0.66624	0.491473	0.972215	FBXO11,SUV39H2,EHMT1,SUZ12,NSD1,PCMT1,LCMT1,EED,PRMT7,WHSC1L1,SUV39H1	Genes annotated by the GO term GO:0008276. Catalysis of the transfer of a methyl group (CH3-) to a protein.		GO	http://amigo.geneontology.org/cgi-bin/amigo/go.cgi?view=details&amp;search_constraint=terms&amp;depth=0&amp;query=GO:0008276
CARBOXY_LYASE_ACTIVITY	0.445063	1.09857	0.253876	0.66807	0.303914	0.805994	BCKDHB,MLYCD,AMD1,ODC1,UMPS,UROD,GGCX,BCKDHA,PCK1	Genes annotated by the GO term GO:0016831. Catalysis of the nonhydrolytic addition or removal of a carboxyl group to or from a compound.		GO	http://amigo.geneontology.org/cgi-bin/amigo/go.cgi?view=details&amp;search_constraint=terms&amp;depth=0&amp;query=GO:0016831
CELLULAR_DEFENSE_RESPONSE	0.446599	-0.38544	0.847467	0.661545	0.705323	0.410054	TRAT1,FAIM3,NCF2,ITGB1,ZNF148,MICA,BECN1,VEZF1,HLA-G,MICB,LGALS3BP,SPN,TCIRG1,LY96,CD19,CCL5	Genes annotated by the GO term GO:0006968. A defense response that is mediated by cells.		GO	http://amigo.geneontology.org/cgi-bin/amigo/go.cgi?view=details&amp;search_constraint=terms&amp;depth=0&amp;query=GO:0006968
RECEPTOR_ACTIVITY	0.447444	-0.977704	1.30927	0.655131	0.329626	0.192231	HPGD,NRP1,PTPRM,FLT1,TAPT1,ABCA1,PTPRK,PTPRD,SCARB1,F2R,ITPR2,PTPRF,GPR125,ITPR1,GABRB1,FZD7,COLEC12,HLA-DQA1,PTPRE,NRXN3,PGRMC2,CD46,SCARF1,FZD8,IGF1R,FLT3,PRKD3,P2RX5,GPR17,EPOR,THRAP3,GABRA4,PRKCH,TGFBR1,DDR1,CHRNA5,GABBR1,THRA,MED17,GPR113,CRIM1,RXRB,TRIM27,FZD2,SEC63,TSPO,PLXNA1,CLEC2D,ADRB2,FZD5,LRP6,BAI2,RRBP1,MED16,CUL5,SEMA4D,GPR56,LPHN3,LRPAP1,LRP8,CD97,SLC20A1,PTK7,FOLR1,EPHB6,ACVR2B,I…	Genes annotated by the GO term GO:0004872. Combining with an extracellular or intracellular messenger to initiate a change in cell activity.		GO	http://amigo.geneontology.org/cgi-bin/amigo/go.cgi?view=details&amp;search_constraint=terms&amp;depth=0&amp;query=GO:0004872
SYMPORTER_ACTIVITY	0.46533	-0.0703175	1.15157	0.651663	0.945327	0.276286	SLC15A2,SLC6A6,SLC5A3,SLC20A1,SLC17A5,SLC20A2,SLC12A2,SLC5A6,SLC17A7,SLC12A7,SLC12A9	Genes annotated by the GO term GO:0015293. Enables the active transport of a solute across a membrane by a mechanism whereby two or more species are transported together in the same direction in a tightly coupled process not directly linked to a form of energy other than chemiosmotic energy.		GO	http://amigo.geneontology.org/cgi-bin/amigo/go.cgi?view=details&amp;search_constraint=terms&amp;depth=0&amp;query=GO:0015293
THYROID_HORMONE_RECEPTOR_BINDING	0.47242	1.29065	-0.26036	0.644459	0.219307	0.798665	THRAP3,MED17,MED16,NSD1,ZNHIT3,NUP62,MED24,MED12,MED4,JMJD1C,MED13,MED1,MED30,MED14	Genes annotated by the GO term GO:0046966. Interacting selectively with a thyroid hormone receptor.		GO	http://amigo.geneontology.org/cgi-bin/amigo/go.cgi?view=details&amp;search_constraint=terms&amp;depth=0&amp;query=GO:0046966
POST_GOLGI_VESICLE_MEDIATED_TRANSPORT	0.472441	-0.0068122	0.734095	0.647858	0.994713	0.481577	SNAP23,DOPEY2,DOPEY1,EXOC5,RAB14,SCAMP3,SCAMP1,SCAMP2,STX7,OPTN	Genes annotated by the GO term GO:0006892. The directed movement of substances from the Golgi to other parts of the cell, including organelles and the plasma membrane, mediated by small transport vesicles.		GO	http://amigo.geneontology.org/cgi-bin/amigo/go.cgi?view=details&amp;search_constraint=terms&amp;depth=0&amp;query=GO:0006892
VESICULAR_FRACTION	0.473605	0.312224	0.425266	0.640668	0.757949	0.674969	ALS2,TMED2,POMGNT1,HSP90B1,LASS5,SSR3,STX2,MGST3,STX16,TMED10,OAS2,COMT,GBA2,MGST2,VCP,COPA,ATP2A2,STS,SLC9A6,ERO1L,OAS3,IRS1	Genes annotated by the GO term GO:0042598. Any of the small, heterogeneous, artifactual, vesicular particles that are formed when some cells are homogenized.		GO	http://amigo.geneontology.org/cgi-bin/amigo/go.cgi?view=details&amp;search_constraint=terms&amp;depth=0&amp;query=GO:0042598
CELLULAR_RESPONSE_TO_EXTRACELLULAR_STIMULUS	0.474915	-0.61126	0.743392	0.654867	0.567748	0.490678	SREBF1,FADS1,CHMP1A,TP53,ASNS,CDKN1A	Genes annotated by the GO term GO:0031668. A change in state or activity of a cell (in terms of movement, secretion, enzyme production, gene expression, etc.) as a result of an extracellular stimulus.		GO	http://amigo.geneontology.org/cgi-bin/amigo/go.cgi?view=details&amp;search_constraint=terms&amp;depth=0&amp;query=GO:0031668
HOMEOSTASIS_OF_NUMBER_OF_CELLS	0.479771	0.258737	0.5481	0.640016	0.800223	0.593673	CDK6,BCL10,DYRK3,ALAS2,SOD1,ACIN1,FOXO3,AKT1,LDB1,ETS1,CEBPG,ACVR1B,LYN	Genes annotated by the GO term GO:0048872. The biological processes involved in the maintenance of the equilibrium of cell number within a population of cells.		GO	http://amigo.geneontology.org/cgi-bin/amigo/go.cgi?view=details&amp;search_constraint=terms&amp;depth=0&amp;query=GO:0048872
HISTONE_DEACETYLASE_COMPLEX	0.48208	1.10733	-0.0119287	0.637764	0.288222	0.990664	HDAC4,APPL2,APPL1,HDAC3,PHF21A,SUDS3,HDAC5,GATAD2A,SAP30,HDAC2,SAP18,HDAC9,HDAC8,HDAC6	Genes annotated by the GO term GO:0000118. Complex that possesses histone deacetylase activity.		GO	http://amigo.geneontology.org/cgi-bin/amigo/go.cgi?view=details&amp;search_constraint=terms&amp;depth=0&amp;query=GO:0000118
TRANSMEMBRANE_TRANSPORTER_ACTIVITY	0.487731	-1.13757	1.75083	0.626677	0.257687	0.0826652	ABCG1,SLC4A11,COX15,SLC15A2,ATP4B,ITPR2,ITPR1,KCNMB4,ATP6V0E1,SLC25A13,SLC11A2,ABCD3,SLC25A10,SLC44A2,P2RX5,PKD2,ATP11B,ATP7A,SLC16A7,ATP2B4,SLC25A22,SLC35B4,ABCC1,TRPV2,P2RX4,SEC61B,ABCB7,SLC25A4,SLC6A6,COX10,ABCC5,COX4I1,CUL5,COX5B,ABCD4,KCNMB3,CLCN3,CACNB3,SLC16A2,ABCF1,SLC23A2,SLC5A3,SLC20A1,SLC35A3,ITPR3,SLC30A3,SLC35A2,ANKH,TRPV1,FXN,SLC22A3,COX11,SLC35A1,NNT,SLC7A6,SLC23A1,UQCRC1,SLC35B2,S…	Genes annotated by the GO term GO:0022857. Catalysis of the transfer of a substance from one side of a membrane to the other.		GO	http://amigo.geneontology.org/cgi-bin/amigo/go.cgi?view=details&amp;search_constraint=terms&amp;depth=0&amp;query=GO:0022857
MYELOID_CELL_DIFFERENTIATION	0.489772	0.43362	0.479193	0.630555	0.670017	0.637907	CDK6,DYRK3,MYST1,MYST3,IFI16,CDC42,ZNF675,ALAS2,ACIN1,SNRK,RUNX1,FOXO3,LDB1,ETS1,MYH9,CEBPG,ACVR1B,LYN	Genes annotated by the GO term GO:0030099. The process whereby a relatively unspecialized myeloid precursor cell acquires the specialized features of any cell of the myeloid leukocyte, megakaryocyte, thrombocyte, or erythrocyte lineages.		GO	http://amigo.geneontology.org/cgi-bin/amigo/go.cgi?view=details&amp;search_constraint=terms&amp;depth=0&amp;query=GO:0030099
NEGATIVE_REGULATION_OF_CYTOSKELETON_ORGANIZATION_AND_BIOGENESIS	0.493248	-0.417566	0.706356	0.635091	0.687246	0.500018	LIMA1,APC,ARHGEF2,CAPG,KATNB1,MAPRE1,MID1IP1,GSN,CLASP1	Genes annotated by the GO term GO:0051494. Any process that stops, prevents or reduces the frequency, rate or extent of the formation, arrangement of constituent parts, or disassembly of cytoskeletal structures.		GO	http://amigo.geneontology.org/cgi-bin/amigo/go.cgi?view=details&amp;search_constraint=terms&amp;depth=0&amp;query=GO:0051494
TRANSPORT_VESICLE	0.496152	0.257361	0.510217	0.626534	0.800181	0.616866	CAV2,TMEM168,ATP7A,YIPF1,GOPC,KIAA0368,PLEKHF2,YIPF2,RAB14,APH1B,AFTPH,TMEM187,IGF2R,AP1G2,YIPF3,TGOLN2,AP1S1	Genes annotated by the GO term GO:0030133. Any of the vesicles of the constitutive secretory pathway, which carry cargo from the endoplasmic reticulum to the Golgi, between Golgi cisternae, and to destinations within or outside the cell.		GO	http://amigo.geneontology.org/cgi-bin/amigo/go.cgi?view=details&amp;search_constraint=terms&amp;depth=0&amp;query=GO:0030133
NITROGEN_COMPOUND_CATABOLIC_PROCESS	0.496831	0.279161	0.497049	0.625672	0.783489	0.625521	BCKDHB,ALDH4A1,MPST,ASRGL1,GLUD1,TST,MCCC2,GCSH,GOT2,DHPS,BCKDK,DDAH2,GSTZ1,ASL,BCKDHA,GOT1,FAH,GLDC	Genes annotated by the GO term GO:0044270. The chemical reactions and pathways resulting in the breakdown of organic and inorganic nitrogenous compounds.		GO	http://amigo.geneontology.org/cgi-bin/amigo/go.cgi?view=details&amp;search_constraint=terms&amp;depth=0&amp;query=GO:0044270
KINETOCHORE	0.497555	2.53746	-0.702002	0.623734	0.018763	0.490039	NSL1,BUB1,SMC1A,APC,PAFAH1B1,BUB3,PSEN1,SUGT1,CENPC1,CLIP1,KIF22,ZWINT,ZW10,PMF1,CENPE,BUB1B,MAD2L1,DSN1,MIS12,CENPF,SUMO3,ZWILCH,CLASP1	Genes annotated by the GO term GO:0000776. A multisubunit complex that is located at the pericentric region of DNA and provides an attachment point for the spindle microtubules.		GO	http://amigo.geneontology.org/cgi-bin/amigo/go.cgi?view=details&amp;search_constraint=terms&amp;depth=0&amp;query=GO:0000776
CYTOKINE_PRODUCTION	0.504242	0.00448398	0.803474	0.618507	0.996458	0.429275	ABCA1,BCL10,SMAD4,IRF4,TRAF6,CARD8,SIGIRR,NLRP2,CD24,MAST2,SOD1,GLMN,SMAD3,PYCARD,NOD1,MALT1,HIF1A,ATP6AP2,MAP3K7,CEBPG,SPN,SRGN,CARD11,TLR1,LTB,BCL3	Genes annotated by the GO term GO:0001816. The appearance of a cytokine due to biosynthesis or secretion following a cellular stimulus, resulting in an increase in its intracellular or extracellular levels.		GO	http://amigo.geneontology.org/cgi-bin/amigo/go.cgi?view=details&amp;search_constraint=terms&amp;depth=0&amp;query=GO:0001816
TRANSITION_METAL_ION_TRANSPORT	0.505013	-0.209136	0.837807	0.629058	0.840298	0.429813	SLC11A2,ATP7A,ATOX1,CCS,SLC31A1,SLC30A5,COX17,HFE	Genes annotated by the GO term GO:0000041. The directed movement of transition metal ions into, out of, within or between cells. A transition metal is an element whose atom has an incomplete d-subshell of extranuclear electrons, or which gives rise to a cation or cations with an incomplete d-subshell. Transition metals often have more than one valency state. Biologically relevant transition metal…		GO	http://amigo.geneontology.org/cgi-bin/amigo/go.cgi?view=details&amp;search_constraint=terms&amp;depth=0&amp;query=GO:0000041
SYSTEM_DEVELOPMENT	0.51345	-0.078644	0.854916	0.608038	0.937372	0.393323	PCP4,BMP2,ABLIM1,NRP1,ZIC2,FRZB,NOG,SOX11,BRAF,CDK6,POU4F1,LRMP,PMP22,RCAN1,LCK,ALS2,BCL10,HDAC4,TLE3,ST8SIA4,PARD3,ALDH5A1,IKZF1,NRXN3,TCF12,MAPK12,PCDHB14,SVIL,SLIT2,RAG1,NRTN,SIAH1,IGFBP4,TAGLN3,DYRK3,NPHP3,P2RX5,PKD2,EVPL,BPTF,SMURF1,ALDH3A2,DPYSL2,LAMC1,MYLIP,EIF2AK3,MYST1,NF2,CITED2,SMA4,NCKAP1,CD9,CLN8,FGF11,SRI,CANX,MYST3,PBX4,CRIM1,DGCR2,PAFAH1B1,HRAS,STMN3,PARD6B,SPG7,SUFU,GNPAT,IFI16,M…	Genes annotated by the GO term GO:0048731. The process whose specific outcome is the progression of an organismal system over time, from its formation to the mature structure. A system is a regularly interacting or interdependent group of organs or tissues that work together to carry out a given biological process.		GO	http://amigo.geneontology.org/cgi-bin/amigo/go.cgi?view=details&amp;search_constraint=terms&amp;depth=0&amp;query=GO:0048731
REGULATION_OF_HYDROLASE_ACTIVITY	0.51542	-0.230944	1.00217	0.608962	0.81848	0.322002	F2R,LCK,ALS2,GNAQ,SFN,IFT57,RALBP1,MOAP1,FGD6,CARD8,TSC1,NLRP2,DNAJB6,RAB3GAP1,BAX,CYCS,RAB3GAP2,TP53,FGD3,FGD1,HBXIP,ATPIF1,CASP9,SMAD3,EGFR,PPP2R4,DIABLO,ERN1,ARHGAP27,MTCH1,VCP,SAPS3,GPX1,STAT1,APAF1,BIRC5,NF1,PMAIP1,HIP1,IFI6,FGD2,GNA15,CDKN2D	Genes annotated by the GO term GO:0051336. Any process that modulates the frequency, rate or extent of hydrolase activity, the catalysis of the hydrolysis of various bonds, e.g. C-O, C-N, C-C, phosphoric anhydride bonds, etc. Hydrolase is the systematic name for any enzyme of EC class 3.		GO	http://amigo.geneontology.org/cgi-bin/amigo/go.cgi?view=details&amp;search_constraint=terms&amp;depth=0&amp;query=GO:0051336
ANTIGEN_BINDING	0.521086	0.0528871	0.441873	0.624554	0.95987	0.677038	IGHM,PPP2R1B,PPP2R1A,IL7R,LILRA2,SLC7A5	Genes annotated by the GO term GO:0003823. Interacting selectively with an antigen, any substance which is capable of inducing a specific immune response and of reacting with the products of that response, the specific antibody or specifically sensitized T-lymphocytes, or both. Binding may counteract the biological activity of the antigen.		GO	http://amigo.geneontology.org/cgi-bin/amigo/go.cgi?view=details&amp;search_constraint=terms&amp;depth=0&amp;query=GO:0003823
SPECIFIC_RNA_POLYMERASE_II_TRANSCRIPTION_FACTOR_ACTIVITY	0.529204	1.53769	-0.359411	0.60313	0.141517	0.723469	ZNF345,ZNF141,RXRB,ZNF136,ZNF281,NFRKB,ZNF148,NOTCH2,NRL,ZNF143,DEK,PKNOX1,VEZF1,ZNF202,BRD8,ATF4,USF1,ERF,IRF7	Genes annotated by the GO term GO:0003704. Functions to enable the transcription of specific, or specific sets, of genes by RNA polymerase II.		GO	http://amigo.geneontology.org/cgi-bin/amigo/go.cgi?view=details&amp;search_constraint=terms&amp;depth=0&amp;query=GO:0003704
PROTEIN_SECRETION	0.529374	-0.376142	1.29558	0.604839	0.71245	0.216075	ABCA1,DPH3,CANX,CARD8,NLRP2,ARFGAP3,GLMN,PYCARD,SERGEF,DNAJC1,PDIA4,ARFIP1,LTBP2,SRGN,ARL4D	Genes annotated by the GO term GO:0009306. The regulated release of proteins from a cell or group of cells.		GO	http://amigo.geneontology.org/cgi-bin/amigo/go.cgi?view=details&amp;search_constraint=terms&amp;depth=0&amp;query=GO:0009306
GLYCOLIPID_METABOLIC_PROCESS	0.538764	-0.064639	1.13661	0.601837	0.949735	0.282205	ST3GAL6,LARGE,ST8SIA5,B3GNT5,UGCG,PSAP,ST6GALNAC6,CLN3,GLA,CLN6,ST6GALNAC4	Genes annotated by the GO term GO:0006664. The chemical reactions and pathways involving glycolipids, compounds containing (usually) 1-4 linked monosaccharide residues joined by a glycosyl linkage to a lipid.		GO	http://amigo.geneontology.org/cgi-bin/amigo/go.cgi?view=details&amp;search_constraint=terms&amp;depth=0&amp;query=GO:0006664
VOLTAGE_GATED_POTASSIUM_CHANNEL_COMPLEX	0.539	-0.0265261	1.11864	0.609288	0.979698	0.30607	KCNMB4,KCNN1,KCNMB3,KCNK6,KCNN4,KCNA2,KCNA5	Genes annotated by the GO term GO:0008076. A protein complex that forms a transmembrane channel through which potassium ions may cross a cell membrane in response to changes in membrane potential.		GO	http://amigo.geneontology.org/cgi-bin/amigo/go.cgi?view=details&amp;search_constraint=terms&amp;depth=0&amp;query=GO:0008076
DNA_DIRECTED_DNA_POLYMERASE_ACTIVITY	0.539275	0.695376	0.172261	0.599561	0.500065	0.866104	POLG2,POLE3,POLG,POLE4,POLE,POLI,POLE2,POLH,POLD1,POLA1,REV3L,POLQ,POLD4	Genes annotated by the GO term GO:0003887. Catalysis of the reaction: deoxynucleoside triphosphate + DNA(n) = diphosphate + DNA(n+1); the synthesis of DNA from deoxyribonucleotide triphosphates in the presence of a DNA template and primer.		GO	http://amigo.geneontology.org/cgi-bin/amigo/go.cgi?view=details&amp;search_constraint=terms&amp;depth=0&amp;query=GO:0003887
NUCLEASE_ACTIVITY	0.541033	3.36875	-1.93438	0.591486	0.00168111	0.0601615	DFFB,RPP30,MRE11A,REXO2,DICER1,ERCC4,RAD1,APEX1,XRN2,EXOSC7,ERCC5,N4BP2,RNASEH1,DNASE1L1,TREX1,ERCC1,TP53,DFFA,NME1,DNASE2,RPP40,EXOSC2,PPP1R8,DBR1,PGAP1,WRN,FEN1,POP1,NTHL1,APTX,POP4,POP7,MBD4,RNASEH2A,RAD9A,RPP38,MAP1S,RAD50,EXO1,ISG20,OGG1	Genes annotated by the GO term GO:0004518. Catalysis of the hydrolysis of ester linkages within nucleic acids.		GO	http://amigo.geneontology.org/cgi-bin/amigo/go.cgi?view=details&amp;search_constraint=terms&amp;depth=0&amp;query=GO:0004518
MITOCHONDRIAL_OUTER_MEMBRANE	0.555951	2.07726	-0.495493	0.58702	0.0566639	0.627939	BNIP3,MSTO1,RAB11FIP5,FIS1,VDAC3,VDAC1,RAF1,TOMM22,MCL1,MFN2,RHOT1,OPA1,BCL2,RHOT2,TOMM34	Genes annotated by the GO term GO:0005741. The outer, i.e. cytoplasm-facing, lipid bilayer of the mitochondrial envelope.		GO	http://amigo.geneontology.org/cgi-bin/amigo/go.cgi?view=details&amp;search_constraint=terms&amp;depth=0&amp;query=GO:0005741
POSITIVE_REGULATION_OF_CYTOKINE_BIOSYNTHETIC_PROCESS	0.55913	0.689492	0.26886	0.596309	0.516279	0.797043	BCL10,IRF4,GLMN,CEBPG,SPN,TLR1,LTB	Genes annotated by the GO term GO:0042108. Any process that activates or increases the frequency, rate or extent of the chemical reactions and pathways resulting in the formation of cytokines.		GO	http://amigo.geneontology.org/cgi-bin/amigo/go.cgi?view=details&amp;search_constraint=terms&amp;depth=0&amp;query=GO:0042108
PROTEIN_BINDING_BRIDGING	0.571305	0.090692	0.763674	0.572049	0.92834	0.451026	GAB1,GRB10,FKBP4,CHN1,EVPL,SRC,GRAP,ST13,KHDRBS1,SKAP2,TP53BP2,SH2B2,SOCS2,STUB1,GATAD2A,BLNK,SH3BGRL,SH3BGR,TOB1,ITSN2,ARHGAP1,ARPC4,RUSC1,GRB2,LASP1,RAD50,ABI2,ARHGAP4,SH2D3C,VAV3,BCL3	Genes annotated by the GO term GO:0030674. Interacting selectively with two or more protein molecules, or a protein and another macromolecule or complex, simultaneously, thereby physically linking the bound proteins or complexes to each other.		GO	http://amigo.geneontology.org/cgi-bin/amigo/go.cgi?view=details&amp;search_constraint=terms&amp;depth=0&amp;query=GO:0030674
CENTROSOME	0.572736	0.216201	0.639037	0.569496	0.829747	0.525837	LCK,ALS2,PCGF5,TUBGCP3,DCTN4,APC,PCM1,CEP290,MARK4,RNF19A,CP110,NIN,AZI1,ALMS1,BRCA2,AKAP9,PPP4R2,KIAA0368,RPGRIP1L,CEP110,TUBGCP4,TSGA14,SASS6,KATNB1,NPM1,CETN3,SAC3D1,NDE1,CEP250,CEP57,CEP63,CKAP5,KIF15,CNTROB,ESPL1,TUBD1,CDC27,TUBE1,CDC16,RABGAP1,PLK1,CDK5RAP2,MAP3K11,BIRC5,NUDT21,TOP2A,NEK2,CLASP1,BBS4	Genes annotated by the GO term GO:0005813. A structure comprised of a core structure (in most organisms, a pair of centrioles) and peripheral material from which a microtubule-based structure, such as a spindle apparatus, is organized. Centrosomes occur close to the nucleus during interphase in many eukaryotic cells, though in animal cells it changes continually during the cell-division cycle.		GO	http://amigo.geneontology.org/cgi-bin/amigo/go.cgi?view=details&amp;search_constraint=terms&amp;depth=0&amp;query=GO:0005813
DEFENSE_RESPONSE_TO_VIRUS	0.57762	1.8906	0.00958252	0.588556	0.117269	0.992725	BNIP3,BNIP3L,TARBP2,APOBEC3G,BCL2,PTPRC	Genes annotated by the GO term GO:0051607. Reactions triggered in response to the presence of a virus that act to protect the cell or organism.		GO	http://amigo.geneontology.org/cgi-bin/amigo/go.cgi?view=details&amp;search_constraint=terms&amp;depth=0&amp;query=GO:0051607
HEPARIN_BINDING	0.579048	0.0329177	0.779441	0.583625	0.974808	0.465343	ZNF146,MDK,LRPAP1,HDGF,VEGFA,AAMP,HBEGF	Genes annotated by the GO term GO:0008201. Interacting selectively with heparin, any member of a group of glycosaminoglycans found mainly as an intracellular component of mast cells and which consist predominantly of alternating alpha1-4-linked D-galactose and N-acetyl-D-glucosamine-6-sulfate residues.		GO	http://amigo.geneontology.org/cgi-bin/amigo/go.cgi?view=details&amp;search_constraint=terms&amp;depth=0&amp;query=GO:0008201
CATION_TRANSMEMBRANE_TRANSPORTER_ACTIVITY	0.586128	-0.890637	1.92864	0.559952	0.376624	0.0584321	SLC4A11,COX15,SLC15A2,ATP4B,ITPR2,ITPR1,KCNMB4,ATP6V0E1,SLC11A2,PKD2,ATP2B4,P2RX4,SLC6A6,COX10,COX4I1,CUL5,COX5B,KCNMB3,CACNB3,SLC5A3,SLC20A1,ITPR3,SLC30A3,TRPV1,FXN,SLC22A3,COX11,NNT,UQCRC1,ATP2B1,SLC9A1,ATP2C1,ORAI1,SLC8A1,CCS,SLC17A5,SLC20A2,COX5A,ATP6V0C,SLC12A2,KCNK6,KCNN4,ATP2A2,SLC9A6,SCN4A,SLC5A6,SURF1,SLC31A1,SLC30A5,SLC17A7,SLC12A7,ATP6V1C1,SLC12A9,KCNA2,ATP6V1B2,P2RX1,KCNS3,ATP2A3,SLC3…	Genes annotated by the GO term GO:0008324. Catalysis of the transfer of cation from one side of the membrane to the other.		GO	http://amigo.geneontology.org/cgi-bin/amigo/go.cgi?view=details&amp;search_constraint=terms&amp;depth=0&amp;query=GO:0008324
CORTICAL_CYTOSKELETON	0.593261	0.804765	0.308075	0.566182	0.439669	0.764347	SPTA1,LLGL1,GYPC,SPTBN1,SPTAN1,EZR,MAPRE1,SPTBN4,LASP1,EPB41L2,CLASP1	Genes annotated by the GO term GO:0030863. The portion of the cytoskeleton that lies just beneath the plasma membrane.		GO	http://amigo.geneontology.org/cgi-bin/amigo/go.cgi?view=details&amp;search_constraint=terms&amp;depth=0&amp;query=GO:0030863
ER_TO_GOLGI_VESICLE_MEDIATED_TRANSPORT	0.594271	1.28723	-0.436952	0.560641	0.216324	0.667986	BET1,COG3,ERGIC1,ERGIC2,SEC22C,LMAN2L,SEC22B,GOSR2,ERGIC3,RAB2A,LMAN1,ZW10,YKT6,NRBP1,STX18,USE1,SEC22A	Genes annotated by the GO term GO:0006888. The directed movement of substances from the endoplasmic reticulum (ER) to the Golgi, mediated by COP II vesicles. Small COP II coated vesicles form from the ER and then fuse directly with the cis-Golgi. Larger structures are transported along microtubules to the cis-Golgi.		GO	http://amigo.geneontology.org/cgi-bin/amigo/go.cgi?view=details&amp;search_constraint=terms&amp;depth=0&amp;query=GO:0006888
DEVELOPMENT_OF_PRIMARY_SEXUAL_CHARACTERISTICS	0.595981	3.19655	-1.28209	0.572968	0.0186811	0.247119	EIF2B5,SOD1,CSDE1,EIF2B4,EIF2B2,HMGCR,MKKS	Genes annotated by the GO term GO:0045137. The process whose specific outcome is the progression of the primary sexual characteristics over time, from their formation to the mature structures. The primary sexual characteristics are the testes in males and the ovaries in females and they develop in response to sex hormone secretion.		GO	http://amigo.geneontology.org/cgi-bin/amigo/go.cgi?view=details&amp;search_constraint=terms&amp;depth=0&amp;query=GO:0045137
SULFUR_METABOLIC_PROCESS	0.599145	0.337773	0.653412	0.556542	0.739442	0.521751	TPST2,GCLM,NDST1,GCLC,CHST14,HS6ST1,GLCE,SOD1,ADI1,TPST1,MSRA,CHST11,GSTA1,CTNS,NFS1,GLRX2,GPX1,HS3ST3B1,CHST12	Genes annotated by the GO term GO:0006790. The chemical reactions and pathways involving the nonmetallic element sulfur or compounds that contain sulfur, such as the amino acids methionine and cysteine or the tripeptide glutathione.		GO	http://amigo.geneontology.org/cgi-bin/amigo/go.cgi?view=details&amp;search_constraint=terms&amp;depth=0&amp;query=GO:0006790
BASE_EXCISION_REPAIR	0.600191	1.59034	-0.252989	0.559543	0.137742	0.804559	TDG,UNG,MSH6,POLG,APEX1,TP53,MSH3,NTHL1,MPG,SMUG1,HMGB1,ERCC6,OGG1	Genes annotated by the GO term GO:0006284. In base excision repair, an altered base is removed by a DNA glycosylase enzyme, followed by excision of the resulting sugar phosphate. The small gap left in the DNA helix is filled in by the sequential action of DNA polymerase and DNA ligase.		GO	http://amigo.geneontology.org/cgi-bin/amigo/go.cgi?view=details&amp;search_constraint=terms&amp;depth=0&amp;query=GO:0006284
LAMELLIPODIUM	0.605604	0.241555	0.75	0.554469	0.812627	0.465672	ALS2,WASF2,FGD6,TSC1,CCDC88A,FGD3,FGD1,ABI1,APBB2,ITGB1BP1,DBNL,SCYL3,CYFIP1,EVL,FGD2	Genes annotated by the GO term GO:0030027. A thin sheetlike process extended by the leading edge of a crawling fibroblast; contains a dense meshwork of actin filaments.		GO	http://amigo.geneontology.org/cgi-bin/amigo/go.cgi?view=details&amp;search_constraint=terms&amp;depth=0&amp;query=GO:0030027
LYSOSOME_ORGANIZATION_AND_BIOGENESIS	0.611573	0.434725	0.588719	0.555952	0.673999	0.570528	ABCA1,HPS4,ARSB,PPT1,NAGPA,CLN5,CLN3,GAA,HPS1,CLN6	Genes annotated by the GO term GO:0007040. A process that is carried out at the cellular level which results in the formation, arrangement of constituent parts, or disassembly of lysosomes.		GO	http://amigo.geneontology.org/cgi-bin/amigo/go.cgi?view=details&amp;search_constraint=terms&amp;depth=0&amp;query=GO:0007040
VACUOLE_ORGANIZATION_AND_BIOGENESIS	0.611573	0.434725	0.588719	0.555952	0.673999	0.570528	ABCA1,HPS4,ARSB,PPT1,NAGPA,CLN5,CLN3,GAA,HPS1,CLN6	Genes annotated by the GO term GO:0007033. A process that is carried out at the cellular level which results in the formation, arrangement of constituent parts, or disassembly of a vacuole.		GO	http://amigo.geneontology.org/cgi-bin/amigo/go.cgi?view=details&amp;search_constraint=terms&amp;depth=0&amp;query=GO:0007033
RESPONSE_TO_TEMPERATURE_STIMULUS	0.613026	1.91674	-0.480427	0.553545	0.0842621	0.64126	GCLC,DNAJB4,EIF2B5,SOD1,EIF2B4,EIF2B3,EIF2B2,AKT1,CSDA,CIRBP,ERO1L	Genes annotated by the GO term GO:0009266. A change in state or activity of a cell or an organism (in terms of movement, secretion, enzyme production, gene expression, etc.) as a result of a temperature stimulus.		GO	http://amigo.geneontology.org/cgi-bin/amigo/go.cgi?view=details&amp;search_constraint=terms&amp;depth=0&amp;query=GO:0009266
NUCLEAR_EXPORT	0.613422	2.93815	-0.63638	0.545616	0.00738568	0.530812	NUP160,NCBP2,SMG7,SMG1,KHDRBS1,TSC1,XPO7,SMG5,DDX19B,CALR,UHMK1,UPF2,EIF5A,MALT1,UPF1,BAT1,RAE1,NUPL2,BARD1,NUP107,NUDT4,NUP214,GSK3B,DUSP16	Genes annotated by the GO term GO:0051168. The directed movement of substances out of the nucleus.		GO	http://amigo.geneontology.org/cgi-bin/amigo/go.cgi?view=details&amp;search_constraint=terms&amp;depth=0&amp;query=GO:0051168
UBIQUITIN_LIGASE_COMPLEX	0.616426	1.6221	-0.651296	0.543667	0.118411	0.52131	BRCC3,FBXO7,FBXL4,RNF11,SMURF2,ANAPC5,UBE4B,USP33,SUGT1,CAND1,UBE2L3,TRAF7,CDC23,ANAPC4,ZER1,BARD1,BUB1B,ANAPC11,ARIH1,ATG3,FZR1,BRE,WWP2,BRCA1	Genes annotated by the GO term GO:0000151. A protein complex that includes a ubiquitin-protein ligase (E3) and other proteins that may confer substrate specificity on the complex.		GO	http://amigo.geneontology.org/cgi-bin/amigo/go.cgi?view=details&amp;search_constraint=terms&amp;depth=0&amp;query=GO:0000151
NEGATIVE_REGULATION_OF_NUCLEOBASENUCLEOSIDENUCLEOTIDE_AND_NUCLEIC_ACID_METABOLIC_PROCESS	0.616757	0.914886	0.242147	0.53833	0.36172	0.808997	BMP2,MDM2,RBPJ,MDM4,SMAD4,ARID5B,NRIP1,SIN3A,ZNF254,ZHX1,ZNF24,ZEB1,ZNF345,ILF3,ID3,ARID5A,CUX1,BPTF,FOXN3,KLF12,BCLAF1,MYST1,NF2,E2F6,ZMYND11,ZNF177,EID1,MYST3,ERCC4,CREBZF,WWP1,TRIM27,SMARCC2,SIRT1,PHB,DAXX,KHDRBS1,MYST4,PCGF6,GCLC,ING4,ZNF136,SET,MDFI,PEX14,SNX6,RSF1,SMARCE1,ZNF281,TLE1,ORC2L,TGIF1,CHMP1A,GTPBP4,ENO1,CBY1,EPC1,DRAP1,DEDD,EID2,NSD1,VPS72,YAF2,SNW1,PER1,ERCC1,SUMO1,MECP2,MEN1,ZN…	Genes annotated by the GO term GO:0045934. Any process that stops, prevents or reduces the frequency, rate or extent of the chemical reactions and pathways involving nucleobases, nucleosides, nucleotides and nucleic acids.		GO	http://amigo.geneontology.org/cgi-bin/amigo/go.cgi?view=details&amp;search_constraint=terms&amp;depth=0&amp;query=GO:0045934
NUCLEOTIDE_EXCISION_REPAIR	0.617701	2.68141	-1.1688	0.544509	0.0152413	0.257731	LIG4,ERCC4,DDB1,ERCC8,BRCA2,ERCC5,RAD23B,ERCC1,TP53,MMS19,XAB2,ERCC3,NTHL1,RAD23A,ERCC2,ERCC6,XPC,ATXN3,DDB2	Genes annotated by the GO term GO:0006289. In nucleotide excision repair a small region of the strand surrounding the damage is removed from the DNA helix as an oligonucleotide. The small gap left in the DNA helix is filled in by the sequential action of DNA polymerase and DNA ligase. Nucleotide excision repair recognizes a wide range of substrates, including damage caused by UV irradiation (pyri…		GO	http://amigo.geneontology.org/cgi-bin/amigo/go.cgi?view=details&amp;search_constraint=terms&amp;depth=0&amp;query=GO:0006289
ORGANELLAR_RIBOSOME	0.618628	2.97707	-1.04514	0.543144	0.00745038	0.308426	MRPS28,MRPS22,MRPS15,MRPS12,MRPS11,MRPL42,MRPL12,MRPL23,MRPL52,MRPS18C,MRPL51,MRPS21,MRPS24,MRPL55,MRPS35,MRPL10,MRPS10,MRPS18A,MRPS16,MRPL40,MRPL41	Genes annotated by the GO term GO:0000313. A ribosome contained within a subcellular organelle.		GO	http://amigo.geneontology.org/cgi-bin/amigo/go.cgi?view=details&amp;search_constraint=terms&amp;depth=0&amp;query=GO:0000313
MITOCHONDRIAL_RIBOSOME	0.618628	2.97707	-1.04514	0.543144	0.00745038	0.308426	MRPS28,MRPS22,MRPS15,MRPS12,MRPS11,MRPL42,MRPL12,MRPL23,MRPL52,MRPS18C,MRPL51,MRPS21,MRPS24,MRPL55,MRPS35,MRPL10,MRPS10,MRPS18A,MRPS16,MRPL40,MRPL41	Genes annotated by the GO term GO:0005761. A ribosome found in the mitochondrion of a eukaryotic cell; contains a characteristic set of proteins distinct from those of cytosolic ribosomes.		GO	http://amigo.geneontology.org/cgi-bin/amigo/go.cgi?view=details&amp;search_constraint=terms&amp;depth=0&amp;query=GO:0005761
POLYSACCHARIDE_BINDING	0.620153	-0.144548	0.96934	0.554801	0.889142	0.364668	ZNF146,MDK,LRPAP1,HDGF,VEGFA,AAMP,TGFBR3,HBEGF	Genes annotated by the GO term GO:0030247. Interacting selectively with any polysaccharide.		GO	http://amigo.geneontology.org/cgi-bin/amigo/go.cgi?view=details&amp;search_constraint=terms&amp;depth=0&amp;query=GO:0030247
GLYCOSAMINOGLYCAN_BINDING	0.620153	-0.144548	0.96934	0.554801	0.889142	0.364668	ZNF146,MDK,LRPAP1,HDGF,VEGFA,AAMP,TGFBR3,HBEGF	Genes annotated by the GO term GO:0005539. Interacting selectively with any glycan (polysaccharide) containing a substantial proportion of aminomonosaccharide residues.		GO	http://amigo.geneontology.org/cgi-bin/amigo/go.cgi?view=details&amp;search_constraint=terms&amp;depth=0&amp;query=GO:0005539
POSITIVE_REGULATION_OF_TRANSPORT	0.628162	1.29434	0.153587	0.549835	0.236608	0.882269	NCBP2,CBL,SMAD3,PPT1,ORAI1,FLNA,TRIP6,GSK3B	Genes annotated by the GO term GO:0051050. Any process that activates or increases the frequency, rate or extent of the directed movement of substances (such as macromolecules, small molecules, ions) into, out of, within or between cells.		GO	http://amigo.geneontology.org/cgi-bin/amigo/go.cgi?view=details&amp;search_constraint=terms&amp;depth=0&amp;query=GO:0051050
SENSORY_ORGAN_DEVELOPMENT	0.633581	-0.399209	0.905185	0.5542	0.70622	0.406868	CEP290,BAX,SOD1,JAG2,GAA,NF1	Genes annotated by the GO term GO:0007423. The process whose specific outcome is the progression of sensory organs over time, from its formation to the mature structure.		GO	http://amigo.geneontology.org/cgi-bin/amigo/go.cgi?view=details&amp;search_constraint=terms&amp;depth=0&amp;query=GO:0007423
POSITIVE_REGULATION_OF_CELL_PROLIFERATION	0.634031	-0.665285	1.22942	0.528689	0.508649	0.224149	NRP1,FLT1,CDK6,TNFSF4,IGF1R,FLT3,CDK2,LAMC1,VEGFB,TGFBR1,CLEC11A,MCTS1,MARK4,NCK1,BMI1,STAMBP,CD24,CD47,CAPNS1,NDUFS4,AGGF1,SSR1,MYC,TSPAN31,VEGFA,NME1,PTK2B,NAP1L1,CDK4,DNAJA2,FLT4,CUL3,TGFBR2,TIPIN,EGFR,CDC123,CD81,RHOG,CDC7,ICOSLG,TBC1D8,DHPS,CIAO1,DERL2,TTK,CAPN1,FGFR1OP,CDC25B,TBRG4,TCIRG1,DDX11,PTPRC,TNFSF13,CDKN1A,PDGFA,LYN	Genes annotated by the GO term GO:0008284. Any process that activates or increases the rate or extent of cell proliferation.		GO	http://amigo.geneontology.org/cgi-bin/amigo/go.cgi?view=details&amp;search_constraint=terms&amp;depth=0&amp;query=GO:0008284
NUCLEOTIDYLTRANSFERASE_ACTIVITY	0.634256	1.85255	-0.260019	0.529437	0.0711548	0.79615	PCYT2,UGP2,POLR2D,POLG2,POLE3,UAP1,DNTT,TRNT1,POLR1C,PRIM2,MED21,POLG,POLE4,TEP1,DKC1,PAPSS1,POLE,POLI,POLRMT,POLE2,POLR2I,USP14,POLH,RNGTT,PCYT1A,POLR2L,TERT,POLD1,POLR3H,CTDP1,POLA1,POLR3K,PRIM1,POLR2E,POLR3C,PTGES3,NMNAT1,REV3L,POLQ,POLD4,COASY,THG1L	Genes annotated by the GO term GO:0016779. Catalysis of the transfer of a nucleotidyl group to a reactant.		GO	http://amigo.geneontology.org/cgi-bin/amigo/go.cgi?view=details&amp;search_constraint=terms&amp;depth=0&amp;query=GO:0016779
CHEMICAL_HOMEOSTASIS	0.634659	-0.787225	1.30626	0.528487	0.434793	0.197325	ABCG1,SLC4A11,ABCA1,EGLN1,LCK,KCNMB4,BNIP3,CAV1,BCL2L1,NPC1,CD52,ATP7A,SRI,ATOX1,NDUFS1,KCNMB3,CD24,CLCN3,BAX,CALR,MYC,SOD1,CXCR4,FXN,NPC2,NARFL,SLC9A1,PPT1,DERL1,BAK1,ATP2C1,TARBP2,HIF1A,FTL,CLN5,CD55,ATP1A1,BCL2,CLN3,SLC30A5,APP,CLN6,IFI6,HFE,GNA15,FTH1,MT2A,CYSLTR1,PTPRC,CCL5,CACNA1A,RPS6	Genes annotated by the GO term GO:0048878. The biological processes involved in the maintenance of an internal equilibrium of a chemical.		GO	http://amigo.geneontology.org/cgi-bin/amigo/go.cgi?view=details&amp;search_constraint=terms&amp;depth=0&amp;query=GO:0048878
SMALL_NUCLEAR_RIBONUCLEOPROTEIN_COMPLEX	0.63703	1.25025	-0.393288	0.533708	0.230361	0.69964	SNRPN,GEMIN4,DDX23,SNRPD3,SNRPF,SNRPB2,SNRPA1,SNRPC,SNRPD2,SNRPD1,PHF5A,SF3B3,SLU7,SF3A2,LSM4,PRPF31	Genes annotated by the GO term GO:0030532. A complex composed of RNA of the small nuclear RNA (snRNA) class and protein, found in the nucleus of a eukaryotic cell. These are typically named after the snRNA(s) they contain, e.g. U1 snRNP or U4/U6 snRNP. Many, but not all, of these complexes are involved in splicing of nuclear mRNAs.		GO	http://amigo.geneontology.org/cgi-bin/amigo/go.cgi?view=details&amp;search_constraint=terms&amp;depth=0&amp;query=GO:0030532
CARBOHYDRATE_TRANSPORT	0.639631	0.11534	0.637999	0.542771	0.911415	0.543773	SLC35B4,SLC35A3,SLC35A2,SLC35A1,SLC37A4,PEA15,SLC2A5,SLC2A3	Genes annotated by the GO term GO:0008643. The directed movement of carbohydrate into, out of, within or between cells. Carbohydrates are any of a group of organic compounds based of the general formula Cx(H2O)y.		GO	http://amigo.geneontology.org/cgi-bin/amigo/go.cgi?view=details&amp;search_constraint=terms&amp;depth=0&amp;query=GO:0008643
TRANSFERASE_ACTIVITY_TRANSFERRING_PHOSPHORUS_CONTAINING_GROUPS	0.640687	1.38045	-0.023813	0.522243	0.168535	0.981019	TRIB1,NRP1,CKM,KIT,FLT1,DGKA,TEC,PIK3C3,TJP2,AK2,STK38,CHKA,SGK3,MAPK12,CHPT1,SRPK2,DYRK2,PCYT2,PXK,PFKL,ITPKB,IGF1R,UGP2,FLT3,DLG1,PRKD3,POLR2D,PDK1,DAPK2,PIP4K2B,MAPK6,CDK2,TAOK3,MAPKAPK2,POLG2,POLE3,UAP1,PRKCH,SMG1,CASK,PHKA2,DNTT,CAMKK2,EIF2AK3,MAPK8,MPP1,TGFBR1,DDR1,VRK2,ULK1,HK2,PFKM,TRNT1,POLR1C,CKB,EIF2AK1,ETNK1,TP53RK,WNK3,PRIM2,CRIM1,MAP3K9,CSNK1E,TRIM27,PRKACB,SRPK1,MINK1,MED21,RPS6KA5…	Genes annotated by the GO term GO:0016772. Catalysis of the transfer of a phosphorus-containing group from one compound (donor) to another (acceptor).		GO	http://amigo.geneontology.org/cgi-bin/amigo/go.cgi?view=details&amp;search_constraint=terms&amp;depth=0&amp;query=GO:0016772
MEDIATOR_COMPLEX	0.641521	1.24729	0.013269	0.530268	0.230241	0.989577	THRAP3,MED17,MED6,MED21,MED16,MED18,MED8,CDK8,MED12,MED4,MED13,MED22,MED1,MED26,MED11,MED30,MED14	Genes annotated by the GO term GO:0000119. A protein complex that enables the RNA polymerase II-general RNA polymerase II transcription factor complex to react to transcriptional activator proteins; also enhances the level of basal transcription.		GO	http://amigo.geneontology.org/cgi-bin/amigo/go.cgi?view=details&amp;search_constraint=terms&amp;depth=0&amp;query=GO:0000119
STEROID_BIOSYNTHETIC_PROCESS	0.642972	0.84455	0.544623	0.540724	0.426281	0.602922	DHCR7,FDPS,SCP2,SOD1,NSDHL,CNBP,FDXR,ADM	Genes annotated by the GO term GO:0006694. The chemical reactions and pathways resulting in the formation of steroids, compounds with a 1,2,cyclopentanoperhydrophenanthrene nucleus; includes de novo formation and steroid interconversion by modification.		GO	http://amigo.geneontology.org/cgi-bin/amigo/go.cgi?view=details&amp;search_constraint=terms&amp;depth=0&amp;query=GO:0006694
PROTEIN_AMINO_ACID_DEPHOSPHORYLATION	0.653849	0.809278	0.423285	0.517147	0.423394	0.674474	PTPRM,PTPRD,PTPRE,PTPN13,PTPLA,PTPN18,DUSP22,PTPN7,PPM1B,DUSP3,PPP2R3B,PPP2R1A,SSH2,PPM1G,PPP6C,PTPRO,DUSP6,TIMM50,PTEN,PPP2R4,PTPN4,SSH1,PTPN9,PTPN2,PPP2R2A,EPM2A,CTDP1,PPM1D,PPP2CB,PPP5C,PTPN12,SBF1,MTMR3,PPP1CA,PTPRJ,PTPN6,DUSP10,PTPRC,TGFB1	Genes annotated by the GO term GO:0006470. The process of removing one or more phosphoric residues from a protein.		GO	http://amigo.geneontology.org/cgi-bin/amigo/go.cgi?view=details&amp;search_constraint=terms&amp;depth=0&amp;query=GO:0006470
APICAL_PART_OF_CELL	0.656753	0.47784	0.670708	0.547204	0.657705	0.539144	SHROOM3,TCHP,SLC30A5,STX3,AKAP7	Genes annotated by the GO term GO:0045177. The apical region of a cell.		GO	http://amigo.geneontology.org/cgi-bin/amigo/go.cgi?view=details&amp;search_constraint=terms&amp;depth=0&amp;query=GO:0045177
EXCRETION	0.659298	0.630411	0.298019	0.545728	0.562647	0.780527	NFAT5,SLC22A18,GRHPR,SCNN1A,IFT88	Genes annotated by the GO term GO:0007588. The elimination by an organism of the waste products that arise as a result of metabolic activity. These products include water, carbon dioxide (CO2), and nitrogenous compounds.		GO	http://amigo.geneontology.org/cgi-bin/amigo/go.cgi?view=details&amp;search_constraint=terms&amp;depth=0&amp;query=GO:0007588
CELL_FRACTION	0.659622	-1.23994	2.02762	0.51016	0.216267	0.0437577	PDE4B,SCARB2,NT5E,MDM2,ABCA1,CYTL1,ALS2,CKAP4,PRKCA,CLIC4,TSPAN9,ALDH5A1,ATP6V0E1,GYG2,TNFSF10,GAL3ST4,FUT4,TPST2,RAP1GAP,MCTP2,GCLM,SNTB2,RASGRP1,TMED2,POMGNT1,CD52,PSMG1,PPAP2A,CORO7,SLC16A7,CD59,NCKAP1L,UBR5,LEMD3,CPD,MPP1,FADS2,FMR1,RAB5B,PDLIM5,SLC26A2,CTDSP2,EEA1,PEX13,RPL7A,RECK,ARRB1,TRIM27,SPINT2,ABCC1,ERCC8,JAKMIP1,DARS,CLEC2D,KTN1,LCT,HSP90B1,ABCC5,GPR137B,GBAS,ABCC4,LASS5,FARSB,ACP1,P…	Genes annotated by the GO term GO:0000267. A generic term for parts of cells prepared by disruptive biochemical techniques.		GO	http://amigo.geneontology.org/cgi-bin/amigo/go.cgi?view=details&amp;search_constraint=terms&amp;depth=0&amp;query=GO:0000267
REGULATION_OF_CELL_DIFFERENTIATION	0.661775	1.27056	0.108077	0.514988	0.217159	0.914914	CDK6,TCFL5,NPHP3,TAF8,FOXO4,ZNF675,ACIN1,NOTCH2,IQCB1,SOCS5,SART1,RUNX1,FOXO3,YWHAH,LDB1,BTG1,ETS1,MAP4K1,DTX1,NF1,ZAP70,ACVR1B,NOTCH1	Genes annotated by the GO term GO:0045595. Any process that modulates the frequency, rate or extent of cell differentiation, the process whereby relatively unspecialized cells acquire specialized structural and functional features.		GO	http://amigo.geneontology.org/cgi-bin/amigo/go.cgi?view=details&amp;search_constraint=terms&amp;depth=0&amp;query=GO:0045595
ACTIVATION_OF_IMMUNE_RESPONSE	0.663882	0.0434746	0.893743	0.525433	0.966389	0.397548	TRAT1,TRAF6,UBE2N,IKBKG,MALT1,FYN,CD79A,LAT2,PTPRC	Genes annotated by the GO term GO:0002253. Any process that initiates an immune response.		GO	http://amigo.geneontology.org/cgi-bin/amigo/go.cgi?view=details&amp;search_constraint=terms&amp;depth=0&amp;query=GO:0002253
DENDRITE	0.665566	1.77018	-0.093428	0.519401	0.104371	0.927244	BNIP3,MAGEE1,CAMK2N1,TRAPPC4,SOD1,GRIN1,OPA1,ATXN10,RAB27A,CDK5,MAP1S,NF1	Genes annotated by the GO term GO:0030425. A branching protoplasmic process of a neuron that receive and integrate signals coming from axons of other neurons, and convey the resulting signal to the body of the cell.		GO	http://amigo.geneontology.org/cgi-bin/amigo/go.cgi?view=details&amp;search_constraint=terms&amp;depth=0&amp;query=GO:0030425
TRANSFERASE_ACTIVITY_TRANSFERRING_SULFUR_CONTAINING_GROUPS	0.66583	1.05028	0.278546	0.519239	0.316116	0.78576	TPST2,MPST,CHST14,TST,HS6ST1,TPST1,CHST11,OXCT1,NFS1,CHST10,HS3ST3B1,CHST12	Genes annotated by the GO term GO:0016782. Catalysis of the transfer of a sulfur-containing group from one compound (donor) to another (acceptor).		GO	http://amigo.geneontology.org/cgi-bin/amigo/go.cgi?view=details&amp;search_constraint=terms&amp;depth=0&amp;query=GO:0016782
PATTERN_BINDING	0.667831	-0.264331	1.12731	0.523036	0.798207	0.292286	ZNF146,MDK,LRPAP1,HDGF,VEGFA,AAMP,TGFBR3,NOD1,HBEGF	Genes annotated by the GO term GO:0001871. Interacting selectively with a repeating or polymeric structure, such as a polysaccharide or peptidoglycan.		GO	http://amigo.geneontology.org/cgi-bin/amigo/go.cgi?view=details&amp;search_constraint=terms&amp;depth=0&amp;query=GO:0001871
PROTEIN_AMINO_ACID_PHOSPHORYLATION	0.677272	0.436812	0.670033	0.499224	0.662844	0.503815	TRIB1,FYB,BRAF,TEC,F2R,LCK,ICK,STK38,SGK3,MAPK12,SRPK2,DYRK2,PXK,ERG,DYRK3,IGF1R,PRKD3,DAPK1,DAPK2,MAPK6,IKBKAP,TAOK3,MAPKAPK2,CAMK4,PRKCH,SMG1,CAMKK2,EIF2AK3,MAPK8,NF2,TGFBR1,VRK2,ULK1,EIF2AK1,TP53RK,WNK3,ABL2,MAP3K9,CSNK1E,PRKACB,PRPF4B,SRPK1,MINK1,BTK,RPS6KA5,FES,MAP3K2,EIF2AK4,STK4,MAP4K3,TNKS,MARK4,CCDC88A,PKN1,MOBKL1A,BCR,PRDX4,GMFG,CSNK1D,RPS6KA4,MAP4K4,PKN3,NDUFS4,SRP72,ROCK1,WNK1,MAST2,U…	Genes annotated by the GO term GO:0006468. The process of introducing a phosphate group on to a protein.		GO	http://amigo.geneontology.org/cgi-bin/amigo/go.cgi?view=details&amp;search_constraint=terms&amp;depth=0&amp;query=GO:0006468
SH2_DOMAIN_BINDING	0.679479	0.302567	0.783069	0.509729	0.767401	0.448765	LCK,ARHGAP5,SRC,LAX1,NUP62,JAK2,INSR,PTK2,CRK,SQSTM1,IRS1,PAG1,LAT2	Genes annotated by the GO term GO:0042169. Interacting selectively with a SH2 domain (Src homology 2) of a protein, a protein domain of about 100 amino-acid residues and belonging to the alpha + beta domain class.		GO	http://amigo.geneontology.org/cgi-bin/amigo/go.cgi?view=details&amp;search_constraint=terms&amp;depth=0&amp;query=GO:0042169
METAL_ION_TRANSMEMBRANE_TRANSPORTER_ACTIVITY	0.6825	-0.68994	1.91678	0.499834	0.495205	0.0642324	SLC4A11,ITPR2,ITPR1,KCNMB4,SLC11A2,PKD2,ATP2B4,P2RX4,CUL5,KCNMB3,CACNB3,ITPR3,SLC30A3,TRPV1,FXN,ATP2B1,ATP2C1,ORAI1,SLC8A1,CCS,KCNK6,KCNN4,ATP2A2,SCN4A,SLC31A1,SLC30A5,KCNA2,P2RX1,KCNS3,ATP2A3,KCNMB1,KCNA5,CACNA1A	Genes annotated by the GO term GO:0046873. Catalysis of the transfer of metal ions from one side of a membrane to the other.		GO	http://amigo.geneontology.org/cgi-bin/amigo/go.cgi?view=details&amp;search_constraint=terms&amp;depth=0&amp;query=GO:0046873
BRAIN_DEVELOPMENT	0.688227	0.752693	0.529433	0.500084	0.461365	0.602975	ZIC2,BPTF,PBX4,CEP290,GPR56,NDUFS4,UTP3,ECE2,UBE3A,PPT1,PITPNM1,CTNS,CLN5,PBX3,MDGA1,PHGDH,MAP1S,NF1,PCDH18	Genes annotated by the GO term GO:0007420. The process whose specific outcome is the progression of the brain over time, from its formation to the mature structure. The brain is one of the two components of the central nervous system and is the center of thought and emotion. It is responsible for the coordination and control of bodily activities and the interpretation of information from the sens…		GO	http://amigo.geneontology.org/cgi-bin/amigo/go.cgi?view=details&amp;search_constraint=terms&amp;depth=0&amp;query=GO:0007420
DNA_DAMAGE_RESPONSESIGNAL_TRANSDUCTION	0.691709	1.26864	0.10777	0.495758	0.216737	0.915074	DYRK2,SFN,SMC1A,FOXN3,HUS1,IFI16,ATRIP,RAD1,EEF1E1,NBN,RINT1,TP53,ZAK,AIFM1,TRIAP1,ATR,CHEK1,CHEK2,RAD17,RAD9A,CCNA2,PCBP4,PML,BRCA1,BCL3	Genes annotated by the GO term GO:0042770. A cascade of processes induced by the detection of DNA damage within a cell.		GO	http://amigo.geneontology.org/cgi-bin/amigo/go.cgi?view=details&amp;search_constraint=terms&amp;depth=0&amp;query=GO:0042770
POSITIVE_REGULATION_OF_TRANSFERASE_ACTIVITY	0.69212	0.517918	0.659075	0.492962	0.607441	0.51372	ALS2,PARD3,PRKD3,PPAP2A,MAP3K9,TRAF6,DAXX,MAP3K2,PTPLAD1,ADRB2,MDFI,CCDC88A,PKN1,MAP3K4,CD24,SOD1,CXCR4,ZAK,CCND3,TRAF7,EGFR,ERN1,CD81,IRAK1,MALT1,PAK1,TAOK2,DBNL,MAP4K5,SHC1,PIK3CB,SERINC1,MAP4K1,MAP3K11,MAP3K7,MAP3K5,MAP2K3,MADD,C5,GADD45B	Genes annotated by the GO term GO:0051347. Any process that activates or increases the frequency, rate or extent of transferase activity, the catalysis of the transfer of a group, e.g. a methyl group, glycosyl group, acyl group, phosphorus-containing, or other groups, from a donor compound to an acceptor.		GO	http://amigo.geneontology.org/cgi-bin/amigo/go.cgi?view=details&amp;search_constraint=terms&amp;depth=0&amp;query=GO:0051347
JNK_CASCADE	0.695958	1.41001	0.0800266	0.49263	0.170388	0.936829	TAOK3,MAPK8,MAPK8IP3,MAP3K9,DAXX,MINK1,MAP3K2,HIPK2,PTPLAD1,MAP4K3,MDFI,PKN1,MAP3K4,ZNF675,MAP2K4,ZAK,GPS1,TAOK2,DBNL,MAP4K5,MAP4K1,MAP3K11,MAP3K5,MAPK9,SH2D3C,DUSP10,MAP4K2	Genes annotated by the GO term GO:0007254. A cascade of protein kinase activities, culminating in the phosphorylation and activation of a member of the JUN kinase subfamily of stress-activated protein kinases, which in turn are a subfamily of mitogen-activated protein (MAP) kinases that is activated primarily by cytokines and exposure to environmental stress.		GO	http://amigo.geneontology.org/cgi-bin/amigo/go.cgi?view=details&amp;search_constraint=terms&amp;depth=0&amp;query=GO:0007254
ADHERENS_JUNCTION	0.698292	0.487567	0.734062	0.502637	0.637513	0.481596	SHROOM3,SORBS3,LIMA1,NEXN,ACTN1,TRIP6,ZYX,VCL,EVL,PTPRC	Genes annotated by the GO term GO:0005912. A cell junction at which the cytoplasmic face of the plasma membrane is attached to actin filaments.		GO	http://amigo.geneontology.org/cgi-bin/amigo/go.cgi?view=details&amp;search_constraint=terms&amp;depth=0&amp;query=GO:0005912
STRESS_ACTIVATED_PROTEIN_KINASE_SIGNALING_PATHWAY	0.700422	1.76425	-0.166711	0.489444	0.0885994	0.868795	TAOK3,MAPK8,MAPK8IP3,MAP3K9,DAXX,MINK1,MAP3K2,HIPK2,PTPLAD1,MAP4K3,MDFI,PKN1,MAP3K4,CCM2,ZNF675,MAP2K4,ZAK,GPS1,MAP2K7,TAOK2,DBNL,MAP4K5,MAP4K1,MAP3K11,MAP3K5,MAPK9,SH2D3C,DUSP10,MAP4K2	Genes annotated by the GO term GO:0031098. A series of molecular signals in which a stress-activated protein kinase (SAPK) cascade relays one or more of the signals.		GO	http://amigo.geneontology.org/cgi-bin/amigo/go.cgi?view=details&amp;search_constraint=terms&amp;depth=0&amp;query=GO:0031098
NEGATIVE_REGULATION_OF_CELLULAR_COMPONENT_ORGANIZATION_AND_BIOGENESIS	0.700593	0.319938	0.579719	0.491247	0.752176	0.568272	EIF2AK3,LIMA1,APC,ERCC4,ARHGEF2,SET,CDC42,RTN4,RAC1,ERCC1,CAPG,KATNB1,MAPRE1,YWHAH,MID1IP1,PAIP2,HMGB1,TERF2IP,ARF6,TERF2,GSN,CLASP1	Genes annotated by the GO term GO:0051129. Any process that stops, prevents or reduces the frequency, rate or extent of the processes involved in the formation, arrangement of constituent parts, or disassembly of cell structures, including the plasma membrane and any external encapsulating structures such as the cell wall and cell envelope.		GO	http://amigo.geneontology.org/cgi-bin/amigo/go.cgi?view=details&amp;search_constraint=terms&amp;depth=0&amp;query=GO:0051129
L_AMINO_ACID_TRANSMEMBRANE_TRANSPORTER_ACTIVITY	0.706686	1.04744	0.53906	0.506265	0.335244	0.609249	SLC25A13,SLC25A22,SLC25A15,SLC25A12,CTNS,SERINC1,SLC7A11	Genes annotated by the GO term GO:0015179. Catalysis of the transfer of an L-amino acid from one side of a membrane to the other. L-amino acids are the levorotatory isomer of amino acids.		GO	http://amigo.geneontology.org/cgi-bin/amigo/go.cgi?view=details&amp;search_constraint=terms&amp;depth=0&amp;query=GO:0015179
REGULATION_OF_CELL_ADHESION	0.710597	0.801548	0.509968	0.489004	0.436208	0.618019	CDK6,ARHGDIA,NF2,ARHGDIB,TSC1,GTPBP4,CD47,MIA3,RASA1,PTEN,ADAM10,SPN,NF1,IL8,DLL1	Genes annotated by the GO term GO:0030155. Any process that modulates the frequency, rate or extent of attachment of a cell to another cell or to the extracellular matrix.		GO	http://amigo.geneontology.org/cgi-bin/amigo/go.cgi?view=details&amp;search_constraint=terms&amp;depth=0&amp;query=GO:0030155
ENDONUCLEASE_ACTIVITY	0.718672	2.06126	-0.372279	0.480656	0.0525197	0.7136	RPP30,MRE11A,DICER1,ERCC4,APEX1,ERCC5,N4BP2,ERCC1,DNASE2,RPP40,DBR1,FEN1,POP1,NTHL1,POP4,POP7,MBD4,RPP38,RAD50,EXO1,OGG1	Genes annotated by the GO term GO:0004519. Catalysis of the hydrolysis of ester linkages within nucleic acids by creating internal breaks.		GO	http://amigo.geneontology.org/cgi-bin/amigo/go.cgi?view=details&amp;search_constraint=terms&amp;depth=0&amp;query=GO:0004519
KINASE_ACTIVITY	0.718838	1.15561	0.256134	0.472952	0.24901	0.79807	TRIB1,NRP1,CKM,KIT,FLT1,DGKA,TEC,PIK3C3,TJP2,AK2,STK38,CHKA,SGK3,MAPK12,SRPK2,DYRK2,PXK,PFKL,ITPKB,IGF1R,FLT3,DLG1,PRKD3,PDK1,DAPK2,PIP4K2B,MAPK6,CDK2,TAOK3,MAPKAPK2,PRKCH,SMG1,CASK,PHKA2,CAMKK2,EIF2AK3,MAPK8,MPP1,TGFBR1,DDR1,VRK2,ULK1,HK2,PFKM,CKB,EIF2AK1,ETNK1,TP53RK,WNK3,CRIM1,MAP3K9,CSNK1E,TRIM27,PRKACB,SRPK1,MINK1,RPS6KA5,PIK3C2A,ATM,RIPK1,PFKP,ADK,MAP3K2,EIF2AK4,STK4,NLK,MAP4K3,MAPKAPK3,DGK…	Genes annotated by the GO term GO:0016301. Catalysis of the transfer of a phosphate group, usually from ATP, to a substrate molecule.		GO	http://amigo.geneontology.org/cgi-bin/amigo/go.cgi?view=details&amp;search_constraint=terms&amp;depth=0&amp;query=GO:0016301
MEIOTIC_RECOMBINATION	0.726544	-0.763799	1.61143	0.48268	0.461056	0.135384	MRE11A,ATM,LIG3,RAD51L3,RAD51,RAD52,RAD51L1,RAD54B,CHEK1,RAD21,DMC1,RAD50	Genes annotated by the GO term GO:0007131. The cell cycle process whereby double strand breaks are formed and repaired through a double Holliday junction intermediate. This results in the equal exchange of genetic material between non-sister chromatids in a pair of homologous chromosomes. These reciprocal recombinant products ensure the proper segregation of homologous chromosomes during meiosis …		GO	http://amigo.geneontology.org/cgi-bin/amigo/go.cgi?view=details&amp;search_constraint=terms&amp;depth=0&amp;query=GO:0007131
FOCAL_ADHESION_FORMATION	0.731519	0.184822	0.607822	0.505011	0.862362	0.576125	TSC1,ACTN1,PTEN,TAOK2,TESK2	Genes annotated by the GO term GO:0048041. Establishment and maturation of focal adhesions, complexes of intracellular signaling and structural proteins which provide a structural link between the internal actin cytoskeleton and the ECM, and also function as a locus of signal transduction activity.		GO	http://amigo.geneontology.org/cgi-bin/amigo/go.cgi?view=details&amp;search_constraint=terms&amp;depth=0&amp;query=GO:0048041
STRIATED_MUSCLE_DEVELOPMENT	0.731699	-0.0422379	1.04347	0.474319	0.966801	0.311342	HDAC4,MAPK12,SVIL,MKL2,MYL6B,CBY1,UBB,HDAC5,MYL6,SIRT2,IFRD1,MBNL1,CENPF,TAZ,HDAC9,NRD1,NOTCH1,TGFB1	Genes annotated by the GO term GO:0014706. The process whose specific outcome is the progression of a striated muscle over time, from its formation to the mature structure. Striated muscle contain fibers that are divided by transverse bands into striations, and cardiac and skeletal muscle are types of striated muscle. Skeletal muscle myoblasts fuse to form myotubes and eventually multinucleated m…		GO	http://amigo.geneontology.org/cgi-bin/amigo/go.cgi?view=details&amp;search_constraint=terms&amp;depth=0&amp;query=GO:0014706
PROTEIN_FOLDING	0.733791	3.35463	-1.67706	0.4668	0.00159961	0.100315	PIGK,FKBP4,PPIA,SEP15,ST13,CCT6B,BAG4,CLPX,PFDN4,HSPE1,AHSA1,PIN4,DNAJB6,DNAJA1,BAG5,HSP90AA1,LRPAP1,BAG2,CCT4,TBCD,RP2,DNAJC7,TTC1,PPIH,RUVBL2,ATF6,TBCE,STUB1,ERP29,QSOX1,CCT6A,HSPBP1,LMAN1,PDIA6,DNAJA3,CCT7,MKKS,GLRX2,CLN3,ERO1L,NFYC,TBCC,TOR1A,ARL2,DNAJB2,AIP,FKBP5	Genes annotated by the GO term GO:0006457. The process of assisting in the covalent and noncovalent assembly of single chain polypeptides or multisubunit complexes into the correct tertiary structure.		GO	http://amigo.geneontology.org/cgi-bin/amigo/go.cgi?view=details&amp;search_constraint=terms&amp;depth=0&amp;query=GO:0006457
NUCLEOTIDE_BINDING	0.736081	0.987156	0.408583	0.462896	0.325245	0.683461	ABCG1,TRIB1,HBS1L,GTPBP6,ICK,STK38,SRPK2,DYRK2,NT5C,PXK,DYRK3,DAPK1,DAPK2,ATP7A,TGFBR1,TRNT1,MSH6,WNK3,EEF1A1,PRKACB,ABCC1,SRPK1,MINK1,BTK,RPS6KA5,GCLC,MYO9B,STK4,ABCB7,NLK,GBP1,MAP4K3,ABCC5,SEPT7,MYH10,APRT,ABCD4,GTPBP1,MX1,GNL3,GNL1,SMARCA5,PDS5B,GTPBP4,RPS6KA4,MAP4K4,HSP90AA1,SEPHS1,ABCF1,RRAGA,N4BP2,WNK1,MAST2,SEPT6,TP53,PGK1,NME1,ABCB8,STK11,RHEB,NUBP1,TLK2,SNRK,DGKZ,MARK2,PEX6,ARL8A,ARL3,ZA…	Genes annotated by the GO term GO:0000166. Interacting selectively with a nucleotide, any compound consisting of a nucleoside that is esterified with (ortho)phosphate or an oligophosphate at any hydroxyl group on the ribose or deoxyribose moiety.		GO	http://amigo.geneontology.org/cgi-bin/amigo/go.cgi?view=details&amp;search_constraint=terms&amp;depth=0&amp;query=GO:0000166
CELLULAR_RESPONSE_TO_STIMULUS	0.73967	0.945344	0.467428	0.47499	0.364786	0.649317	SREBF1,EIF2AK3,EIF2B5,FADS1,CHMP1A,TP53,EIF2B4,EIF2B3,EIF2B2,ASNS,GSK3B,CDKN1A	Genes annotated by the GO term GO:0051716. A change in state or activity of a cell (in terms of movement, secretion, enzyme production, gene expression, etc.) as a result of a stimulus.		GO	http://amigo.geneontology.org/cgi-bin/amigo/go.cgi?view=details&amp;search_constraint=terms&amp;depth=0&amp;query=GO:0051716
CARBOHYDRATE_TRANSMEMBRANE_TRANSPORTER_ACTIVITY	0.744962	-0.14085	0.894279	0.480553	0.891956	0.400874	SLC35B4,SLC35A3,SLC35A2,SLC35A1,SLC37A4,SLC17A5,SLC2A5,SLC2A3	Genes annotated by the GO term GO:0015144. Catalysis of the transfer of carbohydrate from one side of the membrane to the other.		GO	http://amigo.geneontology.org/cgi-bin/amigo/go.cgi?view=details&amp;search_constraint=terms&amp;depth=0&amp;query=GO:0015144
HYDROLASE_ACTIVITY_HYDROLYZING_N_GLYCOSYL_COMPOUNDS	0.747763	1.16972	0.297398	0.478966	0.280397	0.774795	TDG,MSH6,APEX1,MSH3,NTHL1,SMUG1,MUTYH,OGG1	Genes annotated by the GO term GO:0016799. Catalysis of the hydrolysis of any N-glycosyl bond.		GO	http://amigo.geneontology.org/cgi-bin/amigo/go.cgi?view=details&amp;search_constraint=terms&amp;depth=0&amp;query=GO:0016799
MICROTUBULE_BINDING	0.754865	0.580563	0.476393	0.457991	0.56718	0.638289	TARDBP,APC,ARHGEF2,HOOK3,CEP290,MARK4,CLASP2,CCDC88A,ATG4A,TUBGCP5,PRNP,CLIP1,MAPRE1,NDE1,KIF5B,TUBGCP6,RAE1,LRPPRC,HTT,ATG4D,CDK5RAP2,BIRC5,MAP1S,CLASP1	Genes annotated by the GO term GO:0008017. Interacting selectively with microtubules, filaments composed of tubulin monomers.		GO	http://amigo.geneontology.org/cgi-bin/amigo/go.cgi?view=details&amp;search_constraint=terms&amp;depth=0&amp;query=GO:0008017
BONE_REMODELING	0.755481	0.122794	0.896972	0.474609	0.905722	0.39953	CDK6,ZNF675,ANKH,ACVR1,OSTF1,NF1,SRGN,TPP1	Genes annotated by the GO term GO:0046849. The continuous turnover of bone matrix and mineral that involves first, an increase in resorption (osteoclastic activity) and later, reactive bone formation (osteoblastic activity). The process of bone remodeling takes place in the adult skeleton at discrete foci. The process ensures the mechanical integrity of the skeleton throughout life and plays an i…		GO	http://amigo.geneontology.org/cgi-bin/amigo/go.cgi?view=details&amp;search_constraint=terms&amp;depth=0&amp;query=GO:0046849
TISSUE_REMODELING	0.755481	0.122794	0.896972	0.474609	0.905722	0.39953	CDK6,ZNF675,ANKH,ACVR1,OSTF1,NF1,SRGN,TPP1	Genes annotated by the GO term GO:0048771. The reorganization or renovation of existing tissues. This process can either change the characteristics of a tissue such as in blood vessel remodeling, or result in the dynamic equilibrium of a tissue such as in bone remodeling.		GO	http://amigo.geneontology.org/cgi-bin/amigo/go.cgi?view=details&amp;search_constraint=terms&amp;depth=0&amp;query=GO:0048771
ENDOMEMBRANE_SYSTEM	0.755727	2.56686	-1.02089	0.450871	0.0111347	0.308775	MAGT1,STT3B,LRMP,PIGK,SREBF1,BNIP3,DOPEY2,NUP50,NUP160,CAV1,BET1,NECAP2,MRPL19,NPC1,LMNB1,KPNA1,TMED2,NBEA,ATP7A,LEMD3,SENP2,MATR3,DHCR7,SELS,ARFGEF2,NECAB3,RANBP2,TRIM27,TPR,ERLIN2,ORMDL1,VAMP4,POMT1,LARGE,SGMS1,XPO7,KTN1,HSP90B1,DOPEY1,ABCC4,GOLGA3,PSEN1,BNIP3L,PIGT,RTN4,CHMP1A,WTAP,KPNB1,NARF,CLCN3,PIGF,NUP88,EPC1,USO1,UBQLN4,ENTPD4,PCSK7,FIS1,BAX,DDX19B,TMEM48,XPO1,KIF1B,PIGA,IPO7,COG2,GOLGB1…	Genes annotated by the GO term GO:0012505. A collection of membranous structures involved in transport within the cell. The main components of the endomembrane system are endoplasmic reticulum, Golgi bodies, vesicles, cell membrane and nuclear envelope. Members of the endomembrane system pass materials through each other or though the use of vesicles.		GO	http://amigo.geneontology.org/cgi-bin/amigo/go.cgi?view=details&amp;search_constraint=terms&amp;depth=0&amp;query=GO:0012505
PEPTIDYL_AMINO_ACID_MODIFICATION	0.755901	1.38346	0.315819	0.455071	0.175811	0.754129	MAGT1,STT3B,F2R,TPST2,SMG1,NF2,DPH3,ABL2,STK4,TNKS,P4HB,UHMK1,PRMT5,DPM1,EP300,METAP2,ABI1,TNK2,TPST1,EGFR,DPM2,CD81,AKT1,DPM3,STT3A,STAT1,CREBBP,PRMT7,MAP4K1,ABI2,TUSC3,GSK3B,ITGB2,LYN	Genes annotated by the GO term GO:0018193. The alteration of an amino acid residue in a peptide.		GO	http://amigo.geneontology.org/cgi-bin/amigo/go.cgi?view=details&amp;search_constraint=terms&amp;depth=0&amp;query=GO:0018193
T_CELL_DIFFERENTIATION	0.762067	-0.0754059	1.77408	0.474901	0.942343	0.126408	LCK,JAG2,SOCS5,SART1,NHEJ1,ZAP70,PTPRC	Genes annotated by the GO term GO:0030217. The process whereby a relatively unspecialized hemopoietic stem cell acquires the specialized features of a T cell.		GO	http://amigo.geneontology.org/cgi-bin/amigo/go.cgi?view=details&amp;search_constraint=terms&amp;depth=0&amp;query=GO:0030217
ECTODERM_DEVELOPMENT	0.765081	0.849762	0.446483	0.455361	0.407994	0.661232	EVPL,SMURF1,ALDH3A2,CTGF,STX2,FABP5,UGCG,WAS,ATP2C1,ERCC3,KRT10,ATP2A2,STS,ERCC2,PPARD,COL1A1,FLOT2	Genes annotated by the GO term GO:0007398. The process whose specific outcome is the progression of the ectoderm over time, from its formation to the mature structure. In animal embryos, the ectoderm is the outer germ layer of the embryo, formed during gastrulation.		GO	http://amigo.geneontology.org/cgi-bin/amigo/go.cgi?view=details&amp;search_constraint=terms&amp;depth=0&amp;query=GO:0007398
RIBONUCLEASE_ACTIVITY	0.765124	3.29224	-1.3292	0.454689	0.00430156	0.201346	RPP30,DICER1,APEX1,XRN2,EXOSC7,RNASEH1,RPP40,EXOSC2,PPP1R8,DBR1,FEN1,POP1,POP4,POP7,RNASEH2A,RPP38,EXO1,ISG20	Genes annotated by the GO term GO:0004540. Catalysis of the hydrolysis of phosphodiester bonds in chains of RNA.		GO	http://amigo.geneontology.org/cgi-bin/amigo/go.cgi?view=details&amp;search_constraint=terms&amp;depth=0&amp;query=GO:0004540
RNA_POLYMERASE_ACTIVITY	0.766415	3.99388	-1.02059	0.457121	0.00152962	0.326065	POLR2D,POLR1C,PRIM2,MED21,POLRMT,POLR2I,POLR2L,POLR3H,CTDP1,POLA1,POLR3K,PRIM1,POLR2E,POLR3C	Genes annotated by the GO term GO:0034062. Catalysis of the reaction: nucleoside triphosphate + RNA(n) = diphosphate + RNA(n+1); the synthesis of RNA from ribonucleotide triphosphates in the presence of a nucleic acid template.		GO	http://amigo.geneontology.org/cgi-bin/amigo/go.cgi?view=details&amp;search_constraint=terms&amp;depth=0&amp;query=GO:0034062
ENDODEOXYRIBONUCLEASE_ACTIVITY	0.767288	1.21739	0.356634	0.460642	0.251404	0.728776	MRE11A,ERCC4,APEX1,ERCC5,ERCC1,DNASE2,FEN1,MBD4,RAD50,EXO1,OGG1	Genes annotated by the GO term GO:0004520. Catalysis of the hydrolysis of ester linkages within deoxyribonucleic acid by creating internal breaks.		GO	http://amigo.geneontology.org/cgi-bin/amigo/go.cgi?view=details&amp;search_constraint=terms&amp;depth=0&amp;query=GO:0004520
REGULATION_OF_PROTEIN_METABOLIC_PROCESS	0.770357	0.887097	0.528505	0.443175	0.377472	0.598494	MDM2,TRAT1,IGF2BP2,BCL10,MDM4,IRF4,EIF4A2,EIF4B,MTRF1,LTBP4,EIF2AK3,NF2,EIF3E,LIMA1,APC,EIF2AK1,HGS,NECAB3,ARHGEF2,SIGIRR,EIF2AK4,EIF2B5,TSC1,SET,EIF2A,NCK1,CCDC88A,CDC42,HSPB1,EIF3A,GTPBP4,NDUFS4,ETF1,EIF3J,MAST2,EIF2C1,CAPG,RASA1,GLMN,EIF4H,KATNB1,CCDC88C,UBE2N,TNK2,EGLN2,CCND3,MAPRE1,STUB1,AURKAIP1,EGFR,PPP2R4,UBE2D1,EIF4G2,EIF5A,CD81,EIF2B2,EIF3C,UPF1,EIF3G,EIF4G3,EIF3I,HCFC1,ATP6AP2,MTIF2,AT…	Genes annotated by the GO term GO:0051246. Any process that modulates the frequency, rate or extent of the chemical reactions and pathways involving a protein.		GO	http://amigo.geneontology.org/cgi-bin/amigo/go.cgi?view=details&amp;search_constraint=terms&amp;depth=0&amp;query=GO:0051246
DEOXYRIBONUCLEASE_ACTIVITY	0.770415	2.02318	-0.46792	0.451048	0.0581641	0.645457	DFFB,MRE11A,ERCC4,APEX1,ERCC5,DNASE1L1,TREX1,ERCC1,DFFA,NME1,DNASE2,FEN1,APTX,MBD4,MAP1S,RAD50,EXO1,ISG20,OGG1	Genes annotated by the GO term GO:0004536. Catalysis of the hydrolysis of ester linkages within deoxyribonucleic acid.		GO	http://amigo.geneontology.org/cgi-bin/amigo/go.cgi?view=details&amp;search_constraint=terms&amp;depth=0&amp;query=GO:0004536
NEUROLOGICAL_SYSTEM_PROCESS	0.770424	-0.158894	1.0761	0.443066	0.874109	0.284757	ABLIM1,PDE6B,SORD,PMP22,HAP1,KCNMB4,PCDHB14,SLIT2,PXK,MYO9A,NPHP3,ATXN7,DIAPH1,CD9,CHRNA5,SRI,KCNN1,RPGR,TRPV2,OAT,EIF2B5,CHML,RABGGTB,AKAP5,HOMER1,KCNMB3,WDR1,TIMM13,CD24,NPFF,CORT,COCH,KIF1B,MBP,AKAP9,ZNF354A,SOD1,OPA3,CHM,UBB,PRR4,RP2,GNAS,ALDH7A1,NOVA1,FXN,RABGGTA,NRL,EIF2B4,NDUFB9,IQCB1,EYA3,PI4KA,RDH5,UBR3,STRN4,GABARAP,EIF2B2,CNP,YWHAH,PDE6D,PITPNM1,TIMM10,CTNS,SNAPIN,OPA1,TBL1X,QPRT,CYB5R…	Genes annotated by the GO term GO:0050877. The processes pertaining to the functions of the nervous system of an organism.		GO	http://amigo.geneontology.org/cgi-bin/amigo/go.cgi?view=details&amp;search_constraint=terms&amp;depth=0&amp;query=GO:0050877
ACTIN_FILAMENT_BINDING	0.771567	0.232072	1.11866	0.453198	0.81984	0.282113	SPTA1,SVIL,LIMA1,MYH10,NEXN,EZR,EGFR,FLNA,LRPPRC,ARPC4,MYH9,MAP1S,ACTN4,PLS1,CYFIP1	Genes annotated by the GO term GO:0051015. Interacting selectively with an actin filament, also known as F-actin, a helical filamentous polymer of globular G-actin subunits.		GO	http://amigo.geneontology.org/cgi-bin/amigo/go.cgi?view=details&amp;search_constraint=terms&amp;depth=0&amp;query=GO:0051015
HEMOPOIESIS	0.773681	-0.0686081	1.1708	0.444171	0.945681	0.249373	CDK6,LRMP,LCK,HDAC4,RAG1,DYRK3,MYST1,MYST3,IFI16,MLL,CDC42,ZNF675,ALAS2,ACIN1,JAG2,NOTCH2,SNRK,SOCS5,SART1,RUNX1,HDAC5,FOXO3,BLNK,LDB1,ETS1,TAZ,MAP4K1,NHEJ1,HDAC9,MYH9,CEBPG,ZAP70,ACVR1B,CD79A,MAP4K2,PTPRC,LYN	Genes annotated by the GO term GO:0030097. The process whose specific outcome is the progression of the myeloid and lymphoid derived organ/tissue systems of the blood and other parts of the body over time, from formation to the mature structure. The site of hemopoiesis is variable during development, but occurs primarily in bone marrow or kidney in many adult vertebrates.		GO	http://amigo.geneontology.org/cgi-bin/amigo/go.cgi?view=details&amp;search_constraint=terms&amp;depth=0&amp;query=GO:0030097
POSITIVE_REGULATION_OF_PHOSPHORYLATION	0.780576	0.445143	0.934238	0.460628	0.669656	0.381279	BCL10,GLMN,TNK2,CCND3,EGFR,CD81,AKTIP,LYN	Genes annotated by the GO term GO:0042327. Any process that activates or increases the frequency, rate or extent of addition of phosphate groups to a molecule.		GO	http://amigo.geneontology.org/cgi-bin/amigo/go.cgi?view=details&amp;search_constraint=terms&amp;depth=0&amp;query=GO:0042327
SUGAR_BINDING	0.782344	1.81585	-0.0256833	0.46376	0.119304	0.980343	LGALS8,LGALS9,LMAN2L,GALK1,LMAN1,POLA1,CLEC2B	Genes annotated by the GO term GO:0005529. Interacting selectively with any mono-, di- or trisaccharide carbohydrate.		GO	http://amigo.geneontology.org/cgi-bin/amigo/go.cgi?view=details&amp;search_constraint=terms&amp;depth=0&amp;query=GO:0005529
LIPOPROTEIN_METABOLIC_PROCESS	0.784197	2.27571	-1.09466	0.440292	0.0316948	0.2841	PIGK,SCARF1,PIGZ,PIGT,FNTA,PIGF,PIGA,CHM,PIGV,DPM1,PIGG,LDLR,FNTB,PIGY,PPT1,DPM2,PIGH,PIGU,DPM3,ATG7,PIGC,PIGO,PIGS,PIGB,PGGT1B,GPAA1	Genes annotated by the GO term GO:0042157. The chemical reactions and pathways involving any conjugated, water-soluble protein in which the nonprotein moiety consists of a lipid or lipids.		GO	http://amigo.geneontology.org/cgi-bin/amigo/go.cgi?view=details&amp;search_constraint=terms&amp;depth=0&amp;query=GO:0042157
AMINO_ACID_CATABOLIC_PROCESS	0.789595	0.69844	0.670394	0.442933	0.496341	0.513514	BCKDHB,ALDH4A1,ASRGL1,GLUD1,MCCC2,GCSH,GOT2,BCKDK,DDAH2,GSTZ1,ASL,BCKDHA,GOT1,FAH,GLDC	Genes annotated by the GO term GO:0009063. The chemical reactions and pathways resulting in the breakdown of amino acids, organic acids containing one or more amino substituents.		GO	http://amigo.geneontology.org/cgi-bin/amigo/go.cgi?view=details&amp;search_constraint=terms&amp;depth=0&amp;query=GO:0009063
REGULATION_OF_T_CELL_PROLIFERATION	0.792306	-0.176764	1.09529	0.472522	0.868283	0.334912	NCK1,CD24,GLMN,ICOSLG,PTPRC	Genes annotated by the GO term GO:0042129. Any process that modulates the frequency, rate or extent of T cell proliferation.		GO	http://amigo.geneontology.org/cgi-bin/amigo/go.cgi?view=details&amp;search_constraint=terms&amp;depth=0&amp;query=GO:0042129
CONTRACTILE_FIBER	0.792947	1.00817	0.569339	0.453841	0.346943	0.586923	SVIL,TPM3,MYL6B,DMD,TPM4,TPM2,VCL,TPM1	Genes annotated by the GO term GO:0043292. Fibers, composed of actin, myosin, and associated proteins, found in cells of smooth or striated muscle.		GO	http://amigo.geneontology.org/cgi-bin/amigo/go.cgi?view=details&amp;search_constraint=terms&amp;depth=0&amp;query=GO:0043292
CONTRACTILE_FIBER_PART	0.792947	1.00817	0.569339	0.453841	0.346943	0.586923	SVIL,TPM3,MYL6B,DMD,TPM4,TPM2,VCL,TPM1	Genes annotated by the GO term GO:0044449. Any constituent part of a contractile fiber, a fiber composed of actin, myosin, and associated proteins, found in cells of smooth or striated muscle.		GO	http://amigo.geneontology.org/cgi-bin/amigo/go.cgi?view=details&amp;search_constraint=terms&amp;depth=0&amp;query=GO:0044449
ENDOPLASMIC_RETICULUM	0.796366	1.37059	0.0307769	0.426745	0.172009	0.975478	NRP1,MAGT1,ALG1,STT3B,LRMP,MSRB3,RTN4R,PIGK,SREBF1,ITPR2,ERO1LB,TXNDC5,CAV1,SOAT1,NPC1,TPST2,LPCAT1,SLMAP,DNAJB9,EIF2AK3,MBTPS1,ANKRD13C,CLN8,DHCR7,SELS,RCN1,CANX,SEP15,P4HA1,FKBP2,NECAB3,POR,CTSA,ERLIN2,ORMDL1,CALU,PHTF2,SEC61B,SEC63,ITGB1,POMT1,ERAP2,SGMS1,KTN1,HSP90B1,APEX1,SET,PIGZ,CCDC88A,CAMLG,PSEN1,BNIP3L,PIGT,RTN4,TMEM50B,APH1A,STAU1,PGS1,CLGN,ANP32A,PIGF,NDUFB8,ACO1,P4HB,UBQLN4,RINT1,SSR…	Genes annotated by the GO term GO:0005783. The irregular network of unit membranes, visible only by electron microscopy, that occurs in the cytoplasm of many eukaryotic cells. The membranes form a complex meshwork of tubular channels, which are often expanded into slitlike cavities called cisternae. The ER takes two forms, rough (or granular), with ribosomes adhering to the outer surface, and smo…		GO	http://amigo.geneontology.org/cgi-bin/amigo/go.cgi?view=details&amp;search_constraint=terms&amp;depth=0&amp;query=GO:0005783
U12_DEPENDENT_SPLICEOSOME	0.797357	2.55886	-1.35373	0.461414	0.0507169	0.233797	DDX23,PDCD7,ZCRB1,DHX15,ZRSR2,ZMAT5	Genes annotated by the GO term GO:0005689. The minor (U12-dependent) spliceosome is composed of the snRNPs, U11, U12, U4atac, U6atac, and U5 (which is also a component of the major spliceosome). This minor form of the spliceosome is responsible for the splicing of the majority of introns with atypical AT-AC terminal dinucleotides, as well as other non-canonical introns. The entire splice site sig…		GO	http://amigo.geneontology.org/cgi-bin/amigo/go.cgi?view=details&amp;search_constraint=terms&amp;depth=0&amp;query=GO:0005689
ENDOSOME	0.799449	0.445335	0.652294	0.428528	0.658365	0.517766	ALS2,VPS35,ATP7A,NF2,RAB5B,ANKRD27,VAMP4,TPT1,ADRB2,RABEPK,RABEP1,CHMP1A,TM9SF2,SNX17,PI4KB,WDFY1,KIAA0368,SLC30A3,VAMP8,RAB21,CLIP1,RAB9A,RAB7A,RAB22A,EGFR,RAB14,LAMP1,VPS28,VPS4B,YKT6,CTNS,VPS29,TSG101,FYN,STS,CLN3,IGF2R,ARF6,BET1L,TFRC,STX6,LAMP2,CD79A	Genes annotated by the GO term GO:0005768. A membrane-bound organelle that carries materials newly ingested by endocytosis. It passes many of the materials to lysosomes for degradation.		GO	http://amigo.geneontology.org/cgi-bin/amigo/go.cgi?view=details&amp;search_constraint=terms&amp;depth=0&amp;query=GO:0005768
DNA_POLYMERASE_ACTIVITY	0.80371	0.663971	0.451441	0.433343	0.516164	0.657731	POLG2,POLE3,POLG,POLE4,TEP1,DKC1,POLE,POLI,POLE2,POLH,TERT,POLD1,POLA1,PTGES3,REV3L,POLQ,POLD4	Genes annotated by the GO term GO:0034061. Catalysis of the reaction: deoxynucleoside triphosphate + DNA(n) = diphosphate + DNA(n+1); the synthesis of DNA from deoxyribonucleotide triphosphates in the presence of a nucleic acid template and primer.		GO	http://amigo.geneontology.org/cgi-bin/amigo/go.cgi?view=details&amp;search_constraint=terms&amp;depth=0&amp;query=GO:0034061
INTRAMOLECULAR_OXIDOREDUCTASE_ACTIVITY	0.804298	0.986417	0.605179	0.441952	0.349703	0.560008	GNPDA1,P4HB,DDT,PDIA3,IDI1,ERP29,PDIA6,TPI1,EBP,PTGES3	Genes annotated by the GO term GO:0016860. Catalysis of an oxidation-reduction (redox) reaction in which the hydrogen donor and acceptor are the same molecule, and no oxidized product appears.		GO	http://amigo.geneontology.org/cgi-bin/amigo/go.cgi?view=details&amp;search_constraint=terms&amp;depth=0&amp;query=GO:0016860
COENZYME_METABOLIC_PROCESS	0.806269	2.35194	-0.0858629	0.427401	0.0265277	0.932233	MOCS2,GCLM,MLYCD,SDHC,GCLC,PDHB,ACLY,SOD1,PGD,PDSS1,SDHD,NNT,SDHA,ACOT9,SDHB,ACO2,GSTA1,CTNS,GLRX2,GPX1,COQ3,COQ2,PDSS2,COQ7,PGLS,COASY,MTHFD2	Genes annotated by the GO term GO:0006732. The chemical reactions and pathways involving coenzymes, any of various nonprotein organic cofactors that are required, in addition to an enzyme and a substrate, for an enzymatic reaction to proceed.		GO	http://amigo.geneontology.org/cgi-bin/amigo/go.cgi?view=details&amp;search_constraint=terms&amp;depth=0&amp;query=GO:0006732
REGULATION_OF_CHROMOSOME_ORGANIZATION_AND_BIOGENESIS	0.806469	0.511708	0.473656	0.443284	0.622677	0.648402	ERCC4,SET,ERCC1,TLK2,UBE2N,PIF1,TLK1,TERF2IP,TERF2	Genes annotated by the GO term GO:0033044. Any process that modulates the frequency, rate or extent of the processes involved in the formation, arrangement of constituent parts, or disassembly of a chromosome.		GO	http://amigo.geneontology.org/cgi-bin/amigo/go.cgi?view=details&amp;search_constraint=terms&amp;depth=0&amp;query=GO:0033044
TUBULIN_BINDING	0.80994	0.269041	0.754931	0.423777	0.789573	0.455645	TUBGCP3,TARDBP,APC,ARHGEF2,HOOK3,CEP290,MARK4,CLASP2,CCDC88A,BRCA2,RAB11FIP5,ATG4A,TUBGCP5,PRNP,STMN1,CLIP1,ARL8A,CENPJ,MAPRE1,NDE1,ARL8B,KIF5B,GABARAP,TUBGCP6,RAE1,LRPPRC,HTT,RABGAP1,ATG4D,CDK5RAP2,BIRC5,MAP1S,VAPB,CLASP1	Genes annotated by the GO term GO:0015631. Interacting selectively with monomeric or multimeric forms of tubulin, including microtubules.		GO	http://amigo.geneontology.org/cgi-bin/amigo/go.cgi?view=details&amp;search_constraint=terms&amp;depth=0&amp;query=GO:0015631
POSITIVE_REGULATION_OF_IMMUNE_RESPONSE	0.820297	0.296979	0.983471	0.433234	0.773223	0.351074	TRAT1,TRAF6,UBE2N,IKBKG,MALT1,FYN,MAP3K7,CD79A,LAT2,PTPRC	Genes annotated by the GO term GO:0050778. Any process that activates or increases the frequency, rate or extent of the immune response, the immunological reaction of an organism to an immunogenic stimulus.		GO	http://amigo.geneontology.org/cgi-bin/amigo/go.cgi?view=details&amp;search_constraint=terms&amp;depth=0&amp;query=GO:0050778
REGULATION_OF_IMMUNE_RESPONSE	0.820297	0.296979	0.983471	0.433234	0.773223	0.351074	TRAT1,TRAF6,UBE2N,IKBKG,MALT1,FYN,MAP3K7,CD79A,LAT2,PTPRC	Genes annotated by the GO term GO:0050776. Any process that modulates the frequency, rate or extent of the immune response, the immunological reaction of an organism to an immunogenic stimulus.		GO	http://amigo.geneontology.org/cgi-bin/amigo/go.cgi?view=details&amp;search_constraint=terms&amp;depth=0&amp;query=GO:0050776
AMINE_METABOLIC_PROCESS	0.826275	1.26932	0.250431	0.411341	0.208358	0.802957	ST3GAL6,BCKDHB,ALDH5A1,MARS2,GLUD2,ALDH4A1,GCLM,UGDH,GNPDA1,UAP1,ASRGL1,ST3GAL2,ALDH18A1,GLUD1,ETNK1,GCLC,LARGE,SLC6A6,DARS,NANP,B4GALT7,MTHFR,SULT1A2,MCCC2,P4HB,B3GALT6,GLCE,SLC35A3,GAMT,GCSH,SCLY,GSS,ALDH6A1,EXT2,SULT1A1,FPGS,ADI1,SLC7A6,MSRA,RARS,CHST11,SLC25A15,GNS,GUSB,EXTL2,SARS2,PEPD,GOT2,KARS,FARS2,GNE,DHPS,NFS1,YARS,BCKDK,ATF4,QDPR,DDAH2,GSTZ1,OAZ2,ASL,NAGK,BCKDHA,AARS,PTS,GOT1,SLC7A5,FA…	Genes annotated by the GO term GO:0009308. The chemical reactions and pathways involving any organic compound that is weakly basic in character and contains an amino or a substituted amino group. Amines are called primary, secondary, or tertiary according to whether one, two, or three carbon atoms are attached to the nitrogen atom.		GO	http://amigo.geneontology.org/cgi-bin/amigo/go.cgi?view=details&amp;search_constraint=terms&amp;depth=0&amp;query=GO:0009308
[truncated: 537 more rows]
