# Supplementary material for: The Leukemia-Specific Fusion Gene ETV6/RUNX1 Perturbs Distinct Key Biological Functions Primarily by Gene Repression
Source: PLoS One. 2011 Oct 20;6(10):e26348. doi: 10.1371/journal.pone.0026348 (PMC3197637; doi:10.1371/journal.pone.0026348)
Supplement: Table S5 — Results from the GSEA analysis for “curated gene sets” from MSigDB (C2). Column descriptions as for Table S4. (XLS) [file pone.0026348.s007.xls]

## Sheet: Table S5_neu red
Name	Log2-FC E/R KD mean	Log2-FC E/R KD REH	Log2-FC E/R KD AT-2	P-value E/R KD mean	P-value E/R KD REH	P-value E/R KD AT-2	Gene symbols	Description1	Description2	Description3	Description4
JAATINEN_HEMATOPOIETIC_STEM_CELL_UP	-6.93358	-5.17283	-6.44739	5.87e-11	5.7e-07	8.74e-10	CALN1,PROM1,RHOBTB1,IGFBP7,CMAH,HMGA2,AKR1C3,FRMD4B,KIT,COL5A1,CDK6,GNAI1,KHDRBS3,B4GALT6,F2R,KDM5B,MSRB3,CYTL1,ZNF709,C1QTNF4,SHANK3,ANKRD6,MYB,BTBD3,BSPRY,SCD,TNFRSF21,GPR125,ARMCX1,ANKRD28,IPO11,SLC16A14,ISYNA1,SLC39A8,SH3RF1,SOCS6,PLAGL1,NRIP1,CCDC6,FAM115A,UMODL1,DSG2,CNKSR3,ZBTB8A,ERG,PTPLA,PAM,MYO5C,FLT3,TANC1,PXDN,H2AFY,ETV6,KIAA1211,SPIN4,DAPK1,LOC100128108,PM20D2,PKD2,MSI2,ATP6V0A2,FAM6…	Genes up-regulated in CD133+ [Gene ID=8842] cells (hematopoietic stem cells, HSC) compared to the CD133- cells.	Human cord blood (CB)-derived CD133+ cells carry characteristics of primitive hematopoietic cells and proffer an alternative for CD34+ cells in hematopoietic stem cell (HSC) transplantation. To characterize the CD133+ cell population on a genetic level, a global expression analysis of CD133+ cells was performed using oligonucleotide microarrays. CD133+ cells were purified from four fresh CB units…	Broad Institute
GUENTHER_GROWTH_SPHERICAL_VS_ADHERENT_UP	-6.39364	-2.75689	-0.302536	0.00138668	0.0399819	0.774425	CELSR2,CRMP1,BAI2,GPR56,LPHN3,VANGL2	Genes up-regulated in glioblastoma cell lines displaying spherical growth (cluster-1) compared to those displaying semiadherent or adherent growth phenotype (cluster-2).	Tumor cells with stem cell-like properties can be cultured from human glioblastomas by using conditions that select for the expansion of neural stem cells. We generated cell lines from glioblastoma specimens with the goal to obtain model systems for glioma stem cell biology. Unsupervised analysis of the expression profiles of nine cell lines established under neural stem cell conditions yielded t…	Broad Institute
TELAMLROSS2vsproB_UP	-5.4243	-4.25257	-4.91939	1.24e-07	2.86e-05	1.46e-06	GIMAP4,SEMA6A,DRAM1,GIMAP6,NT5E,GAB1,INPP5D,FYB,SOX11,PVRIG,ARHGEF4,PCDH9,KHDRBS3,B4GALT6,FAM108B1,PTPRK,PIK3C3,CD58,RAB1A,FBN2,WSB1,RCAN1,SLC35E3,MYO10,LEF1,SMAD4,GPR125,SMCHD1,RGL1,TBC1D9,ST8SIA4,C14orf132,MME,ARID5B,ALDH5A1,IGF2BP3,STK38,PRKAR1A,STK32B,IKZF1,PTPRE,LIG4,SPTA1,GNG11,SDC2,RAG1,ADSS,ELMO1,ARHGEF12,CHST15,ERG,C13orf18,TCFL5,RSBN1,BIRC7,GTF2I,SENP7,SFRS1,HIST1H2BK,TRAF3IP2,EPOR,UXS1…
RODWELL_AGING_KIDNEY_NO_BLOOD_DN	-4.5455	-4.37416	-3.35609	1.97e-05	3.73e-05	0.0012236	RHOBTB3,PECI,BCKDHB,KLHL24,AK2,ITPR1,AASS,TBC1D9,NEDD4L,FAM171A1,DSG2,THSD7A,IGF1R,DBT,CTH,TSPAN7,GSTA4,ISCA1,UAP1,FBXO3,WDR61,PPFIA1,SLC16A7,SLC25A36,FBXO21,CPEB3,NDUFS1,ISOC1,TCTN3,ERLIN2,KIAA0141,OAT,PEBP1,ENOSF1,CEP70,DLAT,TMEM38B,CLASP2,PCBP2,COX7C,AUTS2,PAIP1,ZFAND5,RTN4,GPRASP1,PPP2R1B,PET112L,WNK1,CYCS,LOC552889,DHTKD1,SRR,AHCYL1,COX6C,MUT,HSPA9,GNAS,MTR,PHYH,PALM,PTPRO,TMEM80,PRDX3,RALGP…	Genes whose expression decreases with age in normal kidney, excluding those with higher expression in blood.	In this study, we found 985 genes that change expression in the cortex and the medulla of the kidney with age. Some of the genes whose transcripts increase in abundance with age are known to be specifically expressed in immune cells, suggesting that immune surveillance or inflammation increases with age. The age-regulated genes show a similar aging profile in the cortex and the medulla, suggestin…	Washington University
NIKOLSKY_BREAST_CANCER_19Q13.1_AMPLICON	-3.97397	-1.7663	-3.58584	0.00218123	0.105045	0.00427465	ZNF420,ZNF567,ZNF345,ZNF260,ZNF527,ZFP30,ZNF529,HKR1,ZNF571,ZNF585A,ZNF569,ZNF383	Genes within amplicon 19q13.1 identified in a copy number alterations study of 191 breast tumor samples.	A single cancer cell contains large numbers of genetic alterations that in combination create the malignant phenotype. However, whether amplified and mutated genes form functional and physical interaction networks that could explain the selection for cells with combined alterations is unknown. To investigate this issue, we characterized copy number alterations in 191 breast tumors using dense sin…	Broad Institute
Andersson_PNAS2005_UP_quantileNorm	-3.82094	-1.0366	-4.95295	0.000169229	0.300959	1.38e-06	PECAM1,CALN1,PROM1,FRZB,KIT,CDK6,GNAI1,TNFSF4,FAM108B1,RPUSD3,MSRB3,CYTL1,SHANK3,TNFRSF21,IPO11,FKBP4,GNG11,SOCS6,PLAGL1,MAPK12,NARS2,C5orf62,FNBP1,CNKSR3,ZBTB8A,ERG,FLT3,ILF3,PXDN,C18orf1,H2AFY,ETV6,LDOC1L,C10orf58,RNF130,MEGF8,SLC25A29,RNASEH2B,C4orf29,ATP6V0A2,SERPING1,MECOM,ZC3HAV1L,HAUS5,CDCA7,FADS2,LZTS2,MAFF,CASP6,CREB3L4,SLFN13,TRIM25,BRWD1,ZNF22,BLMH,MAZ,FAM98A,SOX12,NCLN,SOX4,ANKRD27,MM…
TOMLINS_PROSTATE_CANCER_UP	-3.75104	-3.21781	-1.96236	0.000851876	0.00334674	0.0601022	F2R,ERG,DAPK1,RAB11A,UGDH,UAP1,CAMKK2,PDLIM5,CANX,PARG,SOX4,SND1,ATP6V1G1,ZNF217,PAICS,DKC1,MCCC2,ZNF652,SLC25A6,PPIB,EEF2,GUCY1A3,RPL31,AMACR,GUSB,GNB2L1,EIF4A1,BICD1	Genes up-regulated in prostate cancer vs benign prostate tissue, based on a meta-analysis of five gene expression profiling studies.	Despite efforts to profile prostate cancer, the genetic alterations and biological processes that correlate with the observed histological progression are unclear. Using laser-capture microdissection to isolate 101 cell populations, we have profiled prostate cancer progression from benign epithelium to metastatic disease. By analyzing expression signatures in the context of over 14,000 'molecular…	Broad Institute
HUMMEL_BURKITTS_LYMPHOMA_UP	-3.73358	-3.55998	-2.61932	0.000854317	0.00134831	0.0140658	SOX11,PRKAR2B,SLC35E3,LEF1,MME,ALDH5A1,ID3,RNASEH2B,TCF3,SSBP2,TFDP2,WASF1,PRDM10,BACH2,PTBP2,TUBA1A,CSE1L,TUBB2A,NASP,HNRNPA3,DLEU1,RCBTB1,LHFP,HADH,APBB2,TERT,SMARCA4,LOC282997,RFC3	Up-regulated genes constituting the molecular signature of Burkitt 's lymphoma.	BACKGROUND: The distinction between Burkitt's lymphoma and diffuse large-B-cell lymphoma is unclear. We used transcriptional and genomic profiling to define Burkitt's lymphoma more precisely and to distinguish subgroups in other types of mature aggressive B-cell lymphomas. METHODS: We performed gene-expression profiling using Affymetrix U133A GeneChips with RNA from 220 mature aggressive B-cell l…	Broad Institute
TELAMLROSS2vspreB2large_UP	-3.58943	-3.3853	-2.94305	0.000382009	0.00079731	0.00348165	GIMAP4,DCHS1,SEMA6A,PROM1,DRAM1,GIMAP6,NT5E,GAB1,FRMD4B,FYB,SOX11,PVRIG,ARHGEF4,TNFSF4,KHDRBS3,B4GALT6,TRAF5,FAM108B1,SELL,XBP1,PTPRK,PIK3C3,CD58,NDFIP1,RAB1A,FBN2,WSB1,RCAN1,SLC35E3,MYO10,ZFP36L2,NCF2,SMAD4,FAM134B,GPR125,ITPR1,SMCHD1,ARMCX1,RGL1,TBC1D9,GNAQ,C14orf132,MME,STK38,STK32B,SAMSN1,IKZF1,PTPRE,LIG4,SPTA1,GNG11,FHIT,SDC2,NRIP1,GNPTAB,RAG1,LRRFIP1,TARBP1,DSG2,ELMO1,ARHGEF12,CD46,TNS1,ERG…
KRIGE_RESPONSE_TO_TOSEDOSTAT_24HR_DN	-3.55021	5.76761	-9.58257	0.000408356	1.17e-08	1.27e-20	IGFBP7,DRAM1,TRIB1,TRNP1,SQLE,TLE4,TBC1D4,CDK6,SNRPN,PRKAR2B,INSIG1,ALG1,SORD,SCARB1,PALM2-AKAP2,PECI,MYO10,SNHG4,TJP2,TRIM14,ZFP36L2,PRKRIP1,MYB,RBBP6,RBM25,HDAC4,ESYT2,SCD,FAM117B,TM7SF3,GPR125,WDR4,HNRNPC,HEATR7A,ALDH5A1,EARS2,ZNRF3,TMEM64,IKZF1,FKBP4,SLC25A30,MTCH2,NR1D2,WDR36,GNB4,ZNF486,DFFB,MTHFD2L,LOC283663,NUP160,ZNF692,DYRK2,KLHL18,NCBP2,SLC11A2,ABCD3,NLN,SACS,PLD6,RPL5,FUT4,PNO1,SERBP1…	Genes down-regulated in HL-60 cells (acute promyelocytic leukemia, APL) after treatment with the aminopeptidase inhibitor tosedostat (CHR-2797) [PubChem=15547703] for 24 h.	CHR-2797 is a novel metalloenzyme inhibitor that is converted into a pharmacologically active acid product (CHR-79888) inside cells. CHR-79888 is a potent inhibitor of a number of intracellular aminopeptidases, including leucine aminopeptidase. CHR-2797 exerts antiproliferative effects against a range of tumor cell lines in vitro and in vivo and shows selectivity for transformed over nontransform…	Broad Institute
FLECHNER_BIOPSY_KIDNEY_TRANSPLANT_REJECTED_VS_OK_DN	-3.48468	-5.10258	-1.10384	0.000555316	5.51e-07	0.270421	CTSL1,RHOBTB1,HPGD,AKR1C3,PCCA,PODXL,FAM3C,IMPA2,RHOBTB3,PTPRD,DSTN,SORD,RAB1A,PRKRA,RCAN1,F2R,BCKDHB,KIAA0895,BTBD3,SMAD4,PRKCA,CLIC4,IGSF3,GRB10,ALDH2,ASAP2,PARD3,MME,ALDH5A1,PRKAR1A,PGRMC1,AHCY,FAM169A,BNIP3,NR1D2,PIK3R1,PGRMC2,ATP6V0E1,SLC25A13,TXN,EFHA1,ABCD3,IDH1,GLUD2,CBR4,IGFBP4,SERBP1,PDXDC1,EIF1AX,ALDH4A1,PHKB,RNF14,IGF1R,VTI1B,CTH,SFRS1,ACADSB,FECH,DNAJB9,HSPA4,SNX4,UGDH,GBE1,PGM1,ISCA…	Genes differentially expressed in kidney biopsies from patients with acute transplant rejection compared to the biopsies from patients with well functioning kidneys more than 1-year post transplant.	A major challenge for kidney transplantation is balancing the need for immunosuppression to prevent rejection, while minimizing drug-induced toxicities. We used DNA microarrays (HG-U95Av2 GeneChips, Affymetrix) to determine gene expression profiles for kidney biopsies and peripheral blood lymphocytes (PBLs) in transplant patients including normal donor kidneys, well-functioning transplants withou…	Broad Institute
TELAMLROSS2vsimatureB_UP	-3.39338	-3.69063	-2.41787	0.000784448	0.000266218	0.0162156	GIMAP4,BMP2,DCHS1,SEMA6A,PROM1,DRAM1,GIMAP6,NT5E,GAB1,FRMD4B,FYB,SOX11,PVRIG,ARHGEF4,COL5A1,TNFSF4,KHDRBS3,B4GALT6,FAM108B1,XBP1,POU4F1,PTPRK,PIK3C3,CD58,NDFIP1,RAB1A,FBN2,PID1,WSB1,RCAN1,SLC35E3,MYO10,LEF1,MYB,NCF2,FAM134B,TNFRSF21,GPR125,RGL1,TBC1D9,GNAQ,C14orf132,MME,IGF2BP3,STK38,STK32B,SAMSN1,IKZF1,PTPRE,LIG4,SPTA1,GNG11,FHIT,SDC2,NRIP1,GNPTAB,RAG1,MSL1,LRRFIP1,DSG2,ELMO1,TNS1,CHST15,ERG,PTP…
GARGALOVIC_RESPONSE_TO_OXIDIZED_PHOSPHOLIPIDS_GREY_UP	-3.33203	-2.54705	0.094754	0.0207329	0.0514501	0.92819	HERPUD2,FNIP1,SOS1,NAV3,ZNF323,LBH	Genes from the grey module which are up-regulated in HAEC cells (primary aortic endothelium) after exposure to the oxidized 1-palmitoyl-2-arachidonyl-sn-3-glycerophosphorylcholine (oxPAPC).	Oxidized phospholipids are thought to promote atherogenesis by stimulating endothelial cells (ECs) to produce inflammatory cytokines, such as IL-8. In studies with mouse models, we previously demonstrated that genetic variation in inflammatory responses of endothelial cells to oxidized lipids contributes importantly to atherosclerosis susceptibility. We now show that similar variations occur in c…	Broad Institute
HOSHIDA_LIVER_CANCER_SUBCLASS_S2	-3.31225	-2.19055	-3.29236	0.00137217	0.0312887	0.00146081	NT5E,CDK6,GNAI1,HNRNPC,EIF4A2,CHKA,AHCY,CTNNB1,EIF4B,TTC3,FLNB,RPS27,TARBP1,ABCD3,CD46,GTF2I,RRP1B,MAPK6,PHKA2,BCLAF1,CPD,CUL4A,PHF3,PTOV1,GLUD1,ABCB10,RPS24,SREBF2,TPR,TIA1,HNRNPU,ATM,SNRPE,SSB,CSE1L,SMARCC1,SUZ12,ACP1,ADD3,SEPHS1,TP53BP2,PPP2R1A,POFUT1,GTF3C2,RAB4A,GBF1,GCN1L1,SUMO1,DDX18,HNRNPA2B1,RPL31,KLF3,EP300,MEST,IDI1,BRD3,DEK,GRLF1,ATP2B1,TBCE,PRDX3,TIAL1,HELZ,UBE2K,CASC3,HMGCR,PNN,RBM3…	Genes from 'subtype S2' signature of hepatocellular carcinoma (HCC): proliferation, MYC and AKT1 [Gene ID=4609, 207] activation.	Hepatocellular carcinoma (HCC) is a highly heterogeneous disease, and prior attempts to develop genomic-based classification for HCC have yielded highly divergent results, indicating difficulty in identifying unified molecular anatomy. We performed a meta-analysis of gene expression profiles in data sets from eight independent patient cohorts across the world. In addition, aiming to establish the…	Broad Institute
RHEIN_ALL_GLUCOCORTICOID_THERAPY_DN	-3.18483	-2.26683	-3.21064	0.0015987	0.024103	0.00146616	PTGDR,IGFBP7,GIMAP6,FRMD4B,PCCA,TBC1D4,GNAI1,ATRX,SORD,RCAN1,SLC35E3,PECI,CYTL1,MYB,AKAP12,GPR125,AK2,ARMCX1,SEPT11,HNRNPC,ASAP2,MME,ALDH5A1,STK32B,IVNS1ABP,NUCB2,AHCY,TCF12,DYRK2,FXR1,SERBP1,ERG,PTPLA,TCFL5,MYO5C,UGP2,PXDN,GPX7,CCDC90B,PKD2,LRIG1,SMC1A,GBE1,FHL1,DPYSL2,PRKCH,SSBP2,PSMG1,WDR61,PPIA,WASF1,DNTT,CFDP1,MPP1,LDHA,CITED2,LXN,CD9,UNG,PFKM,ATP5C1,CANX,TMEM135,PSMB2,ISOC1,BLMH,EID1,RPL23,…	Genes down-regulated in ALL (acute lymphoblastic leukemia) blasts after 1 week of treatment with glucocorticoids.	In childhood acute lymphoblastic leukemia (ALL), persistence of leukemic blasts during therapy is of crucial prognostic significance. In the present study, we address molecular and cell biologic features of blasts persisting after 1 week of induction glucocorticoid therapy. Genome-wide gene expression analysis of leukemic samples from precursor B-cell ALL patients (n=18) identified a set of genes…	Broad Institute
NIKOLSKY_BREAST_CANCER_12Q13_Q21_AMPLICON	-3.15497	-2.66243	-2.80018	0.00355669	0.0121878	0.00871418	MDM2,BEST3,SLC35E3,CNOT2,KCNMB4,TSFM,DYRK2,CYP27B1,THAP2,TMEM19,CTDSP2,LGR5,RAB3IP,MDM1,FAM119B,YEATS4,MARCH9,ZFC3H1,TSPAN31,CPSF6,AGAP2,CCT2,CAND1,CDK4,METTL1,XPOT,GNS,CPM,TBK1,NUP107,FRS2,OS9	Genes within amplicon 12q13-q21 identified in a copy number alterations study of 191 breast tumor samples.	A single cancer cell contains large numbers of genetic alterations that in combination create the malignant phenotype. However, whether amplified and mutated genes form functional and physical interaction networks that could explain the selection for cells with combined alterations is unknown. To investigate this issue, we characterized copy number alterations in 191 breast tumors using dense sin…	Broad Institute
GAUSSMANN_MLL_AF4_FUSION_TARGETS_D_UP	-3.06027	-1.51007	-2.05127	0.00911791	0.154944	0.0609571	PDE6B,SERPINE2,SSBP2,RAB9B,FBXO45,LXN,PERP,CD302,XPO7,CDC14A,EPHB6,GPR153,PDXP,EIF4G3	Up-regulated genes from the set D (Fig. 5a): specific signature shared by cells expressing MLL-AF4 [Gene ID=4297, 4299] alone and those expressing both MLL-AF4 and AF4-MLL fusion proteins.	The reciprocal chromosomal translocation t(4;11) is correlated with infant, childhood, adult and therapy-related high-risk acute leukemia. Here, we investigated the biological effects of MLL.AF4, AF4.MLL or the combination of both reciprocal fusion proteins in a conditional in vitro cell culture model system. Several parameters like cell growth, cell cycling capacity, apoptotic behavior and growt…	Broad Institute
RODWELL_AGING_KIDNEY_DN	-3.04007	-3.25512	-2.20263	0.00338933	0.00178996	0.0311182	RHOBTB3,PECI,BCKDHB,KLHL24,AK2,AASS,NEDD4L,CCDC93,FXR1,THSD7A,DBT,CTH,TSPAN7,ISCA1,UAP1,FBXO3,WDR61,PPFIA1,SLC16A7,SLC25A36,FBXO21,CPEB3,NDUFS1,ISOC1,ZNF253,ERLIN2,OAT,PEBP1,NLK,ENOSF1,CEP70,DLAT,TMEM38B,COX7C,AUTS2,RTN4,GPRASP1,YOD1,SIAH2,WNK1,CYCS,LOC552889,SRR,MUT,GNAS,MTR,PHYH,PALM,TMEM80,GNG7,ATP5G3,GOT2,OXCT1,ZBTB43,SP2,LRPPRC,GMNN,CCNB1IP1,MTO1,LOC339290,HADHB,HDAC6,BRP44L,NF1,KIAA0415,APL…	Genes whose expression decreases with age in normal kidney.	In this study, we found 985 genes that change expression in the cortex and the medulla of the kidney with age. Some of the genes whose transcripts increase in abundance with age are known to be specifically expressed in immune cells, suggesting that immune surveillance or inflammation increases with age. The age-regulated genes show a similar aging profile in the cortex and the medulla, suggestin…	Washington University
RUGO_ENVIRONMENTAL_STRESS_RESPONSE_UP	-2.97369	-1.73364	-2.2354	0.00946638	0.103482	0.0410215	LCK,AKAP12,HLA-DQA1,EIF4E,RPL7A,GLRX,TPR,CALU,DAXX,CTGF,BNIP3L,PRDX4,SOD1,TAF1C,VIM,RHOB	Human environmental stress response (H-ESR, ESR) signature: genes up-regulated in young donors after all of the stress types tested.	Homologous recombination can induce tumorigenic sequence rearrangements. Here, we show that persistent hyper-recombination can be induced following exposure to a bifunctional alkylating agent, mitomycin C (MMC), and that the progeny of exposed cells induce a hyper-recombination phenotype in unexposed neighboring cells. Residual damage cannot be the cause of delayed recombination events, since rec…	Broad Institute
SHAFFER_IRF4_TARGETS_IN_ACTIVATED_DENDRITIC_CELL	-2.90263	-1.92831	-2.52042	0.00538149	0.0591808	0.014768	E2F5,ATRX,MYB,BSPRY,TAF9B,SEPT11,IRF4,TXNDC5,CAV1,APOBEC3B,HIVEP2,DNAJB9,FHL1,UAP1,SUB1,ELL2,UNG,PRR7,CANX,ST6GAL1,ANKZF1,SLC38A2,GFPT1,UBE2J1,HSP90B1,CASP3,GTF2IRD1,B3GNT1,BMI1,FKBP11,SETBP1,FADS1,PAICS,DDHD2,SSR1,UCK2,GNG7,SC4MOL,PPP1R2,TNFAIP3,SIRT3,MARS,HMMR,CDT1,TRAM1,PDIA4,CD38,SEC61A2,MNAT1,GLS,WHSC1,AURKA,ISG20,GLDC	IRF4 [Gene ID=3662] target genes up-regulated in plasmacytoid dendritic cells compared to monocytes.	The transcription factor IRF4 (interferon regulatory factor 4) is required during an immune response for lymphocyte activation and the generation of immunoglobulin-secreting plasma cells. Multiple myeloma, a malignancy of plasma cells, has a complex molecular aetiology with several subgroups defined by gene expression profiling and recurrent chromosomal translocations. Moreover, the malignant clo…	Broad Institute
CAIRO_HEPATOBLASTOMA_UP	-2.883	-3.90396	-1.12686	0.00450664	0.000141527	0.261568	GREB1,RHOBTB1,DRAM1,HMGA2,AKR1C3,PODXL,SQLE,IGF2BP2,KDM5B,LEF1,PMS1,SCD,CKAP4,PRKCA,SP3,TBC1D9,ASAP2,CLMN,RAP2A,TARBP1,FXR1,CD46,DENR,FAM178A,RRP1B,UXS1,SERPINE2,IKBKAP,GSTA4,HEATR1,LAMC1,SLC25A36,FASN,CPD,UBAP2L,PFKM,SLC26A2,CKB,LGR5,SREBF2,CYP51A1,CRIM1,RCOR3,GLUL,FDFT1,DLG5,SOX4,TIA1,ANKRD27,GNPAT,MRPS27,HSP90AB1,SMYD2,FDPS,MAGED1,SMARCC1,TNKS,CABC1,FNBP1L,MAVS,CS,RANGRF,UNC119B,TOMM20,CBX6,MA…	Genes up-regulated in hepatoblastoma samples compared to normal liver tissue.	Hepatoblastoma, the most common pediatric liver cancer, is tightly linked to excessive Wnt/beta-catenin signaling. Here, we used microarray analysis to identify two tumor subclasses resembling distinct phases of liver development and a discriminating 16-gene signature. beta-catenin activated different transcriptional programs in the two tumor types, with distinctive expression of hepatic stem/pro…	Broad Institute
TELAMLROSS2vspreB2small_UP	-2.87823	-2.88052	-2.2629	0.00426993	0.00423984	0.0243162	GIMAP4,BMP2,DCHS1,SEMA6A,PROM1,DRAM1,GIMAP6,NT5E,GAB1,FRMD4B,FYB,SOX11,PVRIG,ARHGEF4,COL5A1,TNFSF4,KHDRBS3,PRKAR2B,B4GALT6,TRAF5,FAM108B1,SELL,PTPRK,PIK3C3,CD58,NDFIP1,RAB1A,FBN2,WSB1,RCAN1,SLC35E3,LCK,MYO10,NCF2,FAM134B,GPR125,ITPR1,RGL1,TBC1D9,GNAQ,C14orf132,MME,ARID5B,ALDH5A1,IGF2BP3,PRKAR1A,STK32B,SAMSN1,IKZF1,LIG4,SPTA1,GNG11,SDC2,NRIP1,RAG1,LRRFIP1,TARBP1,DSG2,ELMO1,TNS1,ERG,PTPLA,TCFL5,RSB…
RICKMAN_TUMOR_DIFFERENTIATED_WELL_VS_POORLY_UP	-2.86927	-1.71967	-2.96583	0.00462716	0.0872811	0.00344544	SEMA6A,FRZB,E2F5,TRAF5,MYB,MDM4,SMCHD1,MEX3A,FZD7,ALDH2,ISYNA1,SHROOM3,EARS2,ERO1LB,CHPT1,GPR161,USP34,FAM171A1,RPS27,TARBP1,NCBP2,RPL5,SFRS18,CENPV,SFRS1,MSI2,LGR6,SBK1,MAN2A2,MECOM,SOS1,PHKA2,IPO9,TFDP2,FAM117A,KLHL12,E2F6,CREB3L4,SFPQ,MSH6,ZNF251,RPL23,GTF3A,CSPP1,TMEM70,ZNF180,CHD1L,CBFA2T2,DDX17,GFPT1,HNRNPU,IFT122,SFRS7,SNRPE,AGBL5,TMEM97,PPM1B,SFRS3,NCOR1,CEP70,LRP6,ZNF764,TOMM20,SFRS6,NAS…	Up-regulated genes that vary between HNSCC (head and neck squamous cell carcinoma) groups formed on the basis of their level of pathological differentiation: well vs poorly differentiated tumors.	Propensity for subsequent distant metastasis in head and neck squamous-cell carcinoma (HNSCC) was analysed using 186 primary tumours from patients initially treated by surgery that developed (M) or did not develop (NM) metastases as the first recurrent event. Transcriptome (Affymetrix HGU133_Plus2, QRT-PCR) and array-comparative genomic hybridization data were collected. Non-supervised hierarchic…	Broad Institute
DACOSTA_UV_RESPONSE_VIA_ERCC3_DN	-2.84178	-3.58424	-1.39864	0.00462143	0.000362381	0.162378	KIAA0802,PTPRM,PCCA,PODXL,E2F5,TLE4,GNAI1,SEC24A,TTC28,RHOBTB3,PTPRK,PIK3C3,PSME4,ATRX,NMT2,RBPJ,BMP2K,KDM5B,MED13L,MYO10,CNOT2,TJP2,ZFP36L2,PMS1,ACSL4,HDAC4,AGFG1,SMAD4,PRKCA,GPR125,ITPR1,SP3,INPP5F,SMCHD1,MID1,RGL1,GNAQ,ANKRD28,ZFYVE16,ASAP2,PARD3,ARID5B,IGF2BP3,STAG1,CAV2,FAM169A,DOPEY2,SMC3,TCF12,SOCS6,SYNE2,OTUD4,NRIP1,CCDC6,KIN,NUP160,SRPK2,SLC25A13,CCDC93,PTPN13,USP34,FAM171A1,FLNB,SLIT2,E…	Genes down-regulated in fibroblasts expressing mutant forms of ERCC3 [Gene ID=2071] after UV irradiation.	Xeroderma pigmentosum (XP) and trichothiodystrophy (TTD) syndromes are characterized by deficiency in nucleotide excision repair pathway, but with distinguished clinical manifestations. While XP patients exhibit a high frequency of skin cancer, TTD patients are not cancer prone. The relation between lack of DNA repair and their clinical manifestations was investigated through analysis of the tran…	Broad Institute
SENGUPTA_NASOPHARYNGEAL_CARCINOMA_WITH_LMP1_UP	-2.84156	-4.60798	-0.892122	0.00491113	6.89e-06	0.373302	ANO1,MDM2,KLHL13,HBS1L,HMGA2,KIT,RPE,SQLE,LOC157503,CMPK2,PRKAR2B,B4GALT6,PSME4,ATRX,BMP2K,KLHL24,RBM25,SMCHD1,IGF2BP3,HLA-DQA1,RAP2A,SMC3,MBNL2,NR1D2,ZNF567,NKTR,VASH2,PTPN13,DYRK2,TTC3,DNAJC21,SERBP1,ESF1,RGS1,SART3,PRKD3,ILF3,DHX9,SFXN1,ZBTB10,MCTP2,HSPA4,THRAP3,KIAA1033,VPS35,PTAR1,ZC3HAV1L,PPIA,BCLAF1,SLC25A36,TFPI,MIB1,PDP1,TRNT1,ANKRD36,MATR3,ENPP4,UBXN4,SPAG9,ZNF22,NDUFS1,KLF5,ST13,CCDC50…	Genes up-regulated in nasopharyngeal carcinoma (NPC) positive for LMP1 [Gene ID=9260], a latent gene of Epstein-Barr virus (EBV).	To identify the molecular mechanisms by which EBV-associated epithelial cancers are maintained, we measured the expression of essentially all human genes and all latent EBV genes in a collection of 31 laser-captured, microdissected nasopharyngeal carcinoma (NPC) tissue samples and 10 normal nasopharyngeal tissues. Global gene expression profiles clearly distinguished tumors from normal healthy ep…	Broad Institute
FLECHNER_BIOPSY_KIDNEY_TRANSPLANT_OK_VS_DONOR_UP	-2.83719	-4.12304	-0.824204	0.00477599	4.52e-05	0.4103	HPGD,AKR1C3,FRMD4B,FAM3C,SLC39A6,RHOBTB3,CREBL2,ATP8A1,PTPRD,DSTN,RAB1A,WSB1,PRKRA,RCAN1,F2R,BMP2K,KIAA0895,ACSL4,BTBD3,SP3,ELOVL5,GRB10,HNRNPC,ARID5B,PRKAR1A,HLA-DQA1,BNIP3,TOR1AIP1,NR1D2,NRIP1,NUP50,ATP6V0E1,SLC25A13,NSL1,EFHA1,LRRFIP1,TNFSF10,IDH1,CD46,SIAH1,IGHM,CBR4,IGFBP4,SERBP1,ZEB1,EIF1AX,PAM,PHKB,IGF1R,SFRS18,VTI1B,DHX9,SFRS1,ACADSB,FECH,RAB11A,DDX5,SERPINE2,KIAA1033,GBE1,FHL1,TMX1,PGM1,…	Genes diffierentially expressed in kidney biopsies from patients with well functioning kidneys more than 1-year post transplant compared to the biopsies from normal living kidney donors.	A major challenge for kidney transplantation is balancing the need for immunosuppression to prevent rejection, while minimizing drug-induced toxicities. We used DNA microarrays (HG-U95Av2 GeneChips, Affymetrix) to determine gene expression profiles for kidney biopsies and peripheral blood lymphocytes (PBLs) in transplant patients including normal donor kidneys, well-functioning transplants withou…	Broad Institute
SHAFFER_IRF4_TARGETS_IN_ACTIVATED_B_LYMPHOCYTE	-2.80005	-2.51985	-1.55081	0.0066453	0.0140941	0.12559	SQLE,INSIG1,BSPRY,SCD,SEPT11,IRF4,AHCY,CAV1,RPP30,IDH1,PAM,HIVEP2,CTH,GNPDA1,UAP1,LDHA,ELL2,HK2,CANX,CYP51A1,ME2,FDFT1,SRPK1,KTN1,GFOD1,CASP3,ALDOC,OSBPL8,ACP1,GTF2IRD1,SERF1A,B3GNT1,BMI1,FADS1,PAICS,GRSF1,GART,PRPF40A,CD97,CYCS,MYC,ATP5D,PGK1,TIMP2,VEGFA,UCK2,MVK,VDAC1,LDLR,SC4MOL,XPOT,HMBS,HMGCR,TBC1D8,ST3GAL1,MARS,TERT,YARS,KRAS,BCL2,GARS,SLC31A1,LONP1,CFLAR,CCNC,AURKA,GOLGA7,SLC3A2,EIF2S2	IRF4 [Gene ID=3662] target genes induced after activation of primary B lymphocytes by anti-IgM crosslinking.	The transcription factor IRF4 (interferon regulatory factor 4) is required during an immune response for lymphocyte activation and the generation of immunoglobulin-secreting plasma cells. Multiple myeloma, a malignancy of plasma cells, has a complex molecular aetiology with several subgroups defined by gene expression profiling and recurrent chromosomal translocations. Moreover, the malignant clo…	Broad Institute
CLAUS_PGR_POSITIVE_MENINGIOMA_UP	-2.71125	-2.18696	-3.14127	0.0534679	0.0940106	0.034805	FAT4,KIAA1109,SERPINB1,NDUFA6,SNRPD3	Genes changed in meningioma samples positive for PGR [Gene ID=5241] compared to those without the receptor.	An association between hormones and meningioma has been postulated. No data exist that examine gene expression in meningioma by hormone receptor status. The data are surgical specimens from 31 meningioma patients undergoing neurosurgical resection at Brigham and Women's Hospital from March 15, 2004 to May 10, 2005. Progesterone and estrogen hormone receptors (PR and ER, respectively) were measure…	Broad Institute
GAZDA_DIAMOND_BLACKFAN_ANEMIA_PROGENITOR_DN	-2.69177	-1.84006	-2.22158	0.00944312	0.0712573	0.030524	IGFBP7,PTPRD,MAGT1,ITPR2,NUCB2,PLAGL1,NUP160,ZNF84,FLT3,CHPF2,CASP6,APEH,ADK,AGBL5,CNOT8,PFDN4,SPATA7,THOC7,PXMP2,ZFX,BRCA2,CLGN,LYPLA1,IBTK,RAB4A,PRKDC,FABP5,CPSF6,GCSH,SPAST,TTC37,NOP56,LSM5,NAP1L1,CAD,EXOSC10,SMC5,IFT74,ADCK2,NUDT2,TAX1BP1,NUP54,TCEB1,ARL1,RB1,UBA2,CCT6A,HELLS,SEC61A1,NFYB,SMARCA4,PHGDH,HSDL2,FAM149B1,LAMP2	Genes down-regulated in common hematopoietic progenitor cells isolated from bone marrow of patients with Diamond-Blackfan anemia (DBA) and mutated RPS19 [Gene ID=6223].	Diamond-Blackfan anemia (DBA) is a broad developmental disease characterized by anemia, bone marrow (BM) erythroblastopenia, and an increased incidence of malignancy. Mutations in ribosomal protein gene S19 (RPS19) are found in approximately 25% of DBA patients; however, the role of RPS19 in the pathogenesis of DBA remains unknown. Using global gene expression analysis, we compared highly purifie…	Broad Institute
KYNG_ENVIRONMENTAL_STRESS_RESPONSE_UP	-2.67698	-1.71724	-1.90107	0.0159214	0.104096	0.0743828	LCK,AKAP12,HLA-DQA1,EIF4E,RPL7A,GLRX,TPR,CALU,DAXX,CTGF,BNIP3L,PRDX4,SOD1,TAF1C,CSDE1,VIM,FLOT1,RHOB	All common stress response genes (Human Environmental Stress Response, H-ESR).	The accumulation of DNA damage and mutations is considered a major cause of cancer and aging. While it is known that DNA damage can affect changes in gene expression, transcriptional regulation after DNA damage is poorly understood. We characterized the expression of 6912 genes in human primary fibroblasts after exposure to three different kinds of cellular stress that introduces DNA damage: 4-ni…	Broad Institute
ZHAN_EARLY_DIFFERENTIATION_GENES_UP	-2.63901	-1.83387	-2.8242	0.0576398	0.140595	0.0476246	XBP1,IRF4,CASP10,HSPA13,BMI1	B lymphocyte early differentiation genes (EDG): top genes up-regulated in tonsil B lymphocytes (TBC) compared to the tonsil plasma cells (TPC).	To identify genes linked to normal plasma cell (PC) differentiation and to classify multiple myeloma (MM) with respect to the expression patterns of these genes, we analyzed global mRNA expression in CD19-enriched B cells (BCs) from 7 tonsils, CD138-enriched PCs from 11 tonsils, 31 normal bone marrow samples, and 74 MM bone marrow samples using microarrays interrogating 6800 genes. Hierarchical c…	Broad Institute
KRIGE_RESPONSE_TO_TOSEDOSTAT_6HR_DN	-2.5973	4.83819	-7.3635	0.00959751	1.62e-06	5.15e-13	IGFBP7,DRAM1,TRNP1,SQLE,TBC1D4,SNRPN,PRKAR2B,INSIG1,ALG1,SORD,SCARB1,PALM2-AKAP2,PECI,MYO10,SNHG4,TJP2,TRIM14,ZFP36L2,PRKRIP1,MYB,RBBP6,RBM25,HDAC4,SCD,FAM117B,TM7SF3,WDR4,HNRNPC,HEATR7A,ALDH5A1,EARS2,ZNRF3,TMEM64,IKZF1,FKBP4,SLC25A30,MTCH2,SDC2,WDR36,GNB4,ZNF486,DFFB,MTHFD2L,ZNF692,DYRK2,KLHL18,NCBP2,SLC11A2,ABCD3,NLN,SACS,PLD6,FUT4,PNO1,SERBP1,ESF1,ANKS6,BAG1,FSCN1,RRP15,SLC25A10,HSPH1,CYB5D1,F…	Genes down-regulated in HL-60 cells (acute promyelocytic leukemia, APL) after treatment with the aminopeptidase inhibitor tosedostat (CHR-2797) [PubChem=15547703] for 6 h.	CHR-2797 is a novel metalloenzyme inhibitor that is converted into a pharmacologically active acid product (CHR-79888) inside cells. CHR-79888 is a potent inhibitor of a number of intracellular aminopeptidases, including leucine aminopeptidase. CHR-2797 exerts antiproliferative effects against a range of tumor cell lines in vitro and in vivo and shows selectivity for transformed over nontransform…	Broad Institute
PODAR_RESPONSE_TO_ADAPHOSTIN_DN	-2.58397	-2.46747	-2.11936	0.0239224	0.0296304	0.0555983	INSIG1,SCD,RRP1B,SDC1,UNG,HK2,DHCR7,CCNE1,FDFT1,IDI1,CCNF,SC4MOL,TFRC	Down-regulated genes in MM1.S cells (multiple myeloma) treated with adaphostin [PubChem=387042], a tyrosine kinase inhibitor with anticancer properties.	Here we show the antimyeloma cytotoxicity of adaphostin and carried out expression profiling of adaphostin-treated multiple myeloma (MM) cells to identify its molecular targets. Surprisingly, c-Jun was the most up-regulated gene even at the earliest point of analysis (2 h). We also observed adaphostin-induced c-Abl cleavage in immunoblot analysis. Proteasome inhibitor bortezomib, but not melphala…	Broad Institute
HATADA_METHYLATED_IN_LUNG_CANCER_UP	-2.55769	-1.92349	-2.22015	0.0117719	0.056768	0.0282708	PROM1,FRZB,NKAIN4,KIT,SLC4A11,COL5A1,TRAF5,CMTM2,LCK,CSMD1,RBBP6,FAM134B,VWCE,IRF4,ISYNA1,STK32B,MARVELD1,SVIL,SLIT2,ZNF643,IGFBP4,PAM,ITPKB,RGMA,SEC31B,FECH,SLC27A6,LRIG1,NFIX,PDE4DIP,RASGRP1,TMED2,HDAC7,PRRC1,NID2,RALBP1,LXN,PHF3,SULF2,ZNF642,FGF11,ZNF22,CANX,ZNF177,EXOC6,SUFU,FAM188A,JPH1,HKR1,SH3YL1,XPO5,GFOD1,MAP4K3,MLH3,ALDOC,ZNF428,PDLIM1,SNX6,ACP1,YPEL3,UCN,SLC46A3,TMSB10,ZNF785,NME4,CCDC…	Genes with hypermethylated DNA in lung cancer samples.	DNA methylation in the promoter region of a gene is associated with a loss of that gene's expression and plays an important role in gene silencing. The inactivation of tumor-suppressor genes by aberrant methylation in the promoter region is well recognized in carcinogenesis. However, there has been little study in this area when it comes to genome-wide profiling of the promoter methylation. Here,…	Broad Institute
RODRIGUES_THYROID_CARCINOMA_POORLY_DIFFERENTIATED_DN	-2.55614	-4.60862	-0.248361	0.0108531	5.05e-06	0.803948	ABCG1,PROM1,ABLIM1,SCARB2,PODXL,RASSF4,FAM3C,TBC1D4,OPN3,METTL9,ATP8A1,PHACTR2,STT3B,SORD,RPUSD3,PID1,TTC7A,KLHL24,MED13L,ZFP36L2,WDR33,MDM4,SMAD4,ZNF250,TAF9B,ITPR1,ANKRD28,FLJ10038,SNAP23,ALDH2,HEATR7A,CLMN,ALDH5A1,PRKAG2,ERO1LB,TCF12,SH3RF1,NR1D2,KAT2B,SDC2,RPL23AP32,SYNE2,CHPT1,UBTF,NKTR,FAM115A,PTPN13,SLC26A7,USP34,FLNB,RFFL,FAM48A,LRRFIP1,NLN,L3MBTL,ARHGAP5,MRPL19,TNS1,FNBP1,CBR4,MYO9A,CACH…	Genes down-regulated in poorly differentiated thyroid carcinoma (PDTC) compared to normal thyroid tissue.	Information on gene alterations associated to poorly differentiated (PDTC) and anaplastic thyroid carcinomas (ATC) is scarce. Using human cancer cell lines as a tool for gene discovery, we performed a cytogenetic and oligo-array analysis in five new cell lines derived from two PDTC and three ATC. In PDTC we evidenced, as important, the involvement of the MAPK/ERK kinase pathway, and downregulatio…	Broad Institute
TONKS_TARGETS_OF_RUNX1_RUNX1T1_FUSION_SUSTAINED_IN_GRANULOCYTE_UP	-2.53416	-2.02088	-2.26875	0.0522641	0.0992592	0.0725524	ARID5B,SOX4,IFI16,HSPB1,JUP,GUCY1A3	Genes up-regulated by RUNX1-RUNX1T1 [Gene ID=861, 862] fusion protein in normal hematopoietic progenitors; their expression was sustained in subsequently developing granulocytes.	The t(8;21)(q22;q22) occurs frequently in acute myelogenous leukaemia and gives rise to the transcription factor fusion protein, RUNX1-RUNX1T1 (also known as AML1-ETO). To identify the genes dysregulated by the aberrant transcriptional activity of RUNX1-RUNX1T1, we used microarrays to determine the effect of this mutation on gene expression in human progenitor cells and during subsequent developm…	Broad Institute
JI_METASTASIS_REPRESSED_BY_STK11	-2.53275	-1.21054	-1.14933	0.0644757	0.292707	0.314466	LTBP1,GLRX,PAPD4,CD24,NEDD9	Adenocarcinoma metastatic program genes up-regulated in A549 and H2126 cells (lung cancer) lacking functional STK11 [Gene ID=6794] but down-regulated by the normal gene.	Germline mutation in serine/threonine kinase 11 (STK11, also called LKB1) results in Peutz-Jeghers syndrome, characterized by intestinal hamartomas and increased incidence of epithelial cancers. Although uncommon in most sporadic cancers, inactivating somatic mutations of LKB1 have been reported in primary human lung adenocarcinomas and derivative cell lines. Here we used a somatically activatabl…	Broad Institute
ONKEN_UVEAL_MELANOMA_DN	-2.50739	-1.92544	-2.47831	0.0125986	0.054955	0.0136546	PDE4B,SEMA6A,ABLIM1,SCARB2,CHMP2B,TJP1,ST3GAL6,FAM3C,GNAI1,TMEFF1,SLC39A6,RHOBTB3,CREBL2,DSTN,PMP22,NMT2,KDM5B,KLHL24,TJP2,KIAA0895,BRCC3,SNAP23,DPY19L2P2,SERPINB6,EIF4A2,PRKAR1A,CAV2,CTNNB1,GNG11,MBNL2,KAT2B,NRIP1,PIK3R1,EIF4B,NKTR,KIN,GPR161,ENTPD1,NARS2,GYG2,TXNDC5,CAV1,FAM129A,FXR1,RPL5,SERBP1,EIF1AX,ITPKB,DLG1,ATXN7,CTH,AHCYL2,ATP11A,IFT57,ATP11B,CDK2,PSD3,DPYSL2,PRKCH,SSBP2,NDUFB4,SLC25A36,…	Genes down-regulated in uveal melanoma: class 2 vs class 1 tumors.	Microarray gene expression profiling is a powerful tool for generating molecular cancer classifications. However, elucidating biological insights from these large data sets has been challenging. Previously, we identified a gene expression-based classification of primary uveal melanomas that accurately predicts metastatic death. Class 1 tumors have a low risk and class 2 tumors a high risk for met…	Broad Institute
BERENJENO_TRANSFORMED_BY_RHOA_FOREVER_UP	-2.49447	-2.82392	-1.3908	0.0468778	0.030198	0.213674	PMP22,NR1D2,GBE1,LXN,DHRS7,HSD17B11,GADD45A	Genes up-regulated in NIH3T3 cells (fibroblasts) transfrormed by expression of constitutively active (Q63L) form of RHOA [Gene ID=387] off plasmid vector; their expression did NOT reverted completely after treatment with Y27632 [PubChem=123862], an inhibitor of ROCK proteins.	We have used microarray technology to identify the transcriptional targets of Rho subfamily guanosine 5'-triphosphate (GTP)ases in NIH3T3 cells. This analysis indicated that murine fibroblasts transformed by these proteins show similar transcriptomal profiles. Functional annotation of the regulated genes indicate that Rho subfamily GTPases target a wide spectrum of functions, although loci encodi…	Broad Institute
DAIRKEE_TERT_TARGETS_DN	-2.49287	-2.26315	-1.86195	0.0163334	0.0283903	0.0690062	IGFBP7,CMAH,SLC15A2,HCG18,DACT1,ZFYVE16,STK32B,WWC3,EFHA1,PTAR1,TECPR2,PAFAH1B1,UBL3,GUF1,BTK,SMYD2,UBE2J1,PACSIN2,VKORC1L1,DYNC1LI2,CDR2,PLXND1,DFFA,KIAA1012,STAU2,DCAF13,NEK7,CTAGE5,LOC285014,TGFBR2,MACF1,PPM1H,USP24,ZNF592,RALGPS1,C2CD2L,HELZ,KIF26A,CELF2,GLIPR2,MBNL1,PLEKHM3,SLC30A7,PBRM1,ZNF174,BCKDHA,PBLD	Genes down-regulated in non-spontaneously immortalizing (NSI) primary breast cancer tumor cultures upon expression of TERT [Gene ID=7015] off a retroviral vector.	An improved understanding of cell immortalization and its manifestation in clinical tumors could facilitate novel therapeutic approaches. However, only rare tumor cells, which maintain telomerase expression in vitro, immortalize spontaneously. By expression-profiling analyses of limited-life primary breast tumor cultures pre- and post-hTERT transduction, and spontaneously immortalized breast canc…	Broad Institute
KANG_DOXORUBICIN_RESISTANCE_DN	-2.46445	-3.73959	-0.805488	0.024676	0.00163139	0.431661	TJP1,CLIC4,NR1D2,SIKE1,KIAA1033,TMEM106B,NFAT5,CRIM1,WWP1,PPPDE1,PTP4A2,NCOA3,PCYOX1,RB1CC1,ATP2B1,ASXL2,TBL1X,PSAT1	Genes differentialy expressed in gastric cancer cell lines: doxorubicin [PubChem=31703] resistant vs sensitive.	PURPOSE: A major obstacle in chemotherapy is treatment failure due to anticancer drug resistance. The emergence of acquired resistance results from host factors and genetic or epigenetic changes in the cancer cells. The purpose of this study was to identify differentially expressed genes associated with acquisition of resistance in human gastric cancer cells. EXPERIMENTAL DESIGN: We performed glo…	Washington University
MILI_PSEUDOPODIA_HAPTOTAXIS_UP	-2.40046	-0.571699	-3.01998	0.0168387	0.567853	0.00269301	CHMP2B,RPE,IGF2BP2,SNX16,ATRX,STON1,CNOT2,ACSL4,RBM25,AGFG1,PHLDB2,SMCHD1,STARD4,SNAP23,VCPIP1,ESCO1,CUL4B,IVNS1ABP,SMC3,MBNL2,TCF12,CHPT1,MTHFD2L,ATP6V1D,ARL5A,STARD10,ACBD5,HTATSF1,VPS54,FXR1,ARHGAP5,PNO1,ESF1,ZEB1,DNAJC15,MRE11A,VPS41,UGP2,UBA3,VTI1B,SFRS1,PDK1,CCDC90B,NIPBL,RAB11A,BUB1,DDX5,FGFR1OP2,VPS35,PPWD1,SOS1,PPFIA1,BCLAF1,CFDP1,CCDC41,MIB1,ZNRF2,MAPK8,EIF5B,MBIP,AHSA2,WDR75,EIF3E,ZDHH…	Transcripts enriched in pseudopodia of NIH/3T3 cells (fibroblast) in response to haptotactic migratory stimulus by fibronectin, FN1 [Gene ID=2335].	RNA localization is important for the establishment and maintenance of polarity in multiple cell types. Localized RNAs are usually transported along microtubules or actin filaments and become anchored at their destination to some underlying subcellular structure. Retention commonly involves actin or actin-associated proteins, although cytokeratin filaments and dynein anchor certain RNAs. RNA loca…	Broad Institute
LIAO_HAVE_SOX4_BINDING_SITES	-2.39858	-1.83638	-1.2696	0.0263272	0.0812127	0.218801	NRP1,PFKFB4,PAM,CHFR,SERPINE2,UBAP2L,ALDH18A1,GPRC5B,NAV3,VGLL4,SMG5,CTSC,DHRS13,HSPBAP1,MAP4,INTS8,POU2AF1,HIC2,NEIL3,RBM10,CCDC97	Genes up-regulated in the samples with intrahepatic metastatic hepatocellular carcinoma (HCC) vs primary HCC that also have putative binding sites for SOX4 [Gene ID=6659].	A comprehensive microarray analysis of hepatocellular carcinoma (HCC) revealed distinct synexpression patterns during intrahepatic metastasis. Recent evidence has demonstrated that synexpression group member genes are likely to be regulated by master control gene(s). Here we investigate the functions and gene regulation of the transcription factor SOX4 in intrahepatic metastatic HCC. SOX4 is impo…	Broad Institute
NIKOLSKY_BREAST_CANCER_12Q24_AMPLICON	-2.39138	-0.183798	-4.01166	0.0357737	0.857516	0.00204505	CHFR,EP400,ULK1,PUS1,ANKLE2,GOLGA3,PXMP2,POLE,PGAM5,SFRS8,DDX51,NOC4L	Genes within amplicon 12q24 identified in a copy number alterations study of 191 breast tumor samples.	A single cancer cell contains large numbers of genetic alterations that in combination create the malignant phenotype. However, whether amplified and mutated genes form functional and physical interaction networks that could explain the selection for cells with combined alterations is unknown. To investigate this issue, we characterized copy number alterations in 191 breast tumors using dense sin…	Broad Institute
TONKS_TARGETS_OF_RUNX1_RUNX1T1_FUSION_GRANULOCYTE_UP	-2.378	-2.8339	-1.57014	0.023977	0.00814714	0.126871	CDK6,GNAI1,F2R,TAF9B,ISYNA1,ARID5B,ALDH5A1,FSCN1,FHL1,MECOM,SOX4,IFI16,MARCH6,KLHL26,HSPE1,HSPB1,JUP,MEF2C,GUCY1A3,TIE1,SOCS2,MACF1,TMEM5,TFAM,SNN,BAT1,TERT,KANK2,GK,LY6E,MTSS1	Genes up-regulated in granulocytes by RUNX1-RUNX1T1 [Gene ID=861, 862] fusion.	The t(8;21)(q22;q22) occurs frequently in acute myelogenous leukaemia and gives rise to the transcription factor fusion protein, RUNX1-RUNX1T1 (also known as AML1-ETO). To identify the genes dysregulated by the aberrant transcriptional activity of RUNX1-RUNX1T1, we used microarrays to determine the effect of this mutation on gene expression in human progenitor cells and during subsequent developm…	Broad Institute
SHEN_SMARCA2_TARGETS_UP	-2.35001	-1.12076	-2.52839	0.0193183	0.263146	0.0118902	NAB1,ATRX,NDFIP1,STON1,RAB1A,WSB1,PRKRA,RBPJ,BTBD3,SMAD4,TAF9B,SP3,GNAQ,CUL4B,STAG1,PRKAR1A,MOCS2,NDUFB6,TOR1AIP1,SMC3,SOCS6,ATP6V0E1,SKP1,HTATSF1,ADSS,ARHGAP5,TMEM59,RSBN1,PHKB,RNF14,UBA3,DLG1,PRKD3,TUBGCP3,CCDC90B,RNF130,IKBKAP,SMC1A,GBE1,ISCA1,PPWD1,DCTN4,FBXO3,FBXO11,WDR61,BCLAF1,CD59,LGALS8,NSMCE4A,SCAPER,NCKAP1,CUL4A,NUMB,CLINT1,FMR1,DHX29,PHF3,PCNP,KIAA1109,MATR3,TNPO1,APC,ZMYND11,FEM1C,AR…	Genes whose expression positively correlated with that of SMARCA2 [Gene ID=6595] in prostate cancer samples.	Factors that drive prostate cancer progression remain poorly defined, thus hindering the development of new therapeutic strategies. Disseminated tumors are treated through regimens that ablate androgen signaling, as prostate cancer cells require androgen for growth and survival. However, recurrent, incurable tumors that have bypassed the androgen requirement ultimately arise. This study reveals t…	Broad Institute
ZHAN_MULTIPLE_MYELOMA_LB_UP	-2.28855	-3.31182	-0.782277	0.0320754	0.00317188	0.442391	USP53,SLC39A6,KIAA0895,LOC283454,ARID5B,PCGF5,FLNB,PLEKHA7,P2RX5,RASGRP1,RELL1,PLXNA1,MAP4K3,CACNB3,MAST4,NAMPT,NTHL1,PARP15,CSF2RB,SMAP2,CYBRD1,PLS1,SRGAP2P1	Top 50 up-regulated genes in cluster LB of multiple myeloma samples belonging to the low bone disease group.	To better define the molecular basis of multiple myeloma (MM), we performed unsupervised hierarchic clustering of mRNA expression profiles in CD138-enriched plasma cells from 414 newly diagnosed patients who went on to receive high-dose therapy and tandem stem cell transplants. Seven disease subtypes were validated that were strongly influenced by known genetic lesions, such as c-MAF- and MAFB-, …	Broad Institute
RODRIGUES_THYROID_CARCINOMA_ANAPLASTIC_DN	-2.28434	-4.06902	-0.095806	0.0229978	5.94e-05	0.923734	TACC2,IGFBP7,TRIB1,FRMD4B,PODXL,GNAI1,PTPRD,PHACTR2,NDFIP1,SORD,NIPSNAP3B,MED13L,PITPNC1,ANKRD6,ZFP36L2,AKAP12,SMAD4,GPR125,ITPR1,GNAQ,WIBG,ST8SIA4,HEATR7A,LOC648556,PRKAR1A,CAV2,TMEM64,ZNF706,SH3RF1,KAT2B,SDC2,RPL23AP32,SYNE2,CHPT1,NKTR,SKP1,STAT5B,RPS27,RIMKLB,ARHGAP5,TNS1,FNBP1,CBR4,CACHD1,EIF1AX,CCDC92,TPST2,FBXO7,AHCYL2,FECH,SLC25A29,PBXIP1,SMG7,LRIG1,IQCK,NME7,ARID2,SNTB2,GIT2,GSTA4,SNX22,H…	Genes down-regulated in anaplastic thyroid carcinoma (ATC) compared to normal thyroid tissue.	Information on gene alterations associated to poorly differentiated (PDTC) and anaplastic thyroid carcinomas (ATC) is scarce. Using human cancer cell lines as a tool for gene discovery, we performed a cytogenetic and oligo-array analysis in five new cell lines derived from two PDTC and three ATC. In PDTC we evidenced, as important, the involvement of the MAPK/ERK kinase pathway, and downregulatio…	Broad Institute
BILBAN_B_CLL_LPL_UP	-2.28113	-2.56832	-1.31783	0.0276767	0.0138652	0.194704	AKAP12,BCL10,IGSF3,FAM69A,IRF4,NSF,FLNB,ELMO1,SIAH1,AGPAT5,ATP6V0A2,HEATR1,ARMCX2,KIAA0040,ATOX1,CYP51A1,DIP2C,BACH2,ST6GAL1,RRBP1,BNIP3L,TOP1,TRRAP,DMD,BCL7A,SLC23A2,TBC1D1,SLC39A14,CREB3L2,AZIN1,ZFP64,OAS2,WSB2,PHF16,SGCE,KANK2,PEG10,DNMBP,CPT1A,MYBL2,GPR18,PIM1,ST6GALNAC4	Genes up-regulated in B-CLL (B-cell chronic leukemia) samples expressing high levels of LPL [Gene ID=4023] compared with those expressing low levels of the gene.	Lipoprotein lipase (LPL) is a prognostic marker in B-cell chronic lymphocytic leukemia (B-CLL) related to immunoglobulin V(H) gene (IgV(H))mutational status. We determined gene expression profiles using Affymetrix U133A GeneChips in two groups of B-CLLs selected for either high ('LPL+', n=10) or low ('LPL-', n=10) LPL mRNA expression. Selected genes were verified by real-time PCR in an extended p…	Broad Institute
CREIGHTON_ENDOCRINE_THERAPY_RESISTANCE_2	-2.26114	-2.7713	-1.07823	0.024816	0.00610474	0.282216	TUB,MDM2,ARHGEF4,CMPK2,GATS,LHX2,ZNF432,NIPSNAP3B,FSD1L,RAB15,ZFP36L2,KIAA1549,ZNF606,AK7,DPY19L2P2,OTUD4,CYP2U1,CCDC121,PHTF1,TTC30B,LOC643837,EFCAB2,LRWD1,USP32,TMEM106C,CYB5D1,H2AFY,ZNF271,HECTD1,SPA17,EPOR,IFT57,IQCK,LOC730101,RNF182,ARL4C,CYTH3,RAB9B,LOC339803,TRIM73,STOX1,CAPSL,ZNF599,TTC7B,PCM1,SNHG10,DPY19L1,LZTFL1,STRBP,SRI,ERCC4,RPGR,MDM1,CEP78,CCT6B,IQCG,IFT122,POMT1,KIF3A,TTLL5,CCDC13…	The 'group 2 set' of genes associated with acquired endocrine therapy resistance in breast tumors expressing ESR1 and ERBB2 [Gene ID=2099, 2064].	The effectiveness of therapies targeting specific pathways in breast cancer, such as the estrogen receptor or HER2, is limited because many tumors manifest resistance, either de novo or acquired, during the course of treatment. To investigate molecular mechanisms of resistance, we used two xenograft models of estrogen receptor-positive (ER+) breast cancer, one with and one without HER2 overexpres…	Broad Institute
ACEVEDO_LIVER_CANCER_WITH_H3K27ME3_UP	-2.25926	-1.4526	-1.57947	0.0269832	0.150803	0.118738	PRKAR2B,MSRB3,TANC2,COLEC12,IKZF1,PAM,FZD8,TCF3,DOCK8,SSBP2,MGA,HAUS5,USP51,MPP1,ENDOD1,NAV3,SATB1,SRI,PRIM2,SLC35F2,GAPT,HSPD1,OAT,PELI2,ARHGDIB,LRRC8C,MAGED1,CCDC109A,MAGEH1,CSTF2,HOMER1,ARHGAP10,GPBP1L1,FUT8,PIK3CG,ZNF827,FKSG49,FZD1,OPHN1,PRMT2,MAST4,ZNF624,MBOAT2,GUCY1A3,PALLD,PES1,PRNP,TOX,PRKCQ,PTEN,QSOX1,NOP10,HSBP1,MIR17HG,LYSMD2,ANGEL1,SLC12A6,FAM192A,CSDA,YTHDC1,GNPDA2,ZBTB46,DSC3,BICD…	Genes whose promoters display higher levels of histone H3 trimethylation mark at K27 (H3K27me3) in hepatocellular carcinoma (HCC) compared to normal liver.	There is widespread interest in efficient characterization of differences between tumor and normal samples. Here, we show an effective methodology for genome-scale characterization of tumors. Using matched normal and tumor samples from liver cancer patients, as well as non-cancer-related normal liver tissue, we first determined changes in gene expression as monitored on RNA expression arrays. We …	Broad Institute
DAVICIONI_MOLECULAR_ARMS_VS_ERMS_UP	-2.23583	-2.71521	-0.997875	0.0264	0.00716671	0.319472	ABCG1,PODXL,RASSF4,ARHGEF4,PRKAR2B,POU4F1,PTPRD,RBPJ,MED13L,MYB,PTPRF,TBC1D9,FLJ10038,FAM69A,SYNE2,ARHGAP26,SLC38A1,FAM65B,NRTN,ELMO1,EIF1AX,PCNT,JAKMIP2,NPC1,TAGLN3,DAPK1,ZCCHC14,SLC27A6,TRIM37,MAPK6,LPAR2,CSRNP2,POLG2,ISCA1,SFRS4,PPAP2A,MYLIP,CDS2,ASRGL1,CPD,LRRC37A2,MREG,DDR1,RNF11,WWOX,PSMB2,HSF2,MXRA7,PAFAH1B1,TTC19,POR,SPINT2,ARHGEF2,PTBP2,IQCG,ABAT,OAT,PEBP1,ADK,FOXO1,GYPC,TMEM120B,ZNF43,S…	Genes up-regulated in mARMS (molecular ARMS) compared to the mERMS (molecular ERMS) class of rhabdomyosarcoma tumors.	Alveolar rhabdomyosarcomas (ARMS) are aggressive soft-tissue sarcomas affecting children and young adults. Most ARMS tumors express the PAX3-FKHR or PAX7-FKHR (PAX-FKHR) fusion genes resulting from the t(2;13) or t(1;13) chromosomal translocations, respectively. However, up to 25% of ARMS tumors are fusion negative, making it unclear whether ARMS represent a single disease or multiple clinical an…	Broad Institute
CORRE_MULTIPLE_MYELOMA_DN	-2.21557	-2.43131	-1.52688	0.0368971	0.0232462	0.140427	IMPA2,INSIG1,ZFP36L2,PRKRIP1,COLEC12,MME,GYG2,CNKSR3,TGFBR1,SULF2,HOXA9,BLVRA,GAS1,SETBP1,FZD1,ALDH7A1,EZR,LAPTM5,BARD1,NEK2,RPL39L,CDCA5,TRIM59,HS3ST3B1	Genes down-regulated in multiple myeloma (MM) bone marrow mesenchymal stem cells.	Recent literature suggested that cells of the microenvironment of tumors could be abnormal as well. To address this hypothesis in multiple myeloma (MM), we studied bone marrow mesenchymal stem cells (BMMSCs), the only long-lived cells of the bone marrow microenvironment, by gene expression profiling and phenotypic and functional studies in three groups of individuals: patients with MM, patients w…	Broad Institute
BRUECKNER_TARGETS_OF_MIRLET7A3_UP	-2.20703	-2.4851	-1.5584	0.0318389	0.0162726	0.125324	ABLIM1,CDK6,XBP1,PHACTR2,PITPNC1,AKAP12,ARHGAP26,ANXA11,USP32,THSD7A,PPTC7,CTH,DAPK1,ERRFI1,FAM107B,TFPI,ETV4,ETNK1,PERP,GLRX,SLC38A2,GFOD1,CPEB4,TXNRD1,COX7C,SLC23A2,IPO7,LRP11,GLMN,PGD,OSGIN2,ADCK2,SDHA,ACYP1,PRDX1,SAT1,NFE2L2,SEC11C,TBC1D15,SLC12A2,CD55,BTG1,KRAS,WDR67,B4GALT5,PTPN12,OS9,USP9X,EHBP1,PTS,KMO,BCHE	Genes up-regulated in A549 cells (lung cancer) expressing MIRLET7A3 [Gene ID=406883] microRNA off a plasmid vector.	MicroRNAs (miRNAs) are small noncoding RNAs that repress their target mRNAs by complementary base pairing and induction of the RNA interference pathway. It has been shown that miRNA expression can be regulated by DNA methylation and it has been suggested that altered miRNA gene methylation might contribute to human tumorigenesis. In this study, we show that the human let-7a-3 gene on chromosome 2…	Broad Institute
YAMASHITA_LIVER_CANCER_WITH_EPCAM_UP	-2.19173	-2.02478	-1.80415	0.038786	0.0546509	0.084321	SCARB2,AHCY,CPOX,DSG2,RPS10,RPL7A,RPS24,TRIM24,SRPK1,GNPAT,MDK,XPO7,TOMM20,RPL23A,SPTBN1,GNAS,RPL13A,RPL31,PHF20,RPL28,TTK,POLR2E,PTPN12,BAMBI	Up-regulated genes distinguishing hepatocellular carcinoma (HCC) samples positive for EPCAM [Gene ID=4072] from the negative ones.	The heterogeneous nature of hepatocellular carcinoma (HCC) and the lack of appropriate biomarkers have hampered patient prognosis and treatment stratification. Recently, we have identified that a hepatic stem cell marker, epithelial cell adhesion molecule (EpCAM), may serve as an early biomarker of HCC because its expression is highly elevated in premalignant hepatic tissues and in a subset of HC…	Broad Institute
SHAFFER_IRF4_MULTIPLE_MYELOMA_PROGRAM	-2.15516	-2.15229	-1.61551	0.0423561	0.042607	0.120451	E2F5,CDK6,SCD,IRF4,PAM,UAP1,SUB1,ELL2,CANX,P4HA1,MAN2A1,GFPT1,STAG2,CASP3,B3GNT1,MYC,SLC37A4,TNFAIP3,CDKN1B,NFIL3,CFLAR,CCNC,ISG20	Direct targets of IRF4 [Gene ID=3662] that constitute a multiple myeloma program.	The transcription factor IRF4 (interferon regulatory factor 4) is required during an immune response for lymphocyte activation and the generation of immunoglobulin-secreting plasma cells. Multiple myeloma, a malignancy of plasma cells, has a complex molecular aetiology with several subgroups defined by gene expression profiling and recurrent chromosomal translocations. Moreover, the malignant clo…	Broad Institute
PARK_HSC_MARKERS	-2.14	0.266255	-2.27592	0.0761504	0.798956	0.063152	ASH1L,LPCAT3,PCM1,SPAG9,SLC25A39,DMXL1,ARPC1A	Genes in a cCDNA library from hematopoietic stem cells (HSC) after subtraction of lineage-specific markers.	Hematopoietic stem cells (HSCs) have self-renewal capacity and multilineage developmental potentials. The molecular mechanisms that control the self-renewal of HSCs are still largely unknown. Here, a systematic approach using bioinformatics and array hybridization techniques to analyze gene expression profiles in HSCs is described. To enrich mRNAs predominantly expressed in uncommitted cell linea…	Broad Institute
ONDER_CDH1_TARGETS_2_UP	-2.11819	-3.20315	-0.717272	0.0364107	0.00177834	0.474727	RHOBTB1,IGFBP7,NRP1,CXCR7,PODXL,COL5A1,PCDH9,RHOBTB3,PID1,PMP22,PRKCA,TAF9B,RGL1,SEPT11,GRB10,MME,ICK,ARID5B,GNG11,KAT2B,SDC2,IGFBP4,ZEB1,CCDC92,CHN1,LTBP1,H2AFY,SYNE1,LRIG1,FAT4,UGDH,LOC730101,GSTA4,FOXN3,TFPI,NID2,CITED2,ARMCX2,ANXA6,RNFT2,ZNF22,DOCK10,BLMH,RECK,GLRX,FZD2,MAGED1,GYPC,DNAJB4,MAGEH1,PRAF2,CTGF,WIPF1,SLC46A3,LEPR,UQCRB,TRAK2,PRMT2,BPGM,CYFIP2,SEPT6,FAM50A,PRR3,SRR,DUSP1,SLITRK5,TO…	Genes up-regulated in HMLE cells (immortalized nontransformed mammary epithelium) after E-cadhedrin (CDH1) [Gene ID=999] knockdown by RNAi.	Loss of the epithelial adhesion molecule E-cadherin is thought to enable metastasis by disrupting intercellular contacts-an early step in metastatic dissemination. To further investigate the molecular basis of this notion, we use two methods to inhibit E-cadherin function that distinguish between E-cadherin's cell-cell adhesion and intracellular signaling functions. Whereas the disruption of cell…	Broad Institute
SCHUHMACHER_MYC_TARGETS_UP	-2.11601	1.35336	-3.63693	0.0384331	0.180934	0.000568743	SLC39A6,SORD,AHCY,FKBP4,TARBP1,RRP1B,AUH,FASN,LDHA,RANBP1,RRS1,DHODH,CYP51A1,AKAP1,PEBP1,TMEM97,HSPE1,RABEPK,KIAA0114,PAICS,EBNA1BP2,GRSF1,PRDX4,EXOSC7,GART,CTSC,LRP8,SRM,SLC20A1,GPD1L,FABP5,RPIA,NME1,GCSH,SLC39A14,ABCE1,CAD,UCK2,PPAT,FXN,NAMPT,PRPS2,MTHFD1,POLD2,MEST,KIAA0020,CTPS,DDX10,AIMP2,VARS,TRAP1,VRK1,UCHL3,NOLC1,DDX21,CEBPZ,IARS,TBL3,SLC16A1,TFRC,ACSL1,DCUN1D4	Genes up-regulated in P493-6 cells (Burkitt's lymphoma) induced to express MYC [Gene ID=4609].	The proto-oncogene c-myc (myc) encodes a transcription factor (Myc) that promotes growth, proliferation and apoptosis. Myc has been suggested to induce these effects by induction/repression of downstream genes. Here we report the identification of potential Myc target genes in a human B cell line that grows and proliferates depending on conditional myc expression. Oligonucleotide microarrays were…	Broad Institute
GENTILE_UV_RESPONSE_CLUSTER_D4	-2.10257	-2.04954	-1.34711	0.042009	0.0471772	0.185721	HMGA2,GNAI1,RAB1A,FZD7,ARID5B,SIAH1,MAPK6,UAP1,DICER1,CLINT1,ZFP36,DDX17,UBE2G1,CTGF,EEF1E1,USP10,ATP13A3,KRIT1,POGZ,RBM5,XPO1,SNRNP40,RAPGEF2,PHC2,KIAA0776,TPST1,DDX3X,SPEN,SLC20A2,CHSY1,GNE,RAD21,ATP2A2,BHLHE40,KPNA2,CCNB1,USP1,PPP2R5C,ARF6,AURKA	Cluster d4: genes progressively down-regulated in WS1 cells (fibroblast) through 12 h after irradiation with high dose UV-C.	DNA damage caused by UV radiation initiates cellular recovery mechanisms, which involve activation of DNA damage response pathways, cell cycle arrest and apoptosis. To assess cellular transcriptional responses to UVC-induced DNA damage we compared time course responses of human skin fibroblasts to low and high doses of UVC radiation known to induce a transient cellular replicative arrest or apopt…	Washington University
BANDRES_RESPONSE_TO_CARMUSTIN_WITHOUT_MGMT_24HR_DN	-2.09587	-1.28899	-1.82613	0.0809391	0.244865	0.117617	TLE3,RCN1,INPPL1,FNTA,GOLGA2,ACTN1,GTF2F1	Genes down-regulated in A172 cells (glioma, does not express MGMT [Gene ID=4255]) by carmustine [PubChem=2578] at 24 h.	Chemotherapy with the alkylating agent BCNU (1,3-bis (2-chloroethyl)-1-nitrosourea) is the most commonly used chemotherapeutic agent for gliomas. However, the usefulness of this agent is limited because tumor cell resistance to BCNU is frequently found in clinical brain tumor therapy. The O6-methylguanine-DNA methyltransferase protein (MGMT) reverses alkylation at the O6 position of guanine and w…	Broad Institute
IVANOVA_HEMATOPOIESIS_STEM_CELL_SHORT_TERM	-2.08553	-1.61996	-1.88676	0.0914176	0.166167	0.117849	PRKCA,IMPAD1,BCLAF1,DNTT,MATR3,KIF16B	Genes in the expression cluster 'ST-HSC Shared': up-regulated in short term hematopoietic stem cells (ST-HSC) from adult bone marrow and fetal liver.	Mechanisms regulating self-renewal and cell fate decisions in mammalian stem cells are poorly understood. We determined global gene expression profiles for mouse and human hematopoietic stem cells and other stages of the hematopoietic hierarchy. Murine and human hematopoietic stem cells share a number of expressed gene products, which define key conserved regulatory pathways in this developmental…	Washington University
TAKEDA_TARGETS_OF_NUP98_HOXA9_FUSION_10D_DN	-2.03957	-2.70058	-0.384679	0.0502854	0.0112686	0.703189	NRP1,RASSF4,PID1,RGL1,ID3,HSPC159,PDE4DIP,RASGRP1,RAB42,CD59,MREG,CD9,SLFN13,FCHO2,SLC38A6,PYROXD2,SGTB,CD24,LHFPL2,RAP1A,MAPK13,ABHD12,BLNK,RAPH1,CEBPE,CTSB,IL7R,RPS6KA2,RIT1,FUCA1,SGK1	Genes down-regulated in CD34+ [Gene ID=947] hematopoetic cells by expression of NUP98-HOXA9 fusion [Gene ID=4928, 3205] off a retroviral vector at 10 days after transduction.	NUP98-HOXA9, the chimeric protein resulting from the t(7;11)(p15;p15) chromosomal translocation, is a prototype of several NUP98 fusions that occur in myelodysplastic syndromes and acute myeloid leukemia. Here we identify the effects of NUP98-HOXA9 on primary human hematopoietic progenitor/stem cells and the changes in gene expression that underlie those effects. To study the role of NUP98-HOXA9 …	Broad Institute
KIM_MYCN_AMPLIFICATION_TARGETS_UP	-2.03945	-1.9839	-1.73942	0.0506087	0.0568041	0.0925674	TUB,L3MBTL4,LRMP,RGL1,ZNRF3,ODZ2,SCFD2,CAMK4,DICER1,ZDHHC2,CREB3L4,STK39,ADRBK2,ZSWIM6,CLYBL,PRDX4,ENO1,SFI1,RPIA,NME1,IMP4,ADCY9,DGKZ,MACF1,AKR1B1,AP1S2,POP1,FANCC,IER5,ANGPTL2	Genes positively correlated with amplifications of MYCN [Gene ID=4613] in the SCLC (small cell lung cancer) cell lines.	DNA amplifications and deletions frequently contribute to the development and progression of lung cancer. To identify such novel alterations in small cell lung cancer (SCLC), we performed comparative genomic hybridization on a set of 24 SCLC cell lines, using cDNA microarrays representing approximately 22,000 human genes (providing an average mapping resolution of &lt;70 kb). We identified locali…	Broad Institute
THUM_SYSTOLIC_HEART_FAILURE_DN	-2.03898	-4.45318	0.587544	0.0430673	1.56e-05	0.557652	SORBS2,LOC100128590,PDE7A,SNRPN,COX15,RBBP6,SMAD4,MMP15,NEDD4L,DPY19L2P2,DENND1B,TCF12,RPL23AP32,CHPT1,SLC38A1,NKTR,PPM1A,LOC100130097,USP34,TTC3,RPS27,FAM129A,NLN,DPF3,TMEM59,PPTC7,SFRS18,TANC1,SYNE1,KIAA1659,SLC25A29,UBE3C,PSD3,SFRS4,KLF12,WDR61,SLC25A36,CFDP1,AGAP4,PDLIM5,ZNF493,ELL2,ZNF638,TRA2A,CLN8,SPAG9,STRBP,SFRS2IP,LOC641298,FAM98A,NDUFA5,HSPD1,KLHDC10,MLLT10,PCMTD2,UQCRC2,ZNF131,UBN1,CP…	Genes down-regulated in samples with systolic heart failure compared to normal hearts.	BACKGROUND: Chronic heart failure is characterized by left ventricular remodeling and reactivation of a fetal gene program; the underlying mechanisms are only partly understood. Here we provide evidence that cardiac microRNAs, recently discovered key regulators of gene expression, contribute to the transcriptional changes observed in heart failure. METHODS AND RESULTS: Cardiac transcriptome analy…	Broad Institute
MARTORIATI_MDM4_TARGETS_FETAL_LIVER_DN	-2.02518	-1.06398	-2.1428	0.0444512	0.288882	0.0335862	NRP1,NAB1,ATRX,F2R,ZFP36L2,MYB,MDM4,CKAP4,SP4,GRB10,SHROOM3,SLC39A8,PLAGL1,KAT2B,PIK3R1,KIN,RPS6KB1,ARHGAP5,DBT,DHX9,ARNT,BUB1,THRAP3,MAPKAPK2,ALDH3A2,POLE3,CYTH3,BCLAF1,EIF5B,TGFBR1,MBD1,ELL2,NRAS,MATR3,PELI1,SFPQ,HUS1,CCAR1,WDR26,ST13,MTDH,TPR,SOX4,TIA1,RBBP9,SEC63,ABCB7,CNOT7,SNX2,PTPLAD1,PPM1B,ENAH,FOXP1,SUZ12,TCF4,ACP1,PPIG,ACTR2,EIF4G1,SMARCA5,UTRN,LMO4,SPIN1,LYPLA1,CSNK1D,MIA3,FZD1,TRAK2,C…	Genes down-regulated in non-apoptotic tissues (fetal liver) after MDM4 [Gene ID=4194] knockout.	The p53 tumour suppressor functions as a transcriptional activator, and several p53-inducible genes that play a critical proapoptotic role have been described. Moreover, p53 regulates the expression of various proteins participating in autoregulatory feedback loops, including proteins that negatively control p53 stability (Mdm2 and Pirh2) or modulate stress-induced phosphorylation of p53 on Ser-4…	Broad Institute
MYLLYKANGAS_AMPLIFICATION_HOT_SPOT_17	-2.01853	-0.669788	-1.33371	0.083311	0.524464	0.22406	ARNT,ABL2,TPM3,TPR,SDHC,FH,PRCC,NTRK1	Amplification hot spot 17: colocalized fragile sites and cancer genes in the 1q11-q44 region.	DNA copy number amplifications activate oncogenes and are hallmarks of nearly all advanced tumors. Amplified genes represent attractive targets for therapy, diagnostics and prognostics. To investigate DNA amplifications in different neoplasms, we performed a bibliomics survey using 838 published chromosomal comparative genomic hybridization studies and collected amplification data at chromosome b…	Broad Institute
ELVIDGE_HIF1A_AND_HIF2A_TARGETS_DN	-1.99557	-1.23385	-1.79815	0.0507682	0.222322	0.0774489	EGLN1,WSB1,RBPJ,AKAP12,ITPR1,BNIP3,CAV1,PFKFB3,PAM,PLAUR,PDK1,GBE1,PGM1,DPYSL2,CITED2,HK2,KDM4B,NOL3,P4HA1,GLRX,GYS1,INSIG2,ANKZF1,PLAC8,FAM162A,ZNF654,ALDOC,P4HA2,BNIP3L,RRAGD,DSC2,ZNF292,CSRP2,SFXN3,SRD5A3,PGK1,VEGFA,SH2B2,CXCR4,YEATS2,PLIN2,CCNG2,ZNF395,PGAP1,EGFR,QSOX1,EIF5A,MXI1,FAM13A,ILVBL,FYN,BHLHE40,ERO1L,OBSL1,ENO2,SERPINE1,ADM,S100A4	Genes down-regulated in MCF7 cells (breast cancer) after knockdown of both HIF1A and HIF2A [Gene ID=3091, 2034] by RNAi.	Studies of gene regulation by oxygen have revealed novel signal pathways that regulate the hypoxia-inducible factor (HIF) transcriptional system through post-translational hydroxylation of specific prolyl and asparaginyl residues in HIF-alpha subunits. These oxygen-sensitive modifications are catalyzed by members of the 2-oxoglutarate (2-OG) dioxygenase family (PHD1, PHD2, PHD3, and FIH-1), raisi…	Broad Institute
SCHLOSSER_SERUM_RESPONSE_DN	-1.98524	-2.27667	-1.11883	0.0476518	0.0232186	0.263739	CHMP2B,SQLE,E2F5,FAM3C,PRKAR2B,SEC24A,RNF24,PTPRK,ATP8A1,INSIG1,DSTN,RAB1A,HS2ST1,LEF1,ACSL4,AKAP12,CLIC4,ELOVL5,ANKRD28,ZFYVE16,IRF4,SLC39A8,TRIM9,PRKAR1A,TOR1AIP1,DOPEY2,TCF12,SOCS6,PPP3CC,KIN,NUP160,PPM1A,SKP1,PTPN13,NSL1,RCHY1,EFHA1,NCBP2,BET1,ELMO1,CBR4,SERBP1,TMEM59,DYRK3,UBA3,DHX9,CTH,MEGF8,DDX5,HSPA4,LRIG1,KIAA1033,ATP11B,TAOK3,PSD3,RASGRP1,TMED2,TCF3,PPWD1,LAMC1,SSBP2,PPFIA1,SUB1,BCLAF1,…	Cluster 4: genes down-regulated in B493-6 cells (B lymphocytes) upon serum stimulation but not affected by MYC [Gene ID=4609].	Proliferation of higher eukaryotic cells is triggered by the proto-oncogene c-myc (myc), which is induced downstream of a large number of growth factor receptors. Myc, a basic helix-loop-helix leucine zipper transcription factor, transmits growth signals by up- and downregulation of target genes. The importance of Myc in growth control is well established. However, the number of growth control ge…	Broad Institute
PETRETTO_CARDIAC_HYPERTROPHY	-1.97327	-1.32123	-1.98592	0.0719448	0.211065	0.0703699	ST3GAL6,SNAP23,ARID5B,CRIM1,ABAT,OSBPL8,RTN4,CPNE3,TUBA1B,DDX3X,ACTB,LTBP3,ANXA4	Genes that correlated most highly with left ventricular mass (LVM) index.	Left ventricular mass (LVM) and cardiac gene expression are complex traits regulated by factors both intrinsic and extrinsic to the heart. To dissect the major determinants of LVM, we combined expression quantitative trait locus1 and quantitative trait transcript (QTT) analyses of the cardiac transcriptome in the rat. Using these methods and in vitro functional assays, we identified osteoglycin (…	Broad Institute
ENK_UV_RESPONSE_KERATINOCYTE_DN	-1.96777	-2.00629	-1.17597	0.0498077	0.045521	0.240331	SQLE,ARHGEF4,CD58,ATRX,NMT2,MYO10,CNOT2,TJP2,SMAD4,GNAQ,ELOVL5,IGSF3,IGF2BP3,PRKAR1A,DOPEY2,CPOX,SVIL,CCDC6,PGRMC2,DYRK2,TARBP1,RPP30,BET1,SLC11A2,CD46,SIAH1,TCFL5,TPST2,TRIM38,SFRS14,MARK3,MTF2,DHX9,DDX42,SFRS1,ACADSB,PKD2,PIP4K2B,SERPINE2,CUX1,SNX4,PCGF3,IKBKAP,CDK2,SMC1A,UGDH,SNTB2,COG5,GBE1,BPTF,TMX1,PSMG1,DCAF8,AUH,WASF1,UBR5,G3BP1,FASN,CAMKK2,CPD,CTNNAL1,IPO5,FMR1,ACTL6A,PFKM,CRADD,ZNF638,P…	Genes down-regulated in NHEK cells (normal epidermal keratinocytes) after UVB irradiation.	In order to obtain a comprehensive picture of the molecular events regulating cutaneous photodamage of intact human epidermis, suction blister roofs obtained after a single dose of in vivo ultraviolet (UV)B exposure were used for microarray profiling. We found a changed expression of 619 genes. Half of the UVB-regulated genes had returned to pre-exposure baseline levels at 72 h, underscoring the …	Broad Institute
PASQUALUCCI_LYMPHOMA_BY_GC_STAGE_UP	-1.94967	-2.63678	-0.727567	0.0529748	0.00919983	0.467949	TACC2,RHOBTB1,TJP1,TRIB1,ABCA1,SEC24A,XBP1,RHOBTB3,DENND5B,PECI,TANC2,ANKRD6,CKAP4,IRF4,SHROOM3,EPDR1,ENTPD1,FUT4,TPST2,IGF1R,AGPAT5,REXO2,RRP1B,GABRA4,TOP1MT,NBEA,SDC1,FADS2,DUSP22,CITED2,NCKAP1,ARMCX2,ELL2,ATP2B4,PPAPDC1B,CPEB3,SPCS2,SEC24D,ERGIC1,BBS7,LAX1,SPINT2,MTDH,ABCC1,BMP8B,TRPT1,MCFD2,CNPY2,LAPTM4A,UBE2J1,MAGED1,IRS2,PRAF2,HSP90B1,ARMCX3,FNDC3A,RRBP1,TMEM38B,EDEM2,DUSP14,AIG1,CCNG1,TST,…	Genes up-regulated in post-GC, BCL6 [Gene ID=604] dependent B cell non-Hodgkin's lymphoma (B-NHL) vs MYC [Gene ID=4609] driven pre-GC lymphoma; GC = germinal center.	Most human B cell non-Hodgkin's lymphomas (B-NHLs) derive from germinal centers (GCs), the structure in which B cells undergo somatic hypermutation (SHM) and class switch recombination (CSR) before being selected for high-affinity antibody production. The pathogenesis of B-NHL is associated with distinct genetic lesions, including chromosomal translocations and aberrant SHM, which arise from mist…	Broad Institute
CAIRO_HEPATOBLASTOMA_POOR_SURVIVAL	-1.93955	-0.848422	-1.71263	0.124441	0.443992	0.161942	E2F5,ALDH2,BUB1,DLGAP5,NLE1	Genes whose expression classifies hepatoblastoma tumors as belonging to either rC1 or rC2 subtypes and whose expression predicts poor survival.	Hepatoblastoma, the most common pediatric liver cancer, is tightly linked to excessive Wnt/beta-catenin signaling. Here, we used microarray analysis to identify two tumor subclasses resembling distinct phases of liver development and a discriminating 16-gene signature. beta-catenin activated different transcriptional programs in the two tumor types, with distinctive expression of hepatic stem/pro…	Broad Institute
RIGGINS_TAMOXIFEN_RESISTANCE_DN	-1.93164	-2.82359	-0.602599	0.0556494	0.00552165	0.547858	GREB1,SCARB2,NAB1,SLC39A6,RBPJ,HS2ST1,PMS1,BTBD3,FAM134B,SP3,TBC1D9,ARID5B,KIAA0232,PIK3R1,TNFSF10,DSG2,PYGL,DNAJC15,EIF1AX,IGF1R,DLG1,VPS13B,RAI14,UXS1,PSD3,UGDH,MAPKAPK2,CASK,LGALS8,CPD,PDLIM5,UBXN4,ARHGAP12,CREBZF,PDS5A,IFIT5,RANBP2,PTPN11,CD302,INSIG2,ABAT,PHTF2,NT5DC2,UBA6,ARFGEF1,GBAS,TSPAN5,ADAM9,CLUAP1,ZNF217,UBE2L6,SMARCA5,CLGN,CD47,SCCPDH,TMEM123,ADCY3,SLC5A3,PAPOLA,TMEM33,IL6ST,SLC35A3…	Genes down-regulated SUM44/LCCTam cells (breast cancer) resistant to 4-hydroxytamoxifen [PubChem=63062] relative to the parental SUM44 cells sensitive to the drug.	One-third of all estrogen receptor (ER)-positive breast tumors treated with endocrine therapy fail to respond, and the remainder is likely to relapse in the future. Almost all data on endocrine resistance has been obtained in models of invasive ductal carcinoma (IDC). However, invasive lobular carcinomas (ILC) comprise up to 15% of newly diagnosed invasive breast cancers each year and, whereas th…	Broad Institute
POOLA_INVASIVE_BREAST_CANCER_DN	-1.93051	-1.45682	-1.79641	0.0595893	0.151815	0.0788584	SORBS2,FRZB,TAPT1,SLC39A6,MYB,ITPR1,NEDD4L,CLMN,PIK3R1,FLNB,ALDH4A1,SSH3,IGF1R,LTBP4,ACADSB,SLC27A6,CD59,KDM4B,TRA2A,NAV3,CELSR2,IGFBP2,RABEP1,ATHL1,TP53I11,KCTD2,OXTR,ANKH,BST2,ZDHHC11,PEX6,IFT140,EXOC7,MYLK,DNAJC12,LTBP3,SYMPK,XYLT2,TPM2,SLC25A37,TIMM44,RABGAP1,CDK10,NQO1,CAPN3,GATA3,HIST1H2AC,PDGFA	Genes down-regulated in atypical ductal hyperplastic tissues from patients with (ADHC) breast cancer vs those without the cancer (ADH).	Breast cancer is the second leading cause of cancer death for women in the United States. In 2005, about 215,000 cases of invasive breast cancer (IBC) and 50,000 cases of ductal carcinoma in situ will be diagnosed and 40,000 women will die of IBC in the US. Yet there is presently no molecular marker that can be used to detect a precancerous state or identify which premalignant lesions will develo…	Broad Institute
RICKMAN_TUMOR_DIFFERENTIATED_WELL_VS_MODERATELY_UP	-1.92867	-2.17869	-1.21628	0.057607	0.0325396	0.227744	E2F5,PRKAR2B,TRAF5,LEF1,MYB,SP4,ALDH5A1,EZH1,CHPT1,USP34,FAM171A1,TARBP1,MSI2,MECOM,SOS1,SSBP2,MYLIP,FAM117A,ZDHHC2,ENPP4,SCPEP1,UBL3,ME2,MYST4,SFRS7,TRIM2,ABCC5,NCOA1,EDEM2,GLCCI1,PIK3R3,LMO4,FAM118A,ACSS1,GPD1L,FBXL14,ZNF550,ZNF207,TIFA,ANKH,PHF8,TMX4,ZNF513,ZNF238,ATAD2B,KIAA0528,LOC100132999,CNPY3,IQCB1,GGA2,LPIN1,LBH,ABHD12,MYST2,HEATR5B,USP21,ASXL2,SUOX,SFT2D3,DNAJC4,MRPL33,CAPS,MAP2K6,PASK…	Up-regulated genes that vary between HNSCC (head and neck squamous cell carcinoma) groups formed on the basis of their level of pathological differentiation: well vs moderately differentiated tumors.	Propensity for subsequent distant metastasis in head and neck squamous-cell carcinoma (HNSCC) was analysed using 186 primary tumours from patients initially treated by surgery that developed (M) or did not develop (NM) metastases as the first recurrent event. Transcriptome (Affymetrix HGU133_Plus2, QRT-PCR) and array-comparative genomic hybridization data were collected. Non-supervised hierarchic…	Broad Institute
DAZARD_RESPONSE_TO_UV_NHEK_DN	-1.9246	-3.18224	-0.258917	0.0555876	0.00167561	0.795945	KIAA0802,HMGA2,AKR1C3,E2F5,TLE4,PIK3C3,ATRX,PALM2-AKAP2,RBPJ,MED13L,BTBD3,SP3,ARID5B,IGF2BP3,KIAA0232,OTUD4,NRIP1,CCDC93,DYRK2,RCHY1,SACS,RSBN1,SART3,SFRS18,VPS13B,ZCCHC14,TUBGCP3,MAML1,RRP1B,PIP4K2B,PSD3,USP6NL,BPTF,SSBP2,ZBED4,SLC25A36,UBR5,BACH1,PHF3,ZNF638,RRS1,NAV3,CPEB3,SATB1,PHLPP1,CCNE1,LARP7,SFRS2IP,MYST3,PAFAH1B1,UBL3,TRIM13,RAPGEF5,TAF11,ZNF146,INSIG2,CBFA2T2,KDM5A,ZNF451,CNOT4,CHD1,MY…	Genes down-regulated in NHEK cells (normal keratinocytes) by UV-B irradiation.	To gain insight into the transformation of epidermal cells into squamous carcinoma cells (SCC), we compared the response to ultraviolet B radiation (UVB) of normal human epidermal keratinocytes (NHEK) versus their transformed counterpart, SCC, using biological and molecular profiling. DNA microarray analyses (Affymetrix), approximately 12000 genes) indicated that the major group of upregulated ge…	Washington University
MCCABE_BOUND_BY_HOXC6	-1.91524	-2.54126	-0.788616	0.0568744	0.0117961	0.431261	SORBS2,PCP4,CXCR7,SQLE,ZNF788,BTBD3,TBC1D9,ZNF561,FAM69A,RBAK,MTHFD2L,CCDC132,ZFP90,STAMBPL1,CCDC92,SART3,ZNF84,MTF2,ZNF182,FBXO7,ZFP2,PGM2L1,ZCCHC14,ZFP82,ERRFI1,LPAR2,PCGF3,FGFR1OP2,PDE4DIP,LOC220594,RIMBP2,VPS35,ALDH3A2,GAS2,CYTH3,SMG1,CCDC41,MPP1,CREB3L4,ALDH18A1,SULF2,AMBRA1,DHODH,KLF5,EID1,ERCC4,TCTN3,PARD6B,CBFA2T2,CARD8,ARHGAP33,ATM,OSBP,FLCN,MYO9B,TPT1,CHD9,SGMS1,AGBL3,RBM12B,ZNF664,DOCK…	Genes whose promoters where bound by HOXC6 [Gene ID=3223] in LNCaP cells (prostate cancer), according to a ChIP-chip analysis.	Homeobox transcription factors are developmentally regulated genes that play crucial roles in tissue patterning. Homeobox C6 (HOXC6) is overexpressed in prostate cancers and correlated with cancer progression, but the downstream targets of HOXC6 are largely unknown. We have performed genome-wide localization analysis to identify promoters bound by HOXC6 in prostate cancer cells. This analysis ide…	Broad Institute
MAINA_VHL_TARGETS_DN	-1.91091	-2.28393	-0.0329578	0.114252	0.0711874	0.974983	BNIP3,TNFSF10,GBE1,CTGF,VEGFA,BHLHE40	Genes down-regulated in RCC4 cells (renal cell carcinoma) engineered to stably express VHL [Gene ID=7428] off a plasmid vector.	Upregulation of hypoxia-inducible factors HIF-1 and HIF-2 is frequent in human cancers and may result from tissue hypoxia or genetic mechanisms, in particular the inactivation of the von Hippel-Lindau (VHL) tumour suppressor gene (TSG). Tumours with VHL inactivation are highly vascular, but it is unclear to what extent HIF-dependent and HIF-independent mechanisms account for pVHL tumour suppresso…	Broad Institute
DELYS_THYROID_CANCER_DN	-1.89313	-2.61401	-0.860678	0.0621469	0.0107841	0.392122	BMP2,PROM1,KIT,TLE4,TBC1D4,GNAI1,LDB2,SORD,ZFP36L2,AKAP12,ITPR1,ALDH2,CLMN,NUCB2,GNG11,SDC2,SLC38A1,TNFSF10,ELMO1,ALDH4A1,SALL2,CTH,ID3,SYNE1,HHEX,FHL1,TFPI,CITED2,WWOX,MDM1,PRKACB,RPS6KA5,DNAJB4,UCHL5,PRPSAP1,IQGAP2,TLE1,MTMR4,GAS1,SETBP1,ADD3,SPTBN1,SLC16A2,CSRP2,CPNE3,FOLR1,FABP5,PRKX,ZDHHC11,ALDH7A1,PHYH,ALDH6A1,PRKCQ,NRN1,TGFBR3,COL9A3,SLC25A15,GCAT,TNFAIP8,LIMK2,ZNF302,SH3BGR,MT1F,TOB1,BCL2…	Genes down-regulated in papillary thyroid carcinoma (PTC) compared to normal tissue.	The purpose of this paper is to correlate the molecular phenotype of papillary thyroid carcinoma (PTC) to their biological pathology. We hybridized 26 PTC on microarrays and showed that nearly 44% of the transcriptome was regulated in these tumors. We then combined our data set with two published PTC microarray studies to produce a platform- and study-independent list of PTC-associated genes. We …	Broad Institute
GAZDA_DIAMOND_BLACKFAN_ANEMIA_MYELOID_DN	-1.88854	-0.483835	-2.29049	0.0701591	0.632553	0.03035	RBBP6,PQBP1,MYLIP,CD59,RPL15,ARIH2,EID1,PHB,ZNF91,COX5B,LUZP1,PXMP2,RAB4A,MRPL23,LSM7,POLR2I,COX11,HADHA,RYBP,TAX1BP1,UROD,DCLRE1C,RPL10L,RPL28,DCTN3,CHMP4A,MAPK1	Genes down-regulated in myeloid progenitor cells isolated from bone marrow of patients with Diamond-Blackfan anemia (DBA) and mutated RPS19 [Gene ID=6223].	Diamond-Blackfan anemia (DBA) is a broad developmental disease characterized by anemia, bone marrow (BM) erythroblastopenia, and an increased incidence of malignancy. Mutations in ribosomal protein gene S19 (RPS19) are found in approximately 25% of DBA patients; however, the role of RPS19 in the pathogenesis of DBA remains unknown. Using global gene expression analysis, we compared highly purifie…	Broad Institute
SCHLOSSER_MYC_TARGETS_AND_SERUM_RESPONSE_DN	-1.88646	2.45432	-4.54376	0.0663297	0.0184497	4.8e-05	TRIM14,MRPL19,EIF1AX,LDHA,RRS1,SRPK1,AKAP1,SRRM2,CSE1L,AMD1,PAICS,EBNA1BP2,PRDX4,EXOSC7,DKC1,UTP18,HDGF,ADCY3,BAG2,MYC,FABP5,RPIA,HSPA9,PRKRIR,SYNCRIP,PRNP,PPAT,RPP40,CUL1,ODC1,PA2G4,RAN,IRAK1,MXI1,UCHL3,RSL1D1,FTSJ1,DDX21,CEBPZ,TIMM17A,BYSL,TFDP1	Cluster 6: genes down-regulated in B493-6 cells (B lymphocytes) by MYC [Gene ID=4609] in combination with serum but not affected by serum alone; they are also up-regulated by MYC alone.	Proliferation of higher eukaryotic cells is triggered by the proto-oncogene c-myc (myc), which is induced downstream of a large number of growth factor receptors. Myc, a basic helix-loop-helix leucine zipper transcription factor, transmits growth signals by up- and downregulation of target genes. The importance of Myc in growth control is well established. However, the number of growth control ge…	Broad Institute
HADDAD_T_LYMPHOCYTE_AND_NK_PROGENITOR_UP	-1.88191	-1.96054	-1.27722	0.0669595	0.0567506	0.20871	HMGA2,COL5A1,FAM3C,PTPRD,TJP2,ARMCX1,ASAP2,TNFSF10,FXR1,ILF3,ID3,LRIG1,KIAA1033,MECOM,BCLAF1,FAM117A,ARMCX2,PHF3,PHLPP1,DDX17,MDK,FOXO1,HSPA13,ZNF165,HSPA5,CCDC88A,TRO,MYH10,HSPB1,RIOK3,RASA1,ZNF148,SMARCA2,PPM1H,PTK2,HIST1H2BG,SERPINI1,HLA-DRB4,GRK5,GATA3,SMAD7,TPM1	Genes up-regulated in hematopoietic progenitor cells (HPC) of T lymphocyte and NK (natural killer) lineage.	The early stages of human lymphopoiesis are poorly characterized. Here, we compared the lymphoid potential of a novel umbilical cord blood CD34(+)CD45RA(hi)CD7(+) hematopoietic progenitor cell (HPC) population with that of CD34(+)CD45RA(hi)Lin(-)CD10(+) HPCs, previously proposed as candidate common lymphoid progenitors. Limiting-dilution and clonal analysis, fetal thymic organ cultures, and cultu…	Broad Institute
WALLACE_PROSTATE_CANCER_RACE_DN	-1.86839	-0.786699	-2.01193	0.0671374	0.434897	0.0492277	ST20,FAM134B,ZNF606,CHKA,EIF4B,NARS2,ZNF37B,PYGL,CBR4,EIF1AX,PCGF3,LOC286434,LOC100170939,LGALS8,MAPK8,SMA4,ENPP4,EIF2AK1,RABIF,KLHDC10,TRIM2,ZNF654,ENOSF1,EFTUD1,PATZ1,TLE1,RABEP1,EIF2S3,RAB3GAP1,VPS53,SCCPDH,PTK7,LOC440434,SRD5A3,RBM3,PIK3CA,GLTP,INO80B,GTF2F1,ADI1,MEST,CSGALNACT1,EIF2S1,GPATCH2,RPL37A,MTMR2,ZNF443,DHFR,ZMYND8,NQO1,PDE3B,STYXL1,SLC39A4,ADRB1,ELOVL6	Genes down-regulated in prostate cancer samples from African-American patients compared to those from the European-American patients.	The incidence and mortality rates of prostate cancer are significantly higher in African-American men when compared with European-American men. We tested the hypothesis that differences in tumor biology contribute to this survival health disparity. Using microarray technology, we obtained gene expression profiles of primary prostate tumors resected from 33 African-American and 36 European-America…	Broad Institute
YAO_TEMPORAL_RESPONSE_TO_PROGESTERONE_CLUSTER_0	-1.86334	-2.09334	-1.37061	0.070823	0.0436327	0.179224	PROM1,ABLIM1,NT5E,ABCA1,KLHL24,BNIP3,NR1D2,EIF4B,DDX6,CPD,BACH1,RECK,GLUL,ST6GAL1,VAMP4,TMEM159,ADRB2,ALDOC,FOXP1,RHOQ,YPEL3,BBS9,HSD17B11,CCNG2,TXNDC16,CASP4,PNRC1,RAD51L1,MXI1,HAUS4,MAP1LC3B,DBP,ALAS1,WDR45,RTN2,ANGPTL2	Genes co-regulated in uterus during a time course response to progesterone [PubChem=5994]: SOM cluster 0.	Human infertility and recurrent pregnancy loss caused by implantation defects are poorly understood. Hoxa-10-deficient female mice have severe infertility and recurrent pregnancy loss due to defective uterine implantation. Gene expression profiling experiments reveal that Hoxa-10 is an important regulator of two critical events in implantation: stromal cell proliferation and local immunosuppressi…	Broad Institute
GARGALOVIC_RESPONSE_TO_OXIDIZED_PHOSPHOLIPIDS_MAGENTA_DN	-1.8623	1.06659	-3.65262	0.0954631	0.313932	0.0052959	LDOC1L,RSBN1L,GPAM,ETAA1,AGGF1,KBTBD6,RANBP6,DBR1,IMP3,DIDO1	Genes from the magenta module which are down-regulated in HAEC cells (primary aortic endothelium) after exposure to the oxidized 1-palmitoyl-2-arachidonyl-sn-3-glycerophosphorylcholine (oxPAPC).	Oxidized phospholipids are thought to promote atherogenesis by stimulating endothelial cells (ECs) to produce inflammatory cytokines, such as IL-8. In studies with mouse models, we previously demonstrated that genetic variation in inflammatory responses of endothelial cells to oxidized lipids contributes importantly to atherosclerosis susceptibility. We now show that similar variations occur in c…	Broad Institute
MURAKAMI_UV_RESPONSE_1HR_UP	-1.84857	-1.53938	-1.01457	0.106991	0.167605	0.344089	PTPRF,DAPK1,CD9,CASP10,SEPT7,NME1,KRT10,MAP3K14	Genes up-regulated in primary keratinocytes at 1 h after UVB irradiation.	Ultraviolet B irradiation initiates and promotes skin cancers, photo-aging, and immune suppression. In order to elucidate the effect of these processes at the level of gene expression, we used cDNA microarray technology to examine the effect of ultraviolet B irradiation on 588 cancer-related genes in human keratinocytes at 1, 6, and 24 h post-irradiation with a mildly cytotoxic dose of ultraviole…	Broad Institute
WAMUNYOKOLI_OVARIAN_CANCER_GRADES_1_2_DN	-1.84738	-2.10539	-1.19347	0.0736735	0.0429516	0.241194	FRMD4B,PODXL,TTC28,WSB1,ARMCX1,RGL1,ELOVL5,BNIP3,CAV1,SERPING1,LGALS8,ATP2B4,CTDSP2,SFPQ,DPYD,EEF1A1,ST13,RUFY3,PLSCR3,RHOQ,GAS1,NISCH,SFRS5,TMX4,SNCA,N4BP2L2,PARP6,CLIC5,DOCK11,SLC26A11,SPRY1,IFITM2,TIAM1,WT1	Genes down-regulated in mucinous ovarian carcinoma tumors of grades 1 and 2 compared to the normal ovarian survace epithelium tissue.	PURPOSE: To elucidate the molecular mechanisms contributing to the unique clinicopathologic characteristics of mucinous ovarian carcinoma, global gene expression profiling of mucinous ovarian tumors was carried out. EXPERIMENTAL DESIGN: Gene expression profiling was completed for 25 microdissected mucinous tumors [6 cystadenomas, 10 low malignant potential (LMP) tumors, and 9 adenocarcinomas] usi…	Broad Institute
LANDIS_ERBB2_BREAST_TUMORS_65_UP	-1.82092	-2.68622	-0.0332284	0.0852849	0.0150865	0.973858	ITPR2,DSG2,NDST1,LXN,CD9,CRADD,PERP,RAB18,GOLPH3,BAG2,FOLR1,CMAS,DAP,DUSP6,WSB2,SERP1,IGF2R,PDIA4,ATP6V1A	The 65 most significantly changed (p&lt;0.01) genes out of the 324 genes identified by two analytical methods in the mammary tumors induced by transgenic expression of ERBB2 [Gene ID=2064].	Upregulation of HER2/ErbB2/Neu occurs in 15-30% of human breast cancers and correlates with poor prognosis. Identification of ErbB2/Neu transcriptional targets should facilitate development of novel therapeutic approaches. Development of breast cancer is a multistep process; thus, to identify the transcriptomes associated with different stages of progression of tumorigenesis, we compared expressi…	Broad Institute
XU_GH1_AUTOCRINE_TARGETS_DN	-1.81618	-2.06737	-1.13067	0.0737505	0.0425077	0.262168	TJP1,PODXL,PTPRK,KDM5B,FAM134B,ARID5B,SLC38A1,RPS6KB1,JAK1,IGFBP4,HSPH1,PXDN,ZNF138,CUX1,SBK1,UGDH,NBEA,ST3GAL2,LXN,ULK1,SULF2,PUS7,MCPH1,ISOC1,UBL3,SLK,NUMA1,POMT1,CHD6,B4GALT1,RHOQ,ZNF217,PREX1,REL,NDUFB8,CIT,RBM7,COQ4,GPX4,IPO7,SETD2,PPIP5K2,FTSJD1,PIK3CA,ELOVL2,SDHA,FAM102A,DBN1,CA2,TGIF2,KIAA0101,MAP3K1,TMEM164,PCCB,SLC39A10,RSL1D1,MAGED2,EXOC3,ROD1,NAT1,ADIPOR2,DNAJC1,EIF5,NFYC,BAMBI,EFNB2,…	Genes down-regulated in MFCF-7 cells (breast cancer) upon stable autocrine expression of HG1 [Gene ID=2688].	We have exploited a discrepancy in the oncogenic potential of autocrine and exogenous human growth hormone (hGH) in an attempt to identify molecules that could potentially be involved in oncogenic transformation of the human mammary epithelial cell. Microarray analysis of 19,000 human genes identified a subset of 305 genes in a human mammary carcinoma cell line that were remarkably different in t…	Washington University
YANG_BREAST_CANCER_ESR1_BULK_UP	-1.81345	-1.69357	-1.91987	0.0971088	0.118439	0.0811704	ABCG1,SLC39A6,FAM134B,ELOVL5,MYO5C,TMBIM6,BLVRA,AGGF1,COX6C,CRIP1,TSPAN13,REEP5	Genes up-regulated in bulk samples from early primary breast tumors expressing ESR1 [Gene ID=2099] vs the ESR1 negative samples.	About 70-80% of breast cancers express estrogen receptor alpha (ER-alpha), and estrogens play important roles in the development and growth of hormone-dependent tumors. Together with lymph node metastasis, tumor size, and histological grade, ER status is considered as one of the prognostic factors in breast cancer, and an indicator for hormonal treatment. To investigate genes and pathways that ar…	Broad Institute
GENTILE_UV_RESPONSE_CLUSTER_D9	-1.81288	-2.71655	-0.957429	0.0865632	0.0141451	0.351035	PALM2-AKAP2,RBPJ,KIAA0232,DYRK2,FAM190B,UBR5,CITED2,RRS1,TMEM97,CCNG1,TGIF1,BAT2L2,KIAA0174,NAP1L1,TRIM32,IDI1,CCNA2,SWAP70,ADM	Cluster d9: genes progressively down-regulated in WS1 cells (fibroblast) through 24 h after irradiation with high dose UV-C.	DNA damage caused by UV radiation initiates cellular recovery mechanisms, which involve activation of DNA damage response pathways, cell cycle arrest and apoptosis. To assess cellular transcriptional responses to UVC-induced DNA damage we compared time course responses of human skin fibroblasts to low and high doses of UVC radiation known to induce a transient cellular replicative arrest or apopt…	Washington University
SU_LIVER	-1.80358	-0.796828	-1.80967	0.121349	0.455915	0.12033	SLC25A13,CTH,DHODH,DDT,ARID1A,SLC25A20,GALK1	Genes up-regulated specifically in human liver tissue.	High-throughput gene expression profiling has become an important tool for investigating transcriptional activity in a variety of biological samples. To date, the vast majority of these experiments have focused on specific biological processes and perturbations. Here, we have generated and analyzed gene expression from a set of samples spanning a broad range of biological conditions. Specifically…	Washington University
KYNG_ENVIRONMENTAL_STRESS_RESPONSE_NOT_BY_GAMMA_IN_WS	-1.7983	-1.29036	-0.667934	0.115171	0.237909	0.525578	LCK,HLA-DQA1,GLRX,BNIP3L,SOD1,SYK,TAF1C,FLOT1	Human environmental stress response genes not changed in primary fibroblasts from Werner syndrom (WS) patients in response to gamma radiation.	The accumulation of DNA damage and mutations is considered a major cause of cancer and aging. While it is known that DNA damage can affect changes in gene expression, transcriptional regulation after DNA damage is poorly understood. We characterized the expression of 6912 genes in human primary fibroblasts after exposure to three different kinds of cellular stress that introduces DNA damage: 4-ni…	Broad Institute
NAKAJIMA_MAST_CELL	-1.78323	-2.81155	-0.465676	0.108223	0.0203255	0.652511	HPGD,KIT,RGS10,TSPAN4,PEBP1,DUSP14,CAPG,VAT1,PRDX1,ALAS1	Top 50 most-increased mast cell specific genes.	Mast cells (MCs) and eosinophils are thought to play important roles in evoking allergic inflammation. Cell-type--specific gene expression was screened among 12,000 genes in human MCs and eosinophils with the use of high-density oligonucleotide probe arrays. In comparison with other leukocytes, MCs expressed 140 cell-type--specific transcripts, whereas eosinophils expressed only 34. Among the tra…	Broad Institute
CHEN_LVAD_SUPPORT_OF_FAILING_HEART_DN	-1.7829	-2.14218	-1.23939	0.0979554	0.0516889	0.237111	PDE4B,GIMAP4,NRP1,TNFSF10,IDH1,PDE4D,CLCN3,SLC5A3,LEPROTL1,ZDHHC11,JAM2,CTSB,IFIT1,PTGER4	Down-regulated genesin the left ventricle myocardium of patients with heart failure following implantation of LVAD (left ventricular assist device).	Chronic unloading of the failing heart with a left ventricular assist device (LVAD) can decrease cardiac mass and myocyte size and has the potential to improve contractile function. To study the effect of chronic ventricular unloading on myocardial gene expression, a microarray (U133A, Affymetrix) profiling gene expression was compared before and after LVAD support in seven patients with idiopath…	Washington University
TELAMLROSS2vspreB1_UP	-1.78278	-1.98767	-1.26465	0.0760018	0.0480883	0.207336	GIMAP4,DCHS1,SEMA6A,PROM1,DRAM1,GIMAP6,NT5E,GAB1,FRMD4B,FYB,SOX11,PVRIG,ARHGEF4,PCDH9,KHDRBS3,B4GALT6,FAM108B1,PTPRK,PIK3C3,CD58,NDFIP1,RAB1A,FBN2,WSB1,RCAN1,SLC35E3,MYO10,NCF2,RGL1,TBC1D9,C14orf132,IGF2BP3,STK32B,SAMSN1,IKZF1,HLA-DQA1,LIG4,SDC2,RAG1,DSG2,ELMO1,ARHGEF12,TNS1,TCFL5,RSBN1,CNN2,BIRC7,GTF2I,SFRS1,TSPAN7,DAPK1,TRAF3IP2,EPOR,PILRB,HHEX,CD52,SUB1,GBA3,DICER1,FAM193B,RAB8A,RPL38,CANX,SFR…
MAHADEVAN_IMATINIB_RESISTANCE_UP	-1.77683	-1.3642	-0.348058	0.118845	0.214742	0.738029	MYO10,CYTL1,SERPINE2,CRIM1,SPANXC,CD24,SCN3A,BAMBI	Top genes up-regulated in the GIST (gastrointestinal stromal tumor) cell line resistant to imatinib [PubChem=5291] compared to the parental cell line sensitive to the drug.	KIT or alpha-platelet-derived growth factor receptor (alpha-PDGFR) activating mutations are the pathogenic mechanisms that characterize gastrointestinal stromal tumors (GIST). Despite excellent responses to imatinib mesylate (IM), patients are relapsing. We developed an IM-resistant GIST cell line (GIST-R) from the IM-sensitive GIST882 cell line (GIST-S) by growing these cells in IM. Gene express…	Broad Institute
SCHLOSSER_MYC_AND_SERUM_RESPONSE_SYNERGY	-1.75923	1.75705	-4.65082	0.0894635	0.0898412	7.2e-05	SEPT11,RPL5,SMG7,MTA1,ZNF22,NCLN,MRPS12,FRAT2,NME4,SRM,COG2,DDX28,MRPL12,ARMC6,NDUFS5,POLR2I,FPGS,KHSRP,METAP2,TOMM40,SGTA,FARSA,CCDC85B,LARP1,SCAMP3,SNRPA,ARFIP2,EIF4A1,RNF126	Cluster 3: genes strongly up-regulated in B493-6 cells (B lymphocytes) by a combination of MYC [Gene ID=4609] and serum but not by each of them alone.	Proliferation of higher eukaryotic cells is triggered by the proto-oncogene c-myc (myc), which is induced downstream of a large number of growth factor receptors. Myc, a basic helix-loop-helix leucine zipper transcription factor, transmits growth signals by up- and downregulation of target genes. The importance of Myc in growth control is well established. However, the number of growth control ge…	Broad Institute
OUILLETTE_CLL_13Q14_DELETION_UP	-1.75864	-1.84523	-0.921391	0.0848821	0.0710517	0.361361	RAB1A,SLC15A2,NEDD4L,VCPIP1,ZNF33A,SGK3,ZNF24,PPTC7,TRIM38,KIAA1033,USP6NL,ADAM17,KLHL5,MACROD2,KDM4B,PAFAH1B1,MED6,PHTF2,RUFY3,ZIK1,USP37,BBX,EAF2,GINS4,GLIPR1,ZNF548,ATP5J2,PTPRO,TIPIN,CENPJ,ZNF226,SPNS1,CASP1,CEP250,UBE2Q1,INCENP,PLRG1,TBC1D8,VRK3,CLPB,RPAIN,CDC27,ATAD2,FANCI,IDI2,FRS2,RAG1AP1,MAPK1,ZBTB44,CLASP1	Genes up-regulated in chronic lymphocytic leukemia (CLL) samples bearing deletions in the 13q14 region.	Chronic lymphocytic leukemia (CLL) is a biologically heterogeneous illness with a variable clinical course. Loss of chromosomal material on chromosome 13 at cytoband 13q14 is the most frequent genetic abnormality in CLL, but the molecular aberrations underlying del13q14 in CLL remain incompletely characterized. We analyzed 171 CLL cases for loss of heterozygosity and subchromosomal copy loss on c…	Broad Institute
KAAB_HEART_ATRIUM_VS_VENTRICLE_DN	-1.75608	-1.834	-1.15937	0.0810495	0.0685717	0.248088	SORBS2,ABLIM1,GAB1,PTPRM,HIST2H2BE,PODXL,IMPA2,TBC1D4,RCAN1,TJP2,ALDH5A1,IVNS1ABP,BNIP3,GRAMD1B,FAM115A,TSFM,PCYT2,GLUD2,CHN1,UBA3,SETD4,GBE1,PGM1,AUH,PDLIM5,UNG,PFKM,CRADD,BDH1,ATP5C1,FEM1C,NDUFS1,ARIH2,HRAS,GYS1,WWP1,HIST1H2BI,UBE2G1,CAPN2,TMEM159,SMYD2,STK39,PFKP,POLR2F,MAPKAPK3,ALDOC,PDLIM1,DECR1,RHOQ,DLD,ISCU,VPS13D,AMD1,AFG3L2,NDUFS3,FH,SPTBN1,NDUFS6,CAPNS1,COQ9,MCCC2,FLII,ELAC2,HEBP2,HIST1…	Genes up-regulated in the ventricles of healthy hearts, compared to atria.	To obtain region- and disease-specific transcription profiles of human myocardial tissue, we explored mRNA expression from all four chambers of eight explanted failing [idiopathic dilated cardiomyopathy (DCM), n=5; ischemic cardiomyopathy (ICM), n=3], and five non-failing hearts using high-density oligonucleotide arrays (Affymetrix U95Av2). We performed pair-wise comparisons of gene expression in…	Washington University
CLASPER_LYMPHATIC_VESSELS_DURING_METASTASIS_DN	-1.74342	-2.19169	-0.574502	0.11523	0.0560955	0.579703	NT5E,COL5A1,SDC2,LTBP1,SDC1,SYK,RDX,JAM2,PCOLCE,LTBP2	Selected genes down-regulated during invasion of lymphatic vessels during metastasis.	Invasion of lymphatic vessels is a key step in the metastasis of primary tumors to draining lymph nodes. Although the process is enhanced by tumor lymphangiogenesis, it is unclear whether this is a consequence of increased lymphatic vessel number, altered lymphatic vessel properties, or both. Here we have addressed the question by comparing the RNA profiles of primary lymphatic endothelial cells …	Broad Institute
RICKMAN_METASTASIS_UP	-1.71777	-0.15314	-2.36964	0.0870974	0.878413	0.0185781	FRZB,RPE,SNRPN,METTL9,ATRX,RBBP6,ALS2,RBM25,AGFG1,ZNF606,TAF9B,ARMCX1,PGRMC1,ZFP90,DYRK2,SLC11A2,IDH1,ZNF24,RASSF8,PDXDC1,SALL2,PXDN,HNRNPH1,ZNF271,LGR6,FAM133B,PILRB,ELP2,EP400,GATC,SCFD2,SLC37A3,SVIP,PPWD1,ADAM17,MGA,SFMBT1,TFDP2,ETV4,MYST1,RNF25,SENP2,E2F6,NKAP,PFKM,GPRC5B,SLC16A10,FAM161A,ZMYND11,TIGD1,NDUFS1,TCTN3,ZMYM3,MDM1,TIGD7,ST13,RLIM,LOC729570,PHB,ERCC8,AKAP1,TMEM201,DIS3L2,ZNF133,MTE…	Genes up-regulated in metastatic vs non-metastatic HNSCC (head and neck squamous cell carcinoma) samples.	Propensity for subsequent distant metastasis in head and neck squamous-cell carcinoma (HNSCC) was analysed using 186 primary tumours from patients initially treated by surgery that developed (M) or did not develop (NM) metastases as the first recurrent event. Transcriptome (Affymetrix HGU133_Plus2, QRT-PCR) and array-comparative genomic hybridization data were collected. Non-supervised hierarchic…	Broad Institute
CHEOK_RESPONSE_TO_MERCAPTOPURINE_AND_LD_MTX_DN	-1.71742	-1.24349	-1.54329	0.113887	0.239538	0.151025	CTSL1,USP34,L3MBTL,MRE11A,TCTN3,CHD1L,KIF3A,PIGA,PRKCQ,FZD6,MAN2B2,GCHFR	Genes specifically down-regulated in pediatric acute lymphoblastic leukemia (ALL) patients by mercaptopurine [PubChem=667490] and low-dose methotrexate (LDMTX) [PubChem=4112].	To elucidate the genomics of cellular responses to cancer treatment, we analyzed the expression of over 9,600 human genes in acute lymphoblastic leukemia cells before and after in vivo treatment with methotrexate and mercaptopurine given alone or in combination. Based on changes in gene expression, we identified 124 genes that accurately discriminated among the four treatments. Discriminating gen…	Broad Institute
LAIHO_COLORECTAL_CANCER_SERRATED_DN	-1.7006	-2.02744	-0.668237	0.0934575	0.0464263	0.50618	INPP5D,NIPSNAP3B,RAB15,CCNJ,DLGAP4,KDM5C,PHKB,RPL18,ADD1,MTA1,FMR1,CPNE1,SFPQ,ENGASE,SFRS15,BRD1,SMARCC2,PEX5,ZNF518A,SRRM2,PCMTD2,GFOD1,LRP6,PIGL,GTF2IRD1,LOC100272216,SIN3B,PABPN1,ZNF652,POMZP3,HUWE1,LOC440434,SH2B1,ZNF767,LOC339047,APBB3,STX16,CDK5RAP3,LOC399491,PHF8,ALDH7A1,ELMO2,OGT,MED12,NPIP,REPIN1,KATNB1,KHSRP,MPHOSPH8,SFRS17A,RCBTB1,UPF3A,GRINA,TNPO2,LOC388796,RPL37A,BAT2,ZFP36L1,NCRNA00…	Genes down-regulated in serrated vs conventional colorectal carcinoma (CRC) samples.	Serrated colorectal carcinomas (CRCs) are morphologically different from conventional CRCs and have been proposed to follow a distinct pathway of CRC formation. Despite studies of single molecular events in this tumor type, the diagnosis of serrated CRC relies on morphology and the putative unique biological character of these tumors has not been established. Here we show that the gene expression…	Broad Institute
FARMER_BREAST_CANCER_CLUSTER_5	-1.69591	-1.35516	-0.898397	0.165145	0.246843	0.419764	COL5A1,DACT1,NID2,AEBP1,PCOLCE	Cluster 5: selected 17q21_23 amplicon genes clustered together across breast cancer samples.	Previous microarray studies on breast cancer identified multiple tumour classes, of which the most prominent, named luminal and basal, differ in expression of the oestrogen receptor alpha gene (ER). We report here the identification of a group of breast tumours with increased androgen signalling and a 'molecular apocrine' gene expression profile. Tumour samples from 49 patients with large operabl…	Broad Institute
SENESE_HDAC1_TARGETS_DN	-1.69286	-2.93179	0.149868	0.0928419	0.00397363	0.881097	RASSF4,COL5A1,IMPA2,TIAM2,RHOBTB3,ORAI2,F2R,NMT2,CYTL1,PHLDB2,PRKCA,KLHL22,AASS,ARID5B,ALDH5A1,ELFN2,PGRMC2,FAM115A,FAM171A1,LRRFIP1,TRIM6,GPR137C,FAM190B,CD46,TNS1,EFCAB2,PYGL,SSH3,JAKMIP2,SLC15A4,ZNF260,MRC2,PKD2,EBF1,GOLM1,NUDT6,SDC1,LSS,TMEM135,ERGIC1,FAM85A,STMN3,FDFT1,SOX12,TIA1,TRIM2,MAGED1,TUBA1A,TMEM120B,ENAH,CRMP1,BAI2,SET,ZNF608,TCF4,CDC42,TRO,BNIP3L,MYH10,FADS1,CYTH2,FKBP7,UTRN,NARF,Z…	Genes down-regulated in U2OS cells (osteosarcoma) upon knockdown of HDAC1 [Gene ID=3065] by RNAi.	Posttranslational modifications of core histones are central to the regulation of gene expression. Histone deacetylases (HDACs) repress transcription by deacetylating histones, and class I HDACs have a crucial role in mouse, Xenopus laevis, zebra fish, and Caenorhabditis elegans development. The role of individual class I HDACs in tumor cell proliferation was investigated using RNA interference-m…	Broad Institute
CHOI_ATL_CHRONIC_VS_ACUTE_DN	-1.68214	-1.85137	-0.330202	0.118359	0.0888714	0.746941	SERBP1,LRRC8D,CTDSP2,GTF3A,HSPD1,MDH1,SPTBN1,NCOA3,SUMO1,CMTM6,LBH,IARS,ATP6V1A	Genes down-regulated in adult T-cell leukemia (ATL), chronic vs acute clinical condition.	Adult T-cell leukemia (ATL) is an intractable malignancy of CD4+ T cells that is etiologically associated with infection by human T-cell leukemia virus-type I. Most individuals in the chronic stage of ATL eventually undergo progression to a highly aggressive acute stage. To clarify the mechanism responsible for this stage progression, we isolated CD4+ cells from individuals in the chronic (n=19) …	Broad Institute
CHEBOTAEV_GR_TARGETS_UP	-1.67521	-1.9107	-1.21285	0.10364	0.0650385	0.234063	SEMA6A,CMAH,HPGD,NRP1,TTC28,MYB,TNFRSF21,ITPR1,SULF2,CPEB3,RECK,ST6GAL1,NT5DC2,MEX3C,ASB7,P4HA2,IQGAP2,BCL2L11,ADD3,RAB11FIP5,FZD1,MGAT4A,LAP3,PMM1,TSPAN13,IFIT2,ATP1A1,TRAK1,SLC26A6,NR3C1,RRM2,FKBP5,DDIT4L	Genes up-regulated in follicular epithelial stem cells after transgenic expression of GR [Gene ID=2908] under control of the keratin5 (K5) [Gene ID=3852] promoter.	Glucocorticoids are potent inhibitors of mouse skin tumorigenesis. The glucocorticoid control of cellular functions is mediated via the glucocorticoid receptor (GR), a well-known transcription factor. Recently, we generated transgenic mice overexpressing GR under control of the keratin5 (K5) promoter, and showed that K5.GR animals are resistant to skin carcinogenesis. Follicular epithelial stem c…	Broad Institute
ALONSO_METASTASIS_DN	-1.67288	-1.26045	-1.54364	0.132889	0.243025	0.161252	GIMAP6,PCDH9,SECISBP2,REST,AKAP13,EPS15,TCOF1,TOB2,IDS	Down-regulated genes in melanoma tumors that developed metastatic disease compared to primary melanoma that did not.	Metastatic disease is the primary cause of death in cutaneous malignant melanoma (CMM) patients. To understand the mechanisms of CMM metastasis and identify potential predictive markers, we analyzed gene-expression profiles of 34 vertical growth phase melanoma cases using cDNA microarrays. All patients had a minimum follow-up of 36 months. Twenty-one cases developed nodal metastatic disease and 1…	Broad Institute
IGARASHI_ATF4_TARGETS_DN	-1.66365	-2.76553	-0.281177	0.101229	0.0074772	0.779511	RHOBTB1,AKR1C3,NAB1,FAM3C,OPN3,DENND5B,NEURL1B,FAM134B,ST8SIA4,WWC3,KIAA0232,GNPTAB,DSG2,SOAT1,RAP1GAP,SFXN1,PGM2L1,TRIM37,LMNB1,KPNA1,LOC283267,DICER1,NCKAP1,ETNK1,GALNT4,SEC24D,SLC35B4,VPS36,PACSIN2,TOMM20,DDHD2,LEPR,SLC22A18,PRKAA1,CREB3L2,SKP2,EPS15,HSPB11,ATP9B,ARPC1A,SORL1,FZD6,PER2,MUDENG,ATF4,TRAK1,DOCK11,LIPA,PEX19,PHGDH,AKT3,PSAT1,ASPH,ASNS,KCNS3,PCK2,SLC7A5,RPS6KA3,SLC3A2,OSTM1,SLC1A4,…	Genes down-regulated in A549 cells (lung cancer) after knockdown of ATF4 [Gene ID=468] by RNAi.	The mechanisms underlying cellular drug resistance have been extensively studied, but little is known about its regulation. We have previously reported that activating transcription factor 4 (ATF4) is upregulated in cisplatin-resistant cells and plays a role in cisplatin resistance. Here, we find out a novel relationship between the circadian transcription factor Clock and drug resistance. Clock …	Broad Institute
BENPORATH_NOS_TARGETS	-1.65901	-0.68398	-1.77715	0.100156	0.495523	0.0784959	ZIC2,SNRPN,RNF24,TLE3,WDR36,GNPTAB,SFRS18,CSRNP2,HHEX,DPYSL2,SFRS4,PPAP2A,KLHL5,UBR5,ARID1B,REST,SPAG9,KLF5,MYST3,SMARCAD1,PARG,TRIM24,MLLT10,IFI16,RNF219,LARGE,PRPF38A,FOXO1,BUB3,SGMS1,CDK17,SET,CTGF,ATP6V1G1,RBM22,COMMD3,UBE2D3,FRAT2,RIF1,PPP2R1B,JUP,ADD3,CDK14,GTPBP3,TNRC6A,CDYL,TMEM170A,USP7,EXOSC9,DHDDS,VPS52,PHF8,KDM3A,MGEA5,TBL1XR1,MED12,SKA2,NUCKS1,KIAA1143,DUSP6,ZEB2,RIC8B,JARID2,SLC44A1…	Set 'NOS targets': genes upregulated and identified by ChIP on chip as targets of the transcription factors NANOG [Gene ID=79923], OCT4[Gene ID=5460], and Sox2 [Gene ID=6657] (NOS) in human embryonic stem cells.	Cancer cells possess traits reminiscent of those ascribed to normal stem cells. It is unclear, however, whether these phenotypic similarities reflect the activity of common molecular pathways. Here, we analyze the enrichment patterns of gene sets associated with embryonic stem (ES) cell identity in the expression profiles of various human tumor types. We find that histologically poorly differenti…	Broad Institute
VANTVEER_BREAST_CANCER_ESR1_UP	-1.65304	-0.969241	-2.0116	0.101885	0.335081	0.0473217	GREB1,SLC39A6,XBP1,MED13L,MYB,SREBF1,FAM134B,TBC1D9,ELOVL5,NEDD4L,KIAA0232,STARD10,IGFBP4,BAG1,MYO5C,ACADSB,APPL2,LRIG1,MYLIP,MREG,KDM4B,RAB11FIP3,LZTFL1,TP53INP1,AQR,SOX12,ABAT,KIAA0141,MRPS27,FAM63A,RNF103,CHD6,TMBIM6,IGBP1,CAMLG,PIGT,PREX1,FUT8,BTF3,MCCC2,FAM179B,SCCPDH,MAST4,AFF1,GPD1L,KCTD3,ZBTB40,IL6ST,COX6C,FGD3,HNRNPA1,GLI3,CCNG2,WDR6,MTMR15,UGCG,LRBA,SYNGR1,FAM102A,KIF13B,SCAMP1,SNX1,NEK…	Up-regulated genes from the optimal set of 550 markers discriminating breast cancer samples by ESR1 [Gene ID=2099] expression: ER(+) vs ER(-) tumors.	Breast cancer patients with the same stage of disease can have markedly different treatment responses and overall outcome. The strongest predictors for metastases (for example, lymph node status and histological grade) fail to classify accurately breast tumours according to their clinical behaviour. Chemotherapy or hormonal therapy reduces the risk of distant metastases by approximately one-third…	Broad Institute
SANA_TNF_SIGNALING_DN	-1.64572	-1.90994	-1.29183	0.11026	0.0657426	0.206281	PECAM1,GIMAP6,NT5E,LDB2,ARL5A,TXNDC5,THSD7A,CDCA7L,PRKCH,CTNNAL1,DDR1,PRKACB,DHRS11,SMYD2,ARHGDIB,DNAJB4,TPT1,CTGF,CAPNS1,GLCE,ZBTB47,JAG2,TXNIP,GBA2,HDAC2,UQCR10,PCTP,NQO1,SSFA2,ANXA2,PPP1R16B	Genes down-regulated in five primary endothelial cell types (lung, aortic, iliac, dermal, and colon) by TNF [Gene ID=7124].	To investigate the potential molecular mediators of tissue-specific recruitment, we explored the influence of different cytokine challenges on gene expression regulation in five primary endothelial cells (ECs), representing two different phenotypes: iliac artery and aortic (macrovascular); lung, colon and dermal (microvascular). We challenged ECs with cytokines that elicit different patterns of i…	Broad Institute
BOYAULT_LIVER_CANCER_SUBCLASS_G6_DN	-1.63987	-0.161193	-2.15227	0.135452	0.875502	0.0598156	TNFSF10,TNS1,RFTN1,RRBP1,EIF2C2,SLC20A1,LSR,CMTM6,LDLR,NUP98	Down-regulated genes in hepatocellular carcinoma (HCC) subclass G6, defined by unsupervised clustering.	Hepatocellular carcinomas (HCCs) are a heterogeneous group of tumors that differ in risk factors and genetic alterations. We further investigated transcriptome-genotype-phenotype correlations in HCC. Global transcriptome analyses were performed on 57 HCCs and 3 hepatocellular adenomas and validated by quantitative RT-PCR using 63 additional HCCs. We determined loss of heterozygosity, gene mutatio…	Broad Institute
SMID_BREAST_CANCER_RELAPSE_IN_BRAIN_DN	-1.63029	-0.776345	-2.29354	0.112846	0.443246	0.0285316	GREB1,SIDT1,ITPR1,TBC1D9,STK32B,NRIP1,PGRMC2,TSFM,PSD3,SMA4,KDM4B,IVD,ASAH1,ZNF91,CLGN,CLCN3,MCCC2,MAST4,PET112L,ZNF446,IL6ST,IKBKB,SLC9A1,N4BP2L2,CRIP1,DNAJC12,DCAF10,QDPR,ALCAM,EVL,MAPKBP1,GATA3,VAV3	Genes down-regulated in brain relapse of breast cancer.	We explored whether the five previously reported molecular subtypes in breast cancer show a preference for organ-specific relapse and searched for molecular pathways involved. The &quot;intrinsic&quot; gene list describing the subtypes was used to classify 344 primary breast tumors of lymph node-negative patients. Fisher exact tests were used to determine the association between a tumor subtype a…	Broad Institute
SMID_BREAST_CANCER_LUMINAL_B_UP	-1.61277	-1.54104	-1.15938	0.112849	0.129371	0.251597	GREB1,SLC39A6,SORD,SREBF1,FAM134B,TBC1D9,ISYNA1,TRIM9,STK32B,DENND1B,ACADSB,EPOR,LOC100170939,NUDT6,SMA4,KDM4B,WWP1,ABAT,IFT122,RSF1,SPAG16,LOC100272216,MRPS30,RABEP1,MCCC2,ZNF652,SCCPDH,SIAH2,KCTD3,IL6ST,ZDHHC11,NOVA1,PLEKHF2,UGCG,CRIP1,SERPINI1,ALG8,DNAJC12,KIAA1467,TNNT1,NAT1,DCAF10,G6PC3,DNAJC1,QDPR,RAB26,GSTZ1,SLC9A3R1,MYT1,EVL,GATA3,RAB11FIP1,SYT1	Genes up-regulated in the luminal B subtype of breast cancer.	We explored whether the five previously reported molecular subtypes in breast cancer show a preference for organ-specific relapse and searched for molecular pathways involved. The &quot;intrinsic&quot; gene list describing the subtypes was used to classify 344 primary breast tumors of lymph node-negative patients. Fisher exact tests were used to determine the association between a tumor subtype a…	Broad Institute
LU_AGING_BRAIN_DN	-1.59726	-3.54957	0.400475	0.112272	0.000512883	0.689365	ABCG1,PECAM1,GREB1,PODXL,TLE4,RHOBTB3,PMP22,MYO10,GPR125,CLIC4,SNAP23,CAV2,GNG11,TOR1AIP1,SMC3,SDC2,FAM115A,PTPN13,CAV1,ABCD3,ALDH4A1,NPC1,ITPKB,LTBP1,AHCYL2,NIPBL,LRIG1,IQCK,PDE4DIP,PPAP2A,PPFIA1,VEGFB,UBR5,ZBTB1,SMA4,DDR1,PDLIM5,ACTL6A,PHF3,UNG,GPRC5B,YES1,NT5C2,CD302,OFD1,IFI16,PCF11,PIK3C2A,LITAF,ITGB1,GPR137B,KDSR,CSRP1,TST,LPP,QKI,FADS1,SCP2,TGIF1,PTP4A2,GAB2,ADD3,ZNF652,HEBP2,TMEM123,AFF1,…	Genes down-regulated in postmortem brain frontal cortex samples from old subjects compared to those from the young ones.	The ageing of the human brain is a cause of cognitive decline in the elderly and the major risk factor for Alzheimer's disease. The time in life when brain ageing begins is undefined. Here we show that transcriptional profiling of the human frontal cortex from individuals ranging from 26 to 106 years of age defines a set of genes with reduced expression after age 40. These genes play central role…	Washington University
CAMPS_COLON_CANCER_COPY_NUMBER_UP	-1.58786	0.659462	-2.36197	0.120001	0.513287	0.0230082	PTPRD,HAP1,GPSM1,PCYT2,FLJ35934,ANKRD10,MSI2,LOC220594,FBXO3,ZDHHC8,KIAA1704,NRAS,LLGL1,XPNPEP1,TOP1,SMCR8,NDUFA4,FLII,P4HB,MAPKAPK5,EFTUD2,THOC4,DNASE1,DUSP1,SMCR7,CSDE1,DIRAS1,TRAF7,TOP3A,PANK4,CANT1,OSBPL11,UPF1,SHMT1,RASD1,DAZAP1,MAFG,ANAPC11,SIRT7,MAFK,NOTCH1,EIF1	Genes from chromosomal copy number gains in a panel of 51 primary colon carcinoma samples.	Genomic aberrations on chromosome 8 are common in colon cancer, and are associated with lymph node and distant metastases as well as with disease susceptibility. This prompted us to generate a high-resolution map of genomic imbalances of chromosome 8 in 51 primary colon carcinomas using a custom-designed genomic array consisting of a tiling path of BAC clones. This analysis confirmed the dominant…	Broad Institute
SESTO_RESPONSE_TO_UV_C2	-1.57667	-1.29764	-1.29173	0.122949	0.202036	0.204055	TJP1,PSME4,NRIP1,SRPK2,SFRS4,ELL2,CTDSP2,MYST3,ZNF146,HNRNPU,GCLC,MORC3,CCNG1,TOP1,FNTA,HNRNPK,ATP13A3,XPO1,STXBP3,ZKSCAN1,UBE2H,RAF1,IFNGR2,CUL3,UGCG,CTPS,TSTA3,KIF5B,PLSCR1,USP11,TIAL1,PCMT1,HIF1A,YY1,RAD21,JAG1,PTPN12,PSMD14,WIPF2,NR3C1	Cluster 2: genes changed in primary keratinocytes by UVB irradiation.	UV radiation is the most important environmental skin aggressor, causing cancer and other problems. This paper reports the use of oligonucleotide microarray technology to determine changes in gene expression in human keratinocytes after UVB treatment. Examination of the effects of different doses at different times after irradiation gave a global picture of the keratinocyte response to this type …	Washington University
LU_TUMOR_VASCULATURE_DN	-1.5676	-1.58464	-1.17571	0.192046	0.188225	0.304911	GREB1,ARX,PRKAR2B,CELF2,ITM2A	Genes down-regulated in endothelial cells derived from invasive ovarian cancer tissue.	Therapeutic strategies based on antiangiogenic approaches are beginning to show great promise in clinical studies. However, full realization of these approaches requires identification of key differences in gene expression between endothelial cells from tumors versus their normal counterparts. Here, we examined gene expression differences in purified endothelial cells from 10 invasive epithelial …	Broad Institute
ASGHARZADEH_NEUROBLASTOMA_POOR_SURVIVAL_DN	-1.56754	-1.43742	-1.26663	0.131261	0.16467	0.218533	GNAI1,HAP1,WDR33,BTBD3,HRK,ICK,PGM2L1,SOX4,USP8,ZNF91,SMARCE1,DDHD2,H2AFV,CHD3,LOC153682,SCN3A,ST7,SPTBN4,CAMTA1,NTRK1,FUBP1,SDK1,TMOD2	Down-regulated genes associated with poor survival prognosis of patients with metastatic neuroblastoma that lack MYCN [Gene ID=4613] amplification.	BACKGROUND: The aggressiveness of metastatic neuroblastomas that lack MYCN gene amplification varies with age--they are least aggressive when diagnosed in patients younger than 12 months and most aggressive when diagnosed in patients older than 24 months. However, age at diagnosis is not always associated with patient survival. We examined whether molecular classification of metastatic neuroblast…	Broad Institute
TURASHVILI_BREAST_DUCTAL_CARCINOMA_VS_DUCTAL_NORMAL_DN	-1.56435	-1.91927	-0.828934	0.12327	0.0599608	0.4106	SORBS2,KIT,ST3GAL6,PSME4,RCAN1,MID1,FZD7,CAV2,ZNF37B,LOC643837,LOC400986,SF1,CMTM8,CD59,MAFF,HOXA9,DLG5,SLC25A45,ZNF667,USP31,TRIM2,SOD2,CYB5R2,LOC389765,FLJ31306,CHL1,LOC203274,INTS10,KBTBD6,PER1,ZNF83,LIN37,RAPGEF2,DUSP1,OXTR,CSNK1A1,SOCS5,SEC14L1,EGFR,LOC649305,MYLK,CHIC2,BCOR,CSDA,TRIP6,RNFT1,ARMCX4,SLC25A37,DSC3,HOXA3,NCOA7,FLJ33630,LOC284454,ZDHHC3,MICAL3,ATP10D,ATF3,TNFRSF10B	Genes down-regulated in ductal carcinoma vs normal ductal breast cells.	BACKGROUND: Invasive ductal and lobular carcinomas (IDC and ILC) are the most common histological types of breast cancer. Clinical follow-up data and metastatic patterns suggest that the development and progression of these tumors are different. The aim of our study was to identify gene expression profiles of IDC and ILC in relation to normal breast epithelial cells. METHODS: We examined 30 sampl…	Broad Institute
LOPEZ_MESOTHELIOMA_SURVIVAL_UP	-1.56025	-1.84143	-0.998524	0.16972	0.11515	0.356577	CREBL2,N4BP2L1,FAM117A,KIAA0040,PCBP2,FABP5,UBA7	Top genes associated with favorable survival after surgery of patients with epithelioid mesothelioma.	Most gene expression profiling studies of mesothelioma have been based on relatively small sample numbers, limiting their statistical power. We did Affymetrix U133A microarray analysis on 99 pleural mesotheliomas, in which multivariate analysis showed advanced-stage, sarcomatous histology and P16/CDKN2A homozygous deletion to be significant independent adverse prognostic factors. Comparison of th…	Broad Institute
RODRIGUES_NTN1_TARGETS_UP	-1.5601	-1.95669	-0.526227	0.162702	0.0912642	0.614986	LEF1,NRXN3,PCDHB14,FBXO11,SOCS2,RDX,SH3BGRL,PLXNC1	Genes up-regulated in HCT8/S11 cells (colon cancer) engineered to stably express NTN1 [Gene ID=1630] off a plasmid vector.	Deleted in colon cancer (DCC) and UNC5 function as netrin dependence receptors by inducing apoptosis in the absence of their ligand and accordingly were recently designated as putative conditional tumor suppressors. Herein, we determined whether netrin-1 and its receptors are implicated in cancer cell invasion and tumor progression. Expression of DCC, UNC5 and adenosine A2B-receptors (A2B-Rs) was…	Broad Institute
DAVICIONI_TARGETS_OF_PAX_FOXO1_FUSIONS_UP	-1.55359	-3.34437	0.304992	0.122523	0.0010567	0.760822	RHOBTB1,PCCA,CXCR7,E2F5,COL5A1,FAM3C,PRKAR2B,TMEFF1,POU4F1,PHACTR2,CD58,FBN2,AKAP12,PRKCA,TBC1D9,FAM69A,CLMN,MME,ARID5B,STK32B,CAV2,PTPRE,SDC2,CAV1,JAK1,JAKMIP2,APOBEC3B,ITPKB,SUPT3H,UGP2,PXDN,LTBP1,ID3,ADD1,SERPINE2,ARL4C,DICER1,FMR1,MAFF,CD9,PELI1,DPY19L1,SATB1,CSNK1E,ARRB1,CTSA,RWDD3,ABAT,ACAT2,TNS3,ADRBK2,FOXO1,IRS2,AUTS2,SERTAD2,CSRP1,GAS1,CREM,PPP1R14B,TGIF1,CAMK2N1,SMAD1,MAP4K4,FZD1,LRPAP1…	Genes up-regulated in RD cells (embryonal rhabdomyosarcoma, ERMS) by expression of PAX3- or PAX7-FOXO1 [Gene ID=5077, 5081, 2308] fusions off retroviral vectors.	Alveolar rhabdomyosarcomas (ARMS) are aggressive soft-tissue sarcomas affecting children and young adults. Most ARMS tumors express the PAX3-FKHR or PAX7-FKHR (PAX-FKHR) fusion genes resulting from the t(2;13) or t(1;13) chromosomal translocations, respectively. However, up to 25% of ARMS tumors are fusion negative, making it unclear whether ARMS represent a single disease or multiple clinical an…	Broad Institute
GINESTIER_BREAST_CANCER_20Q13_AMPLIFICATION_UP	-1.54728	-2.30469	-0.473865	0.125896	0.0238796	0.636937	SLC39A6,RHOBTB3,MAGT1,PDP2,F2R,FAM115A,PTPN13,DNAJC21,ZBTB8A,ATP5SL,ADD1,ELP2,FNIP1,PRRC1,ZNF587,PDP1,ATP2B4,ARFGEF2,MORF4L2,PARD6B,TPR,DLG5,MLLT10,ADH4,DNAJB14,STAG2,ZNF91,DAAM1,SLC4A7,LIN52,ZNF552,KCTD20,BNIP3L,ZNF217,HSPB1,STAU1,SNX14,HSP90AA1,ADNP,RAD23B,RABL5,UHMK1,NCOA3,SERINC3,RBM3,UBB,ZNF148,ROMO1,DPM1,STX16,RDH11,LOC149832,KLHL8,ERGIC3,KIF5B,UQCC,LEPROT,PFDN1,BLVRB,YIPF5,RAPH1,YWHAB,PLDN…	Genes up-regulated in metastatic breast cancer tumors having type 2 amplification in the 20q13 region; involves MYBL2, STK6 and ZNF217 [Gene ID=4605, 6790, 7764]	PURPOSE: Amplification of chromosomal region 20q13 occurs in breast cancer but remains poorly characterized. EXPERIMENTAL DESIGN: To establish the frequency of 20q13 amplification and select the amplified cases to be studied, we used fluorescence in situ hybridization of bacterial artificial chromosome probes for three 20q13 loci (MYBL2, STK6, ZNF217) on sections of tissue microarrays containing …	Broad Institute
CROONQUIST_IL6_DEPRIVATION_UP	-1.54634	-2.16417	-0.617493	0.172983	0.0736515	0.5596	BMP2,HOMER3,NCF2,TBC1D9,ARL4C,APOL1,FCGRT	Genes up-regulated in the ANBL-6 cell line (multiple myeloma, MM) after withdrawal of IL6 [Gene ID=3569].	ANBL-6, a myeloma cell line, proliferates in response to interleukin 6 (IL-6) stimulation, coculture with bone marrow stromal cells, and when harboring a constitutively active mutant N-ras gene. Eighteen samples, including 4 IL-6-treated, 3 mutant N-ras-transfected, 3 normal stroma-stimulated, 2 multiple myeloma (MM) stroma-stimulated, and 6 untreated controls were profiled using microarrays inte…	Broad Institute
GALE_APL_WITH_FLT3_MUTATED_UP	-1.54577	-0.401699	-2.20491	0.128343	0.689584	0.0319963	GIMAP6,INPP5F,TCF12,PLAGL1,SLC25A13,NSL1,VPS54,APOBEC3B,HNRNPH1,HEATR1,MYO1B,PHF11,RFTN1,LARS2,ABCC1,RNF144A,KIAA0141,CHD9,ZNF529,UNC119B,WIPF1,GEMIN4,SLC46A3,KPNB1,LYPLA1,TRMT61B,LUC7L3,STX16,CSNK1A1,TELO2,SOCS2,LANCL1,ATF6,MTMR1,DHX15,PSMF1,UPF3A,PMM2,NOLC1,ATR,AHI1,TTK,TRMT11,MIS12,CDC16,RFC3,PIGB,FANCI,RRAS2,AVL9,HTATIP2,SFRS11	Genes up-regulated in acute promyelocytic leukemia (APL) patients with mutated FLT3 [Gene ID=2322].	The prognostic significance of FLT3 mutations in acute promyelocytic leukemia (APL) is not firmly established and is of particular interest given the opportunities for targeted therapies using FLT3 inhibitors. We studied 203 patients with PML-RARA-positive APL; 43% of the patients had an FLT3 mutation (65 internal tandem duplications [ITDs], 19 D835/I836, 4 ITD+D835/I836). Both mutations were ass…	Broad Institute
VICENT_METASTASIS_UP	-1.5399	-1.68476	-1.24437	0.167479	0.135905	0.253412	SORBS2,THSD7A,PRKD3,TAOK3,MXRA7,TCF4,COCH,AIM1	The metastasis gene signature: genes up-regulated during metastasis of NSCLC (non-small cell lung carcinoma) tumors to bone.	Bone is a frequent target of lung cancer metastasis, which is associated with significant morbidity and a dismal prognosis. To identify and functionally characterize genes involved in the mechanisms of osseous metastasis, we developed a murine lung cancer model. Comparative transcriptomic analysis identified genes encoding signaling molecules (such as TCF4 and PRKD3) and cell anchorage-related pr…	Broad Institute
WALLACE_PROSTATE_CANCER_UP	-1.53327	-0.510787	-1.60561	0.149178	0.618064	0.132366	AHCY,UAP1,FASN,BDH1,SOX4,LIG3,MYC,SLC25A6,ODC1,DAP,POLD2,AMACR,TSTA3,PPP3CA	Genes up-regulated in prostate tumor vs normal tissue samples.	The incidence and mortality rates of prostate cancer are significantly higher in African-American men when compared with European-American men. We tested the hypothesis that differences in tumor biology contribute to this survival health disparity. Using microarray technology, we obtained gene expression profiles of primary prostate tumors resected from 33 African-American and 36 European-America…	Broad Institute
MMS_MOUSE_LYMPH_HIGH_4HRS_UP	-1.53276	-0.775382	-1.84856	0.137894	0.445387	0.0763832	XBP1,RBBP6,SP3,EIF4A2,PRKAR1A,PGRMC1,PELI1,PSMA3,TXNRD1,RAB18,LMO4,LYPLA1,RCN2,HNRPDL,GAS5,CXCR4,MARK2,VBP1,PLK4,FEN1,VPS4B,HMGB3,ATP6V1A,NQO1,CDC6,RRM2	Up-regulated at 4 hours following treatment of mouse lymphocytes (TK 3.7.2C) with a high dose of methyl methanesulfonate (MMS)	Exposure to DNA-damaging agents can elicit a variety of stress-related responses that may alter the gene expression of numerous biological pathways. We used Affymetrix microarrays to detect gene expression changes in mouse lymphoma (L5178Y) and human lymphoblastoid (TK6) cells in response to methyl methanesulfonate (MMS; a prototypical alkylating agent) and bleomycin (a prototypical oxidative mut…	Washington University
ZHAN_MULTIPLE_MYELOMA_HP_UP	-1.52977	-1.86608	-0.548102	0.135899	0.0712188	0.587425	SIDT1,FRZB,F2R,GNG11,TNFSF10,LOC728769,GBA3,SCAPER,RPS17P5,RPL7A,KIAA0141,CSNK1G3,ELOVL7,SEMA4D,IPO7,FLI1,SCYL2,RPL13A,DDX58,RC3H2,XRCC4,OAS2,GTF2F2,POLR1D,FCHSD2,PAK1,PIP5K1B,SNHG7,ATP5L,CDV3,GLTSCR2,RPL37,THG1L	Top 50 up-regulated genes in cluster HP of multiple myeloma samples characterized by a hyperploid signature.	To better define the molecular basis of multiple myeloma (MM), we performed unsupervised hierarchic clustering of mRNA expression profiles in CD138-enriched plasma cells from 414 newly diagnosed patients who went on to receive high-dose therapy and tandem stem cell transplants. Seven disease subtypes were validated that were strongly influenced by known genetic lesions, such as c-MAF- and MAFB-, …	Broad Institute
BARRIER_CANCER_RELAPSE_NORMAL_SAMPLE_UP	-1.52755	-0.0136665	-2.65676	0.146151	0.989265	0.0172297	CREBL2,LRMP,SNX4,ALDH3A2,NF2,CLINT1,ATP5C1,PRKACB,IVD,CEP70,AMD1,TFAM,RNGTT,RAB27A,MAPRE2,PRKAG1,ITM2A	Up-regulated genes in non-neoplastic mucosa samples from colon cancer patients who developed recurrence of the disease.	This study assessed the possibility to build a prognosis predictor, based on microarray gene expression measures, in stage II and III colon cancer patients. Tumour (T) and non-neoplastic mucosa (NM) mRNA samples from 18 patients (nine with a recurrence, nine with no recurrence) were profiled using the Affymetrix HGU133A GeneChip. The k-nearest neighbour method was used for prognosis prediction us…	Broad Institute
BILD_CTNNB1_ONCOGENIC_SIGNATURE	-1.52129	-3.32867	-0.0400907	0.133529	0.00150745	0.968156	PHACTR2,ATRX,TRIM14,RBM25,SMC3,PLAGL1,ARL5A,SFRS18,RPL27A,KIAA1033,SMG1,FBXO11,ASH1L,KDM4B,SECISBP2,CLN8,SFRS2IP,FGD6,PIK3C2A,HIPK2,CHD9,AXIN2,CBX3,ANKRD12,SFRS6,LOC728153,LUZP1,TAF1D,TOP1,QKI,FAM120A,URB1,MAPKAP1,EPRS,NCOA3,BOD1L,FRYL,SFRS12,LRBA,MED31,TNFAIP3,ELF1,SDCCAG1,SORL1,THOC2,DYNC1H1,YTHDC1,ARHGAP29,LARP4B,RPS11,NRD1,LATS2,TMCC1,DHX36,NEK1,BAMBI,ABI2,NR3C1,RP1-21O18.1,ZNF703	Genes selected in supervised analyses to discriminate cells expressing activated beta-catenin (CTNNB1) [Gene ID=1499] oncogene from control cells expressing GFP.	The development of an oncogenic state is a complex process involving the accumulation of multiple independent mutations that lead to deregulation of cell signalling pathways central to the control of cell growth and cell fate. The ability to define cancer subtypes, recurrence of disease and response to specific therapies using DNA microarray-based gene expression signatures has been demonstrated …	Broad Institute
FINETTI_BREAST_CANCERS_KINOME_GRAY	-1.51567	-1.07817	-0.753677	0.157799	0.304035	0.466869	TRIM33,SLK,PRPF4B,CSNK1G3,MAP4K3,NEK4,SCYL2,SNRK,CSNK1A1,CHUK,TLK1,HIPK1	Genes in the gray cluster of protein kinases distinguishing between luminal A and basal breast cancer subtypes.	Breast cancer is a heterogeneous disease made of various molecular subtypes with different prognosis. However, evolution remains difficult to predict within some subtypes, such as luminal A, and treatment is not as adapted as it should be. Refinement of prognostic classification and identification of new therapeutic targets are needed. Using oligonucleotide microarrays, we profiled 227 breast can…	Broad Institute
IIZUKA_LIVER_CANCER_PROGRESSION_G1_G2_DN	-1.51556	-1.14513	-1.44318	0.145277	0.265676	0.16445	IMPA2,PSME4,SP3,SIAH1,DICER1,SFPQ,FDPS,ZNF91,EIF4G1,ADNP,PPIB,GOLGA4,ACTB,VEZF1,CCT6A,TSC22D2,TPD52L2,ATXN2L,ATP2A2,KIAA0494,AARS	Genes down-regulated during transition from G1 (well differentiated tumor, infected with HCV) to G2 (moderately differentiated tumor, infected with HCV) in the development of hepatocellular carcinoma.	Using high-density oligonucleotide array, we comprehensively analyzed expression levels of 12600 genes in 50 hepatocellular carcinoma (HCC) samples with positive hepatitis C virus (HCV) serology (well (G1), moderately (G2), and poorly (G3) differentiated tumors) and 11 non-tumorous livers (L1 and L0) with and without HCV infection. We searched for discriminatory genes of transition (L0 vs. L1, L1…	Broad Institute
HEIDENBLAD_AMPLICON_12P11_12_DN	-1.5107	-0.628562	-2.14597	0.153102	0.539756	0.0498898	TM7SF3,SPA17,ANXA6,RPGR,ARHGEF2,CTSC,PPP1R7,ACTR3,RPA1,PKNOX1,CBR3,KIF1C,AP1S2,EIF2B2,IL7R	Down-regulated genes whose expression is associated with amplification of the 12p11-12 chromosome in pancreatic cancer cell lines.	DNA copy number alterations are believed to play a major role in the development and progression of human neoplasms. Although most of these genomic imbalances have been associated with dysregulation of individual genes, their large-scale transcriptional consequences remain unclear. Pancreatic carcinomas frequently display gene copy number variation of entire chromosomes as well as of chromosomal …	Broad Institute
GAL_LEUKEMIC_STEM_CELL_UP	-1.51067	-1.25221	-1.21679	0.134964	0.214283	0.227401	ABLIM1,PIK3C3,RCAN1,MYO10,TSPAN9,OTUD4,SLIT2,SALL2,IGF1R,DBT,RNASEH2B,HSPC159,EVPL,MED20,ZBED4,DCAKD,VEGFB,NF2,PDLIM5,TRIM33,ARIH2,SENP6,NCLN,DCAF4,DEM1,PEX5,MLL,RSU1,TSPAN5,SLC25A42,MAPK7,LPP,CDC37L1,BPHL,PRKDC,FBXO9,JAG2,GRIK5,INO80B,UBR2,BIN1,ATP5G2,HADHA,CACYBP,UBR4,MFSD6,DLG3,ZCCHC4,TRIM23,GEMIN6,CPT2,N4BP1,ZMYM5,JRKL,MPHOSPH9,GPATCH1,ZFP36L1,HCFC1,PEX1,LLPH,TMEM187,ITFG2,TBL1X,ETS1,CEP76,HJ…	Genes up-regulated in leukemic stem cells (LSC), defined as CD34+CD38- [Gene ID=947, 952] cells from AML (acute myeloid leukemia patients) compared to the CD34+CD38+ cells.	Tumors contain a fraction of cancer stem cells that maintain the propagation of the disease. The CD34(+)CD38(-) cells, isolated from acute myeloid leukemia (AML), were shown to be enriched leukemic stem cells (LSC). We isolated the CD34(+)CD38(-) cell fraction from AML and compared their gene expression profiles to the CD34(+)CD38(+) cell fraction, using microarrays. We found 409 genes that were …	Broad Institute
NIKOLSKY_BREAST_CANCER_15Q26_AMPLICON	-1.49131	-1.51889	-1.24314	0.166735	0.159753	0.242173	LRRC28,IGF1R,SELS,ASB7,TARSL2,LYSMD4,TM2D3,LINS1,SNRPA1,CHSY1,MEF2A	Genes within amplicon 15q26 identified in a copy number alterations study of 191 breast tumor samples.	A single cancer cell contains large numbers of genetic alterations that in combination create the malignant phenotype. However, whether amplified and mutated genes form functional and physical interaction networks that could explain the selection for cells with combined alterations is unknown. To investigate this issue, we characterized copy number alterations in 191 breast tumors using dense sin…	Broad Institute
STEIN_ESTROGEN_RESPONSE_NOT_VIA_ESRRA	-1.4874	-2.08439	-0.83635	0.175224	0.0706314	0.427231	GREB1,MED13L,SLC39A8,IGFBP4,ABAT,SIAH2,ADCY9,TIPARP,TIAM1	Genes up-regulated by estradiol [PubChem=5757] and not modulated by ESRRA [Gene ID=2101] in MCF-7 cells (breast cancer).	Expression of estrogen-related receptor alpha (ERRalpha) has recently been shown to carry negative prognostic significance in breast and ovarian cancers. The specific role of this orphan nuclear receptor in tumor growth and progression, however, is yet to be fully understood. The significant homology between estrogen receptor alpha (ERalpha) and ERRalpha initially suggested that these receptors m…	Broad Institute
ZHAN_MULTIPLE_MYELOMA_MF_DN	-1.4871	-2.37304	0.182904	0.15118	0.0268022	0.856549	FAM3C,PRKCA,ALDH2,TMEM170B,SCAPER,KLHDC5,STRBP,MTDH,ENAH,GLCCI1,MOBKL1A,ZNF275,RAPGEF2,CREB3L2,SYNGR1,APH1B,CHST11,TNFAIP8,SEC62,RAD17,CAMK1D,ITSN1,DOCK9	Top 50 down-regulated genes in cluster MF of multiple myeloma samples with characteristic expression spike of MAF family transcription factors.	To better define the molecular basis of multiple myeloma (MM), we performed unsupervised hierarchic clustering of mRNA expression profiles in CD138-enriched plasma cells from 414 newly diagnosed patients who went on to receive high-dose therapy and tandem stem cell transplants. Seven disease subtypes were validated that were strongly influenced by known genetic lesions, such as c-MAF- and MAFB-, …	Broad Institute
KUNINGER_IGF1_VS_PDGFB_TARGETS_DN	-1.4774	-1.54807	-0.805215	0.183089	0.165532	0.447179	HMGA2,F2R,ERRFI1,CD53,CAPG,DUSP6,B3GNT2,ANLN	Genes down-regulated in C2AS12 cells (myoblast) by IGF1 [Gene ID=3479] vs PDGFB [Gene ID=5155].	Peptide growth factors regulate cell fate by activating distinct signal transduction pathways that ultimately influence gene expression. Insulin-like growth factors (IGFs) play central roles in controlling somatic growth and participate in skeletal muscle development and regeneration. In cultured muscle cells, IGF action is critical both for maintaining viability during the transition from prolif…	Washington University
CHIANG_LIVER_CANCER_SUBCLASS_CTNNB1_UP	-1.47061	-2.29219	-0.510259	0.147922	0.0263215	0.612208	RHOBTB1,CDK6,GNAI1,MME,ZNRF3,TMEM64,SLC25A30,ODZ2,MYRIP,PDK1,FLJ39653,ALDH3A2,RAB11FIP2,NUDT6,SLC16A10,LGR5,GPAM,GLUL,INSIG2,PANX1,YPEL1,AXIN2,ADRB2,FAM8A1,TSPAN5,NUBPL,STRA13,DCXR,HIST1H2AE,GSTM2,MTHFD1,AMACR,PTPRG,SALL1,DNAJC12,ABHD6,GRHPR,HIBADH,SLC16A1,SLC5A6,HSDL2,ASPSCR1,PREB,BAMBI,IRS1,ACSL5,IRX3,CAP2,MAP3K8	Top 200 marker genes up-regulated in the 'CTNNB1' subclass of hepatocellular carcinoma (HCC); characterized by activated CTNNB1 [Gene ID=1499].	Hepatocellular carcinomas represent the third leading cause of cancer-related deaths worldwide. The vast majority of cases arise in the context of chronic liver injury due to hepatitis B virus or hepatitis C virus infection. To identify genetic mechanisms of hepatocarcinogenesis, we characterized copy number alterations and gene expression profiles from the same set of tumors associated with hepa…	Broad Institute
MCCLUNG_CREB1_TARGETS_DN	-1.46903	-1.48642	-1.17175	0.151017	0.146383	0.249445	NRP1,PTPRM,SOX11,LDB2,HAP1,AASS,ALDH2,PLAGL1,ATP11A,PRKCH,DHCR7,AQR,FOXP1,TXNRD1,CCDC88A,IQGAP2,ARGLU1,SPIN1,ASB3,EIF2C2,CRY1,WDR6,ACTB,GEMIN5,PLA2G12A,PER2,PBX3,ZBTB20,GRB2,TSC22D1,ARF3,ETS2,PDRG1,PDXK,RBCK1	Genes down-regulated in the nucleus accumbens (a major reward center in the brain) 8 weeks after induction of CREB1 [Gene ID=1385] expression in a transgenic Tet-Off system.	DeltaFosB (a truncated form of FosB) and CREB (cAMP response element binding protein) are transcription factors induced in the brain's reward pathways after chronic exposure to drugs of abuse. However, their mechanisms of action and the genes they regulate remain unclear. Using microarray analysis in the nucleus accumbens of inducible transgenic mice, we found that CREB and a dominant-negative CR…	Washington University
WILCOX_PRESPONSE_TO_ROGESTERONE_DN	-1.46846	-2.10793	-0.781131	0.156799	0.0472255	0.443443	PECAM1,CLIC4,MME,TNFSF10,IGF1R,ARHGDIA,ATP2B4,TRA2A,HIPK2,IGFBP2,AKAP9,OXTR,CUX2,OGT,FAM38A,CPM,BAT2,IGLL1,PDLIM7,COL1A1,PDE12,NOTCH2NL	Genes down-regulated in primary cultures of ovarian surface epithlium cells exposed to progesterone [PubChem=5994] for 5 days.	BACKGROUND: Ovarian cancer (OvCa) most often derives from ovarian surface epithelial (OSE) cells. Several lines of evidence strongly suggest that increased exposure to progesterone (P4) protects women against developing OvCa. However, the underlying mechanisms of this protection are incompletely understood. METHODS: To determine downstream gene targets of P4, we established short term in vitro cu…	Broad Institute
NGUYEN_NOTCH1_TARGETS_UP	-1.45947	-1.63074	-1.12862	0.182558	0.141592	0.291763	F2R,ANXA6,SFPQ,CANX,PCF11,ARL6IP5,HMGCR,PHB2,SEC62	Genes up-regulated in primary keratinocytes by expression of constantly active NOTCH1 [Gene ID=4851].	Notch signaling promotes commitment of keratinocytes to differentiation and suppresses tumorigenesis. p63, a p53 family member, has been implicated in establishment of the keratinocyte cell fate and/or maintenance of epithelial self-renewal. Here we show that p63 expression is suppressed by Notch1 activation in both mouse and human keratinocytes through a mechanism independent of cell cycle withd…	Broad Institute
BAELDE_DIABETIC_NEPHROPATHY_DN	-1.45265	-1.61996	-0.802452	0.164529	0.123642	0.433367	BMP2,HPGD,ST3GAL6,F2R,MME,MYO1B,GAS1,PLCG2,VEGFA,PTPRO,ARL1,PLSCR1,PAK1,STAT1,GMDS,TYRO3,PTGER4,AIF1	Top 50 down-regulated genes in glomeruli from kidneys with diabetic nephropathy (type 2 diabetes mellitus).	BACKGROUND: Diabetic nephropathy (DN) is a frequent complication in patients with diabetes mellitus. To find improved intervention strategies in this disease, it is necessary to investigate the molecular mechanisms involved. To obtain more insight into processes that lead to DN, messenger RNA expression profiles of diabetic glomeruli and glomeruli from healthy individuals were compared. METHODS: …	Washington University
FRASOR_RESPONSE_TO_ESTRADIOL_UP	-1.45089	-2.01152	-0.838272	0.174724	0.0694194	0.419721	GREB1,SLC39A6,SDC2,NRIP1,IGFBP4,RASGRP1,SIAH2,ADCY9,PEG10,TOP2A,MYBL1,CDC6	Genes up-regulated in MCF-7 cells (breast cancer) by estradiol (E2) [PubChem=5757].	Selective estrogen receptor modulators (SERMs) such as tamoxifen are effective in the treatment of many estrogen receptor-positive breast cancers and have also proven to be effective in the prevention of breast cancer in women at high risk for the disease. The comparative abilities of tamoxifen versus raloxifene in breast cancer prevention are currently being compared in the Study of Tamoxifen an…	Broad Institute
BILD_MYC_ONCOGENIC_SIGNATURE	-1.44688	1.79397	-3.83283	0.150337	0.0751423	0.000196399	NRP1,COL5A1,DGKA,SORD,WSB1,AKAP12,PLD6,SSH3,AGPAT5,RNF213,CDK2,SMURF1,SCFD2,PLEKHG2,DUSP22,PDP1,ATP2B4,HK2,PFKM,DHODH,FGF11,ABL2,IPO4,FGD6,STMN3,HSPD1,PHB,FAM168A,SFXN4,DCAF4,CCDC137,SERPINB1,ZNF667,TUBA1A,TMEM97,XPO5,GPATCH4,BEND3,MYBBP1A,FARSB,RABEPK,RCL1,SESTD1,YPEL3,NOP2,PTRH2,GNL3,PAICS,CYTH2,DKC1,PMS2L11,SRM,PNPT1,NOL6,GPD1L,MYC,TFB2M,SPTAN1,CCDC86,ERCC1,DDX28,KIAA1609,TRIOBP,LOC646762,DDX1…	Genes selected in supervised analyses to discriminate cells expressing c-Myc [Gene ID=4609] from control cells expressing GFP.	The development of an oncogenic state is a complex process involving the accumulation of multiple independent mutations that lead to deregulation of cell signalling pathways central to the control of cell growth and cell fate. The ability to define cancer subtypes, recurrence of disease and response to specific therapies using DNA microarray-based gene expression signatures has been demonstrated …	Broad Institute
SCHLOSSER_MYC_TARGETS_REPRESSED_BY_SERUM	-1.43801	0.78499	-2.23213	0.15268	0.433795	0.0272066	SLC39A6,NDUFB6,OTUD4,TXN,ADSS,PNO1,SERBP1,H2AFY,DHX9,SFRS1,TMX1,ISCA1,POLE3,U2AF1,PSMG1,EIF4E,AUH,FBXO21,RANBP1,IPO5,ACTL6A,HK2,ATP5C1,BLMH,CSNK1E,HSPD1,COPS2,SFRS2B,UBE2G1,ZBTB11,OAT,CHERP,SSB,DARS,PFDN4,HSPE1,BUB3,IDH3A,CBX3,SMARCC1,ZC3H14,DCTD,TOMM20,EEF1E1,ACP1,RABGGTB,KDSR,API5,DNAJC2,RMND5A,AFG3L2,USP10,EIF3A,ATP13A3,IARS2,FAM120A,FH,DIMT1L,LYPLA1,BTF3,PRMT3,ETF1,SSBP1,GNL2,EPRS,CYCS,PMPCB,…	Cluster 7: genes up-regulated in B493-6 cells (B lymphocytes) by MYC [Gene ID=4609] and down-regulated by the combination of MYC and serum.	Proliferation of higher eukaryotic cells is triggered by the proto-oncogene c-myc (myc), which is induced downstream of a large number of growth factor receptors. Myc, a basic helix-loop-helix leucine zipper transcription factor, transmits growth signals by up- and downregulation of target genes. The importance of Myc in growth control is well established. However, the number of growth control ge…	Broad Institute
BOYAULT_LIVER_CANCER_SUBCLASS_G3_DN	-1.43701	-1.31291	-1.43315	0.168867	0.20666	0.16995	SORBS2,GPLD1,ALDH5A1,PIK3R1,SERPING1,CD302,TST,MAT2A,GAMT,DHTKD1,ECHS1,SMARCA2,SLC25A20,ACAT1,ALAD,IFIT1,MGMT,ACADVL	Down-regulated genes in hepatocellular carcinoma (HCC) subclass G3, defined by unsupervised clustering.	Hepatocellular carcinomas (HCCs) are a heterogeneous group of tumors that differ in risk factors and genetic alterations. We further investigated transcriptome-genotype-phenotype correlations in HCC. Global transcriptome analyses were performed on 57 HCCs and 3 hepatocellular adenomas and validated by quantitative RT-PCR using 63 additional HCCs. We determined loss of heterozygosity, gene mutatio…	Broad Institute
YANG_BREAST_CANCER_ESR1_UP	-1.43593	-1.28725	-1.35693	0.188947	0.233997	0.211846	GREB1,XBP1,KIAA0232,NUMA1,ABAT,MAGED2,NAT1,SCNN1A,CIRBP	Genes up-regulated in early primary breast tumors expressing ESR1 [Gene ID=2099] vs the ESR1 negative ones.	About 70-80% of breast cancers express estrogen receptor alpha (ER-alpha), and estrogens play important roles in the development and growth of hormone-dependent tumors. Together with lymph node metastasis, tumor size, and histological grade, ER status is considered as one of the prognostic factors in breast cancer, and an indicator for hormonal treatment. To investigate genes and pathways that ar…	Broad Institute
NIKOLSKY_BREAST_CANCER_1Q32_AMPLICON	-1.43284	-2.57663	-0.820043	0.21134	0.0496345	0.449502	FAIM3,DYRK3,MAPKAPK2,RASSF5,LGTN,SRGAP2	Genes within amplicon 1q32 identified in a copy number alterations study of 191 breast tumor samples.	A single cancer cell contains large numbers of genetic alterations that in combination create the malignant phenotype. However, whether amplified and mutated genes form functional and physical interaction networks that could explain the selection for cells with combined alterations is unknown. To investigate this issue, we characterized copy number alterations in 191 breast tumors using dense sin…	Broad Institute
FIRESTEIN_CTNNB1_PATHWAY_AND_PROLIFERATION	-1.40636	0.619182	-2.92353	0.202423	0.555404	0.022228	TAOK1,CSNK1E,CSNK1G3,DKC1,CDK8,ZAK,PLK4,MAP3K14	Genes required for both proliferation and CTNNB1 [Gene ID=1499] activity in DLD-1 cell (colon cancer with APC [Gene ID=324] deletions).	Aberrant activation of the canonical WNT/beta-catenin pathway occurs in almost all colorectal cancers and contributes to their growth, invasion and survival. Although dysregulated beta-catenin activity drives colon tumorigenesis, further genetic perturbations are required to elaborate full malignant transformation. To identify genes that both modulate beta-catenin activity and are essential for c…	Broad Institute
LIU_PROSTATE_CANCER_UP	-1.40613	-1.72618	-0.753355	0.165748	0.0903692	0.454701	TRIB1,TBC1D4,PECI,SH3RF1,TMTC4,RAP1GAP,LRIG1,UAP1,GOLM1,CAMKK2,PDLIM5,EIF2AK1,TP53INP1,SOX4,GALNT7,PTP4A3,ABCC4,RPL22L1,APRT,KIAA0114,SRPRB,PPP1R14B,FNIP2,LYPLA1,CALR,TP53,GUCY1A3,FARP1,CCNG2,AMACR,SLC35B2,SEL1L,ENTPD6,NLE1,TMEM161A,SERP1,RNF41,CANT1,TSPAN13,SLC43A1,EIF4A1,BZW2,MAP2K6,TRPM4,ELK1,SLC19A1,GMDS,TRIM68,MTHFD2,PPP3CA,ATF6B,FLJ20021	Genes up-regulated in prostate cancer samples.	Prostate cancer is the most commonly diagnosed noncutaneous neoplasm and second most common cause of cancer-related mortality in western men. To investigate the mechanisms of prostate cancer development and progression, we did expression profiling of human prostate cancer and benign tissues. We show that the SOX4 is overexpressed in prostate tumor samples compared with benign tissues by microarra…	Broad Institute
LENAOUR_DENDRITIC_CELL_MATURATION_UP	-1.39595	-1.76419	-0.828821	0.170243	0.0851493	0.412005	ABCG1,SNRPN,SCARB1,IRF4,HLA-DQA1,SLC11A2,ITPKB,RAP1GAP,PKD2,CITED2,PFKM,SPINT2,PRKACB,SOX4,ST6GAL1,PFKP,PEBP1,AES,CTSC,KCNAB2,SPTAN1,FABP5,DUSP1,PTPRO,CCNG2,MMD,ARF4,CCDC85B,ACAA2,QSOX1,HMGN3,ACOT7,HLA-DPB1,IARS,LIPA,CCNH,LGALS3BP,HLA-DQB1,TFRC,CD83,CD74,BIRC3	Genes up-regulated during in vitro maturation of CD14+ [Gene ID=929] monocytes (day 0) into immature (day 7) and mature dendritic cells (day 14).	Dendritic cells (DCs) are antigen-presenting cells that play a major role in initiating primary immune responses. We have utilized two independent approaches, DNA microarrays and proteomics, to analyze the expression profile of human CD14(+) blood monocytes and their derived DCs. Analysis of gene expression changes at the RNA level using oligonucleotide microarrays complementary to 6300 human gen…	Broad Institute
SAKAI_TUMOR_INFILTRATING_MONOCYTES_UP	-1.39176	-0.774067	-1.73327	0.187351	0.452739	0.106685	NSF,FLNB,MAML1,HDAC7,MAPK8,PIP5K1C,NPHP4,BTRC,HDAC5,SPEN,LIMS1,PFN1,SEMA4C,NRG1	Selected genes up-regulated in inflammatory monocytes infiltrating hepatocellular carcinoma (HCC).	Hepatocellular carcinoma (HCC) is frequently associated with infiltrating mononuclear inflammatory cells. We performed laser capture microdissection of HCC-infiltrating and noncancerous liver-infiltrating mononuclear inflammatory cells in patients with chronic hepatitis C (CH-C) and examined gene expression profiles. HCC-infiltrating mononuclear inflammatory cells had an expression profile distin…	Broad Institute
MAHAJAN_RESPONSE_TO_IL1A_DN	-1.39099	-0.285416	-1.5659	0.172114	0.776836	0.125452	SMC3,DYRK2,GSTA4,ALDH3A2,FOXN3,UBR5,CTNNAL1,POLR1C,SYNJ2,SRI,RECK,ASAH1,IL11RA,CTGF,MYH10,B3GNT1,LPP,DYNC1LI2,RYK,SF3B1,NEK4,ALDH7A1,PEX3,IDH2,UBE2N,ACOX1,ARL6IP5,PTEN,TGFBR3,TOB2,EPHB4,SLC25A12,PPT2,GALNT2,CHST10,MAPRE2,PRKCI,PPP2R5C,RALA,SLC2A3	Genes down-regulated in corneal fibroblasts after treatment with IL1A [Gene ID=3552].	PURPOSE: To identify changes in gene expression in human corneal fibroblasts after exposure to interleukin-1alpha. METHODS: RNA was isolated from cultured human corneal fibroblasts after treatment with interleukin-1alpha and subjected to DNA microarray analysis. Changes in gene expression were determined by comparison with untreated cells in three independent experiments after a Bayesian statisti…	Washington University
WOOD_EBV_EBNA1_TARGETS_UP	-1.38589	-1.91733	-0.7584	0.170179	0.0592773	0.450758	AKR1C3,NAB1,PODXL,OPN3,SORD,SCARB1,FBN2,PRKRA,CCDC6,SF1,APOBEC3B,CHN1,ILF3,P2RX5,GCLM,MAML1,ARHGDIA,UGDH,FHL1,FASN,NCKAP1,ANXA6,LGR5,DNAJB1,DGCR2,HSPA1A,GLUL,INHBC,PTBP1,HSPD1,FZD2,CHERP,HSPE1,TXNRD1,DUSP14,UBE2E3,EIF4G1,CTSC,AGPS,GTF3C3,DPAGT1,MYC,SF3B1,PGD,CALM3,GNAS,SKP2,UCK2,CTSD,HIRA,H1FX,SLCO4A1,HYOU1,SRRM1,ATP5G3,NFE2L2,PRKCSH,STAT1,IGF2R,ZNF580,MAPRE2,LGALS3BP,SF3A2,TYRO3,NQO1,EMP2,ABI2,G…	Genes up-regulated in the Ad/AH cells (adenocarcinoma) engineered to stably express the Epstein-Barr virus (EBV) gene EBNA1.	The Epstein-Barr virus (EBV)-encoded EBNA1 protein is expressed in all virus-associated tumors where it plays an essential role in the maintenance, replication and transcription of the EBV genome. Transcriptional profiling of EBNA1-expressing carcinoma cells demonstrated that EBNA1 also influences the expression of a range of cellular genes including those involved in translation, transcription a…	Broad Institute
CHARAFE_BREAST_CANCER_LUMINAL_VS_BASAL_UP	-1.37887	-1.62401	-0.71489	0.16936	0.105832	0.475449	PCP4,ABCG1,SIDT1,TAPT1,AFF3,XBP1,MYB,MDM4,PTPRF,KLHL22,TLE3,JHDM1D,ZFYVE16,RBAK,NUCB2,FKBP4,KIAA0232,DOPEY2,FLJ38379,SLC38A1,FAM115A,STARD10,TTC3,LOC643837,ZNF24,BCAS1,ZNF84,FLJ22184,KIAA1211,SH3GLB2,DDX42,SLC25A29,ARID2,SBK1,CSRNP2,BPTF,TMEM57,ZNF74,ASH1L,ZNF12,ANXA6,KIAA0040,ULK1,CREB3L4,HK2,KDM4B,RDH13,GLUD1,SECISBP2,RAB11FIP3,STRBP,DKFZP586I1420,ERGIC1,SMARCC2,DIP2C,SOX12,GSPT1,GTF3C1,CCDC117…	Genes up-regulated in luminal-like breast cancer cell lines compared to the basal-like ones.	A better molecular characterization of breast cell lines (BCL) may help discover new markers to apply to tumour samples. We performed gene and protein expression profiling of 31 BCL using whole-genome DNA microarrays and immunohistochemistry (IHC) on 'cell microarrays' (CMA), respectively. Global hierarchical clustering discriminated two groups of BCL: group I corresponded to luminal cell lines, …	Broad Institute
STARK_PREFRONTAL_CORTEX_22Q11_DELETION_UP	-1.37879	-1.97359	-0.529421	0.170524	0.0507263	0.597491	GNAI1,PTPRK,ATP8A1,EGLN1,KLHL24,RBM25,RNF165,SP3,SP4,CHKA,NRXN3,PIK3R1,UBTF,FAM115A,FLNB,IMPAD1,IGF1R,H2AFY,PGM2L1,SMG7,NFIX,CBLL1,SNTB2,RIMBP2,SRC,RICTOR,TTC7B,ENDOD1,EID1,MTDH,SMARCC2,MINK1,PFKP,ADRBK2,MAP3K2,TRIM2,STK4,PRKAB2,CEP70,FNDC3A,FOXP1,TCF4,CDC40,RSF1,AUTS2,FBXO41,ARGLU1,RPL22,SMARCA5,CPEB2,CD99L2,MIA3,DNAJC27,ROCK1,FAR1,WNK1,TTC14,CYFIP2,USP7,MEF2C,TIMP2,ACIN1,PTK2B,PAQR8,TNRC18,TTYH…	Genes up-regulated in prefrontal cortex (PFC) of mice carrying a hemizygotic microdeletion in the 22q11.2 region.	Individuals with 22q11.2 microdeletions show behavioral and cognitive deficits and are at high risk of developing schizophrenia. We analyzed an engineered mouse strain carrying a chromosomal deficiency spanning a segment syntenic to the human 22q11.2 locus. We uncovered a previously unknown alteration in the biogenesis of microRNAs (miRNAs) and identified a subset of brain miRNAs affected by the …	Broad Institute
SCHLOSSER_MYC_TARGETS_AND_SERUM_RESPONSE_UP	-1.37862	2.5848	-3.21057	0.175672	0.0134975	0.00261335	BAG1,EIF1AX,ILF3,THOP1,CAMKK2,EIF5B,RCN1,GSPT1,DDB1,TSR1,GEMIN4,TMED3,NOP2,AMD1,PPRC1,INTS10,SFRS2,SRP72,MYC,CCDC86,PRR3,CEP68,NME1,SLC39A14,LSM7,UCK2,ODC1,FXN,VDAC1,TWISTNB,COMT,SCAMP1,GRPEL1,PRMT1,USP13,LMNB2,ATXN10,ATP2A2,SSSCA1,SLC7A5,SLC1A5	Cluster 5: genes up-regulated in B493-6 cells (B lymphocytes) by MYC [Gene ID=4609] alone or in combination with serum but not by serum alone.	Proliferation of higher eukaryotic cells is triggered by the proto-oncogene c-myc (myc), which is induced downstream of a large number of growth factor receptors. Myc, a basic helix-loop-helix leucine zipper transcription factor, transmits growth signals by up- and downregulation of target genes. The importance of Myc in growth control is well established. However, the number of growth control ge…	Broad Institute
MELLMAN_TUT1_TARGETS_DN	-1.37825	-1.00647	-1.13943	0.177993	0.32198	0.263252	AKR1C3,SHANK3,RBM25,ALDH2,BNIP3,GSTA4,KLF12,CPEB3,NDUFS1,KLF5,PTBP2,DDX17,PCF11,ITGB1,PTPMT1,CPSF6,MGST3,TXNDC11,IDH2,EID3,CAT,PRDX1,TALDO1,GSTK1,KLF7,NUDT21,PARN,AKR7A2,CCNE2,NQO1,HAGH,KLF10	Genes down-regulated in HEK293 cells (embryo kidney) after knockdown of TUT1 [Gene ID=64852] by RNAi.	Phosphoinositides are a family of lipid signalling molecules that regulate many cellular functions in eukaryotes. Phosphatidylinositol-4,5-bisphosphate (PtdIns4,5P2), the central component in the phosphoinositide signalling circuitry, is generated primarily by type I phosphatidylinositol 4-phosphate 5-kinases (PIPKIalpha, PIPKIbeta and PIPKIgamma). In addition to functions in the cytosol, phospho…	Broad Institute
LUI_TARGETS_OF_PAX8_PPARG_FUSION	-1.37636	-1.27817	-1.00829	0.18321	0.215136	0.32479	TRIB1,SKP1,RPL18,HSPA8,HSP90AB1,LITAF,SFRS3,TMBIM6,HINT1,UBE2E3,DNAJA1,RTN4,RPS2,ODC1,ERGIC3,RAN,EIF3G,ITM2B,ATXN10,B2M,HLA-G,SARS	Genes down-regulated in follicular thyroid carcinoma (FTC) samples that bear PAX8-PPARG [Gene ID=7849, 5468] fusion protein.	The demonstration of the PAX8-PPAR(gamma) fusion oncogene in a subset of follicular thyroid tumors provides a new and promising starting point to dissect the molecular genetic events involved in the development of this tumor form. In the present study, we compared the gene expression profiles of follicular thyroid carcinomas (FTCs) bearing a PAX8-PPAR(gamma) fusion against FTCs that lack this fus…	Broad Institute
MOOTHA_PYR	-1.37518	-0.566973	-1.43324	0.24107	0.601036	0.225079	PDK1,PDP1,PDHB,PDHA1,PDHX	Genes involved in pyruvate metabolism; based on literature and sequence annotation resources and converted to Affymetrix HG-U133A probe sets.	DNA microarrays can be used to identify gene expression changes characteristic of human disease. This is challenging, however, when relevant differences are subtle at the level of individual genes. We introduce an analytical strategy, Gene Set Enrichment Analysis, designed to detect modest but coordinate changes in the expression of groups of functionally related genes. Using this approach, we id…	Broad Institute
MOOTHA_ROS	-1.37518	-0.566973	-1.43324	0.24107	0.601036	0.225079	PDK1,PDP1,PDHB,PDHA1,PDHX	Reactive oxidative species (ROS) genes; based on literature and sequence annotation resources and converted to Affymetrix HG-U133A probe sets.	DNA microarrays can be used to identify gene expression changes characteristic of human disease. This is challenging, however, when relevant differences are subtle at the level of individual genes. We introduce an analytical strategy, Gene Set Enrichment Analysis, designed to detect modest but coordinate changes in the expression of groups of functionally related genes. Using this approach, we id…	Broad Institute
CHIANG_LIVER_CANCER_SUBCLASS_POLYSOMY7_DN	-1.37227	-1.55509	-0.900518	0.193193	0.143925	0.384224	RHOBTB1,PHACTR2,SLC38A1,P2RX5,SLC16A7,RCN1,SERPINB1,HOMER1,MOBKL1A,GNL3,AACS,BAMBI,LASS6,PAG1	Marker genes down-regulated in the 'chromosome 7 polysomy' subclass of hepatocellular carcinoma (HCC); characterized by polysomy of chromosome 7 and by a lack of gains of chromosome 8q.	Hepatocellular carcinomas represent the third leading cause of cancer-related deaths worldwide. The vast majority of cases arise in the context of chronic liver injury due to hepatitis B virus or hepatitis C virus infection. To identify genetic mechanisms of hepatocarcinogenesis, we characterized copy number alterations and gene expression profiles from the same set of tumors associated with hepa…	Broad Institute
WANG_RECURRENT_LIVER_CANCER_UP	-1.37191	-1.41229	-0.413378	0.200081	0.188219	0.688055	PARD3,CUL4B,SH3GLB2,PTPN11,DNAJC10,SMURF2,ZNF652,SSR3,CETN2,MPHOSPH9,SYNGR2	Genes up-regulated in samples from patients with recurrent hepatocellular carcinoma (HCC).	PURPOSE: To improve the clinical management of human hepatocellular carcinoma (HCC) by accurate identification, at diagnosis, of patients at risk of recurrence after primary treatment for HCC. EXPERIMENTAL DESIGN: Two clinicopathologic variables available at diagnosis, vascular invasion and cirrhosis, together with molecular profiling using Affymetrix human HG-U133A and HG-U133B oligonucleotide p…	Broad Institute
KYNG_ENVIRONMENTAL_STRESS_RESPONSE_NOT_BY_GAMMA_IN_OLD	-1.37068	-0.631272	-1.00577	0.219539	0.551138	0.353351	LCK,HLA-DQA1,FUT4,GLRX,TAF1C,FLOT1,RHOB	Human environmental stress response (H-ESR) genes not changed in primary fibroblasts from old donors in response to gamma radiation.	The accumulation of DNA damage and mutations is considered a major cause of cancer and aging. While it is known that DNA damage can affect changes in gene expression, transcriptional regulation after DNA damage is poorly understood. We characterized the expression of 6912 genes in human primary fibroblasts after exposure to three different kinds of cellular stress that introduces DNA damage: 4-ni…	Broad Institute
GOZGIT_ESR1_TARGETS_DN	-1.36568	-3.87017	0.785406	0.173013	0.00013222	0.432806	PCP4,GREB1,SDK2,ABLIM1,CMAH,NRP1,SIDT1,AKR1C3,NAB1,HIST2H2BE,CXCR7,SNX16,CDK6,AFF3,SELL,SLC39A6,NCKAP5,XBP1,RHOBTB3,PTPRK,MBOAT1,TANC2,RBBP6,CKAP4,PRKCA,INPP5F,TBC1D9,ST8SIA4,SLC16A14,SHROOM3,ARID5B,SLC39A8,PRKAR1A,CAV2,TMEM64,NUCB2,SLC25A30,DENND1B,FAM169A,PCDHB14,PCGF5,ANKRD50,PTPN13,NSL1,TNFSF10,GPR137C,CHST15,PLCH1,IGFBP4,DPF3,LOC441453,DNAJC15,PLEKHA7,BCAS1,TMEM106C,IGF1R,TRIM38,PXDN,SAMD9,P…	Genes down-regulated in TMX2-28 cells (breast cancer) which do not express ESR1 [Gene ID=2099]) compared to the parental MCF7 cells which do.	We have used a novel variant of the human oestrogen receptor (ER)-positive MCF-7 cell line, TMX2-28, as a model to study breast cancer. TMX2-28 cells show no detectable levels of mRNA or protein expression for the ER and express basal cytokeratins (CKs) 5, 14, and 17. cDNA microarray comparison between TMX2-28 and its parent cell line, MCF-7, identified 1402 differentially expressed transcripts, …	Broad Institute
MIDORIKAWA_AMPLIFIED_IN_LIVER_CANCER	-1.35865	-1.1923	-1.01129	0.187434	0.245301	0.322399	PARD3,CAV2,CAV1,FBXL20,FZD8,DDX52,RPL23,PRCP,DUSP14,MRPL45,CREM,SSR1,CUL2,ARHGAP23,SOCS7,CAPZA2,RIOK1,PSMB3,MTRR,MLLT6,ST7,ACACA,RREB1,LASP1	Candidate genes in genomic amplification regions in hepatocellular carcinoma (HCC) samples.	Genomic amplification of oncogenes and inactivation of suppressor genes are critical in the pathogenesis of human cancer. To identify chromosomal alterations associated with hepatocarcinogenesis, we performed allelic gene dosage analysis on 36 hepatocellular carcinomas (HCCs). Data from high-density single-nucleotide polymorphism arrays were analysed using the Genome Imbalance Map (GIM) algorithm…	Broad Institute
GU_PDEF_TARGETS_UP	-1.35641	-1.90829	-0.378923	0.184176	0.0650843	0.707172	BMP2,COL5A1,PIK3C3,LEF1,SMAD4,PRKCA,SDC2,FZD8,PLCG1,MAPKAPK2,TCF3,LAMC1,VEGFB,SDC1,DOCK10,CTGF,TCF4,SMAD1,MAP4K4,FZD1,PIK3CD,ITGA5,SMAD3,PTK2,SERPINI1,VIM,HIF1A,COL1A1,MAPK9,SMAD2,MAPKBP1,SERPINE1,RAC2,TGFB1	Integrin, VEGF, Wnt and TGF-?? signaling pathway genes up-regulated in PC-3 cells (prostate cancer) after knockdown of PDEF [Gene ID=25803] by RNAi.	The epithelium-specific Ets transcription factor, PDEF, plays a role in prostate and breast cancer, although its precise function has not been established. In prostate cancer, PDEF is involved in regulating prostate-specific antigen expression via interaction with the androgen receptor and NKX3.1, and down-regulation of PDEF by antiproliferative agents has been associated with reduced PDEF expres…	Broad Institute
KORKOLA_EMBRYONIC_CARCINOMA_VS_SEMINOMA_UP	-1.35305	-0.647011	-1.16812	0.233999	0.546151	0.295423	RP6-213H19.1,RASSF8,ERRFI1,CD24,DNMT3B,SCNN1A	Top 25 most highly expressed genes in embryonic carcinoma relative to seminoma tumors.	Adult male germ cell tumors (GCTs) comprise distinct groups: seminomas and nonseminomas, which include pluripotent embryonal carcinomas as well as other histologic subtypes exhibiting various stages of differentiation. Almost all GCTs show 12p gain, but the target genes have not been clearly defined. To identify 12p target genes, we examined Affymetrix (Santa Clara, CA) U133A+B microarray ( appro…	Broad Institute
MASSARWEH_RESPONSE_TO_ESTRADIOL	-1.3486	-2.45344	-0.385845	0.186379	0.0194309	0.702015	GREB1,FAIM3,RHOBTB3,SCARB1,MYB,NRIP1,FLNB,IGFBP4,IGF1R,LRIG1,PSMG1,MREG,SLC26A2,SRI,SOX4,LARGE,ADD3,SIAH2,AMFR,ELOVL2,MEGF9,LOC646808,ZHX2,CDV3,RBBP8,TMCO6,TOP2A,TIPARP,GLA,MYBL1,RP1-21O18.1,PMAIP1,KLF10,IRS1,SLC1A4	Genes rapidly up-regulated in breast cancer cell cultures by estradiol [PubChem=5757].	Not all breast cancers respond to tamoxifen, and many develop resistance despite initial benefit. We used an in vivo model of estrogen receptor (ER)-positive breast cancer (MCF-7 xenografts) to investigate mechanisms of this resistance and develop strategies to circumvent it. Epidermal growth factor receptor (EGFR) and HER2, which were barely detected in control estrogen-treated tumors, increased…	Broad Institute
ZHAN_MULTIPLE_MYELOMA_MS_UP	-1.34723	-2.19229	0.0947606	0.196676	0.0434915	0.925682	KLHL13,RMST,MYO10,NRIP1,FAM171A1,MYRIP,DSG2,FZD8,SERPINE2,FZD2,CLEC11A,CLGN,PALLD,PPM1H,WHSC1,SPRY2,LOC100292909	Top 50 up-regulated genes in cluster MS of multiple myeloma samples with characteristic expression spike of WHSC1 [Gene ID=7468].	To better define the molecular basis of multiple myeloma (MM), we performed unsupervised hierarchic clustering of mRNA expression profiles in CD138-enriched plasma cells from 414 newly diagnosed patients who went on to receive high-dose therapy and tandem stem cell transplants. Seven disease subtypes were validated that were strongly influenced by known genetic lesions, such as c-MAF- and MAFB-, …	Broad Institute
MARTINEZ_RESPONSE_TO_TRABECTEDIN	-1.34717	-1.10561	-1.18953	0.187388	0.27714	0.242982	HMGA2,PCCA,PTPRK,ITPR1,TCF12,SRPK2,CUX1,GBE1,NUMB,AP3B1,KIAA0146,TMEM131,ADK,SND1,ENOX2,LPP,COMMD1,LRBA,XRCC4,SMAD3,ATF6,DDX10,EIF4G3,SORL1,KIFAP3,MGMT,POLA1,AIM1,ALCAM,BRE,TIAM1,IRS1,ZFHX3	Genes down-regulated by trabectedin [PubChem=3199] and its synthetic analog phthalascidin Pt 650 in HCT116 cells (colon cancer).	BACKGROUND: Ecteinascidin 743 (Et 743) is a potent antitumor marine alkaloid currently undergoing phase II clinical trials. The synthetic analog phthalascidin (Pt 650), a designed structural analog of Et 743 displays in vitro potency comparable to Et 743. In this study, we used a panel of 36 human cancer cell lines, flow cytometry and oligonucleotide microarrays to analyze further these two compo…	Washington University
CHIANG_LIVER_CANCER_SUBCLASS_INTERFERON_DN	-1.34333	-0.889453	-1.31323	0.202146	0.389922	0.211814	MME,ZNRF3,ODZ2,FLJ39653,SLC16A10,CKB,LGR5,DAAM1,USP54,FADS1,AMACR,SLC5A6,ASPSCR1,ADM	All marker genes down-regulated in the 'interferon' subclass of hepatocellular carcinoma (HCC).	Hepatocellular carcinomas represent the third leading cause of cancer-related deaths worldwide. The vast majority of cases arise in the context of chronic liver injury due to hepatitis B virus or hepatitis C virus infection. To identify genetic mechanisms of hepatocarcinogenesis, we characterized copy number alterations and gene expression profiles from the same set of tumors associated with hepa…	Broad Institute
CHIANG_LIVER_CANCER_SUBCLASS_CTNNB1_DN	-1.33925	-2.24226	0.00376763	0.18707	0.029808	0.99701	BMP2,SEMA6A,HPGD,COL5A1,TNFSF4,PMP22,ACSL4,SLC16A14,RGS1,SERPINE2,RASGRP1,CD52,ASRGL1,LXN,GALNT7,HOMER1,CD24,EVI2A,CYFIP2,SEPT6,SLC25A18,ZNF83,CAPG,TIMP2,CTHRC1,UGCG,TPST1,MMD,POU2AF1,CHST11,AEBP1,TNFAIP8,CSDA,SLC12A2,IL7R,RAB27A,DCPS,COL1A1,MAP3K5,MAD1L1,GOT1,CYBA,GLDC,GCH1,SERPINE1,PAG1,INHBE	Top 200 marker genes down-regulated in the 'CTNNB1' subclass of hepatocellular carcinoma (HCC); characterized by activated CTNNB1 [Gene ID=1499].	Hepatocellular carcinomas represent the third leading cause of cancer-related deaths worldwide. The vast majority of cases arise in the context of chronic liver injury due to hepatitis B virus or hepatitis C virus infection. To identify genetic mechanisms of hepatocarcinogenesis, we characterized copy number alterations and gene expression profiles from the same set of tumors associated with hepa…	Broad Institute
BEIER_GLIOMA_STEM_CELL_UP	-1.33202	-1.80184	-0.566388	0.199474	0.0883444	0.578124	PROM1,ABCA1,NEDD4L,SOCS6,MYO5C,SERPING1,RDH13,PEX13,CPXM1,RNF19A,TLE1,NT5C3,SLCO4A1,COL9A3,RTTN,OBSL1,AKAP7,RDH10,NRARP	Genes up-regulated in cancer stem cells derived from glyoblastoma tumors: CD133+ [Gene ID=8842] vs. CD133- cells.	Although glioblastomas show the same histologic phenotype, biological hallmarks such as growth and differentiation properties vary considerably between individual cases. To investigate whether different subtypes of glioblastomas might originate from different cells of origin, we cultured tumor cells from 22 glioblastomas under medium conditions favoring the growth of neural and cancer stem cells …	Broad Institute
PEPPER_CHRONIC_LYMPHOCYTIC_LEUKEMIA_UP	-1.32364	-1.71691	-0.598655	0.215084	0.116752	0.562717	IGFBP7,ATP10A,DCAKD,FAM49B,KIF26B,RBM26,VEGFA,LPHN1,PGAP1,CD38,IL1B	Genes up-regulated in CD38+ [Gene ID=952] CLL (chronic lymphocytic leukemia) cells.	CD38 expression is an important prognostic marker in chronic lymphocytic leukemia (CLL) with high levels of CD38 associated with shorter overall survival. In this study, we used gene expression profiling and protein analysis of highly purified cell-sorted CD38(+) and CD38(-) chronic lymphocytic leukemia cells to elucidate a molecular basis for the association between CD38 expression and inferior …	Broad Institute
LOPEZ_MESOTHELIOMA_SURVIVAL_OVERALL_DN	-1.32148	-1.14347	-1.23641	0.218946	0.282347	0.247599	COL5A1,DLGAP4,FLNB,CD24,MBOAT2,TUBB3,FAM64A,HN1,PSRC1,NEK2	Top genes associated with unfavorable overall survival of mesothelioma patients after surgery.	Most gene expression profiling studies of mesothelioma have been based on relatively small sample numbers, limiting their statistical power. We did Affymetrix U133A microarray analysis on 99 pleural mesotheliomas, in which multivariate analysis showed advanced-stage, sarcomatous histology and P16/CDKN2A homozygous deletion to be significant independent adverse prognostic factors. Comparison of th…	Broad Institute
MYLLYKANGAS_AMPLIFICATION_HOT_SPOT_25	-1.32132	-0.595029	-2.02496	0.256906	0.583852	0.112859	PMS1,CHN1,TTL,ATIC,ERCC3	Amplification hot spot 25: colocalized fragile sites and cancer genes in the 2q13-q36 region.	DNA copy number amplifications activate oncogenes and are hallmarks of nearly all advanced tumors. Amplified genes represent attractive targets for therapy, diagnostics and prognostics. To investigate DNA amplifications in different neoplasms, we performed a bibliomics survey using 838 published chromosomal comparative genomic hybridization studies and collected amplification data at chromosome b…	Broad Institute
MASRI_RESISTANCE_TO_TAMOXIFEN_AND_AROMATASE_INHIBITORS_UP	-1.3171	-1.81198	-0.46248	0.229281	0.112886	0.657769	GREB1,RMST,FHL1,ATRNL1,DMD,ELOVL2,METTL7A,MYBL1	Genes up-regulated in derivatives of MCF-7aro cells (breast cancer) that developed resistance to tamoxifen [PubChem=5376] or inhibitors of aromatase (CYP19A1) [Gene ID=1588].	Acquired resistance to either tamoxifen or aromatase inhibitors (AI) develops after prolonged treatment in a majority of hormone-responsive breast cancers. In an attempt to further elucidate mechanisms of acquired resistance to AIs, MCF-7aro cells resistant to letrozole (T+LET R), anastrozole (T+ANA R), and exemestane (T+EXE R), as well as long-term estrogen deprived (LTEDaro) and tamoxifen-resis…	Broad Institute
YAO_HOXA10_TARGETS_VIA_PROGESTERONE_DN	-1.31526	-2.6456	-1.09685	0.25875	0.0572443	0.334306	PCP4,DSG2,ZEB1,TGFBR3,QSOX1	Genes down-regulated in the uteri of ovariectomized mice 6 h after progesterone [PubChem=5994] injection: HOXA10 [Gene ID=3206] knockout vs wild type animals.	Human infertility and recurrent pregnancy loss caused by implantation defects are poorly understood. Hoxa-10-deficient female mice have severe infertility and recurrent pregnancy loss due to defective uterine implantation. Gene expression profiling experiments reveal that Hoxa-10 is an important regulator of two critical events in implantation: stromal cell proliferation and local immunosuppressi…	Broad Institute
MOOTHA_VOXPHOS	-1.31446	1.44242	-2.99583	0.19324	0.153914	0.00385222	COX15,NDUFB6,BCL2L1,NDUFB4,ATP5C1,NDUFA3,NDUFS1,NDUFA5,SDHC,CNOT7,UQCRC2,COX10,COX4I1,COX7C,COX5B,NDUFS3,NDUFA4,NDUFB5,NDUFS6,NDUFB8,UQCRB,NDUFS4,ATP5O,ATP5I,UQCRFS1,PET112L,CYCS,NDUFA6,NDUFA9,ATP5D,COX6B1,COX6C,NDUFA1,NDUFS5,ATP5J2,SDHD,MBD3,NDUFC2,UQCRQ,ATP5G2,ATP5J,COX11,SDHA,UQCRC1,NDUFB2,NDUFB7,NDUFB1,NDUFB3,ATP5G1,SURF2,SDHB,ATP5H,TBCB,NDUFS2,NDUFS7,ATP5G3,COX5A,ATP5B,NDUFS8,CYC1,NDUFC1,NDU…	Genes involved in oxidative phosphorylation; based on literature and sequence annotation resources and converted to Affymetrix HG-U133A probe sets.	DNA microarrays can be used to identify gene expression changes characteristic of human disease. This is challenging, however, when relevant differences are subtle at the level of individual genes. We introduce an analytical strategy, Gene Set Enrichment Analysis, designed to detect modest but coordinate changes in the expression of groups of functionally related genes. Using this approach, we id…	Broad Institute
CHEOK_RESPONSE_TO_MERCAPTOPURINE_UP	-1.30808	-0.476115	-1.38761	0.21535	0.642544	0.190484	CBR4,POLG2,SLC26A2,SFPQ,SNX2,TP53,CEP68,TCEAL4,GABPB1,CKS2,NME6,BYSL,EIF4A1	Genes specifically up-regulated in pediadric acute lymphoblastic leukemia (ALL) patients by mercaptopurine [PubChem=667490].	To elucidate the genomics of cellular responses to cancer treatment, we analyzed the expression of over 9,600 human genes in acute lymphoblastic leukemia cells before and after in vivo treatment with methotrexate and mercaptopurine given alone or in combination. Based on changes in gene expression, we identified 124 genes that accurately discriminated among the four treatments. Discriminating gen…	Broad Institute
YANG_BREAST_CANCER_ESR1_DN	-1.30508	-1.0041	-1.51915	0.221096	0.339008	0.159688	PROM1,SOX11,TLE4,TRIM2,CYB5R2,FABP5,YEATS2,KIAA0020,SLC9A6,BCL11A,BTG3	Genes down-regulated in early primary breast tumors expressing ESR1 [Gene ID=2099] vs the ESR1 negative ones.	About 70-80% of breast cancers express estrogen receptor alpha (ER-alpha), and estrogens play important roles in the development and growth of hormone-dependent tumors. Together with lymph node metastasis, tumor size, and histological grade, ER status is considered as one of the prognostic factors in breast cancer, and an indicator for hormonal treatment. To investigate genes and pathways that ar…	Broad Institute
AKL_HTLV1_INFECTION_DN	-1.30057	-1.74122	-0.757163	0.202152	0.0906873	0.454168	PECAM1,IGFBP7,FAM3C,KHDRBS3,DENND1B,DNAJC15,SFRS18,PDE4DIP,VAPA,TCTN3,CTSA,ITGB1,UBE2J1,RWDD1,DNAJB6,AKAP9,TSPYL1,MEF2C,RPIA,KIAA0776,DUSP6,CEP192,LANCL1,SERP1,SDF4,PTPN2,FYN,ATP5L,SERINC1,REV3L,YPEL5,CCNC,PRUNE2,GPR65,JUN	Genes down-regulated in WE17/10 cells (CD4+ [Gene ID=920] T lymphocytes) infected by HTLV1 (and thus displaying low CD7 [Gene ID=924]) compared to the uninfected (i.e., CD7+) cells.	Adult T-cell leukemia/lymphoma (ATLL) is a malignancy slowly emerging from human T-cell leukemia virus type 1 (HTLV-I)-infected mature CD4(+) T-cells. To characterize the molecular modifications induced by HTLV-I infection, we compared HTLV-I-infected WE17/10 cells with control cells, using micro-arrays. Many calcium-related genes were progressively downmodulated over a period of 2 years. Infecte…	Broad Institute
BOYAULT_LIVER_CANCER_SUBCLASS_G6_UP	-1.2987	-1.11972	-1.22685	0.203327	0.271169	0.228828	GREB1,RHOBTB1,LEF1,ITPR2,MME,FHIT,IMPAD1,LGALS8,PANX1,YPEL1,FBXL5,SIAH2,BCAP31,RAB4A,CBR1,ATP6V0E2,ZNF238,GGH,MLEC,LPIN1,MARCH8,SAMM50,TIMM17A,HEXA,GALNT1,SLC5A6,EFR3A,TMCC1,HSDL2,ASPSCR1,CCDC53,PREB,UGGT1	Up-regulated genes in hepatocellular carcinoma (HCC) subclass G6, defined by unsupervised clustering.	Hepatocellular carcinomas (HCCs) are a heterogeneous group of tumors that differ in risk factors and genetic alterations. We further investigated transcriptome-genotype-phenotype correlations in HCC. Global transcriptome analyses were performed on 57 HCCs and 3 hepatocellular adenomas and validated by quantitative RT-PCR using 63 additional HCCs. We determined loss of heterozygosity, gene mutatio…	Broad Institute
CHEOK_RESPONSE_TO_MERCAPTOPURINE_AND_HD_MTX_DN	-1.29548	-0.714938	-1.07486	0.210672	0.48334	0.295899	SMCHD1,AHCY,SACS,SERPINE2,SREBF2,UBE2G1,NPFF,PFDN6,CENPC1,CLTB,TGFBR2,SART1,MPHOSPH9,CGRRF1,TGDS,YTHDC2,UCHL3,KIAA1467,AATF,SAP18	Genes specifically down-regulated in pediatric acute lymphoblastic leukemia (ALL) patients by mercaptopurine [PubChem=667490] and high dose methotrexate (HDMTX) [PubChem=4112].	To elucidate the genomics of cellular responses to cancer treatment, we analyzed the expression of over 9,600 human genes in acute lymphoblastic leukemia cells before and after in vivo treatment with methotrexate and mercaptopurine given alone or in combination. Based on changes in gene expression, we identified 124 genes that accurately discriminated among the four treatments. Discriminating gen…	Broad Institute
CROONQUIST_NRAS_VS_STROMAL_STIMULATION_UP	-1.29311	-1.58302	-0.927988	0.213271	0.131841	0.366403	RHOBTB3,BCKDHB,TBC1D9,SNAP23,ARHGAP5,IGHM,PPAP2A,NRAS,TRIM25,ARHGEF2,ZNF217,PRKACA,DUSP6,ZER1,KCNN4,RASGRP2,CYBB,IQSEC1	Genes up-regulated in ANBL-6 cell line (multiple myeloma, MM) expressing an activated form of NRAS [Gene ID=4893] off a plasmid vector compared to those co-cultured with bone marrow stromal cells.	ANBL-6, a myeloma cell line, proliferates in response to interleukin 6 (IL-6) stimulation, coculture with bone marrow stromal cells, and when harboring a constitutively active mutant N-ras gene. Eighteen samples, including 4 IL-6-treated, 3 mutant N-ras-transfected, 3 normal stroma-stimulated, 2 multiple myeloma (MM) stroma-stimulated, and 6 untreated controls were profiled using microarrays inte…	Broad Institute
XU_CREBBP_TARGETS_UP	-1.28583	-0.393736	-2.37707	0.219365	0.699707	0.0322534	PROM1,RRP1B,RCN1,TMEM159,KTN1,RAD1,GNL3,NME4,LMBR1L,PPAN,TSTA3,XPOT,PRMT1,NVL,ALG3	Genes up-regulated in pro-B lymphocytes after knockout of CREBBP [Gene ID=1387].	CREB-binding protein (CBP) and its para-log p300 are transcriptional coactivators that physically or functionally interact with over 320 mammalian and viral proteins, including 36 that are essential for B cells in mice. CBP and p300 are generally considered limiting for transcription, yet their roles in adult cell lineages are largely unknown since homozygous null mutations in either gene or comp…	Broad Institute
WAMUNYOKOLI_OVARIAN_CANCER_LMP_DN	-1.2856	-2.4043	-0.117707	0.201493	0.0180075	0.906531	TTC28,CRLS1,PMP22,RP6-213H19.1,HDAC4,ARMCX1,RGL1,FZD7,PRKAR1A,KAT2B,SDC2,CAV1,RCHY1,SLIT2,CBR4,UGP2,ANKRD10,KPNA5,ARNT,DDX5,PKD2,PPAP2A,RAB11FIP2,ALS2CR4,LGALS8,FBXO21,LXN,RAB11FIP3,SPAG9,DPYD,CANX,ZYG11B,CRIM1,ST13,CCDC50,CFL2,IFI16,RNF146,HSP90AB1,SOD2,TCF4,PLSCR3,MYH10,PREPL,GPRASP1,GAS1,UBE2E2,MGC21881,GPRASP2,GABPA,FBXL3,XPO1,CERK,KIF1B,ATP11C,LOC642852,TSPYL1,JUB,LOC646762,FAM13B,ZNF512,PRN…	Genes down-regulated in mucinous ovarian carcinoma tumors of low malignant potential (LMP) compared to normal ovarian surface epithelium tissue.	PURPOSE: To elucidate the molecular mechanisms contributing to the unique clinicopathologic characteristics of mucinous ovarian carcinoma, global gene expression profiling of mucinous ovarian tumors was carried out. EXPERIMENTAL DESIGN: Gene expression profiling was completed for 25 microdissected mucinous tumors [6 cystadenomas, 10 low malignant potential (LMP) tumors, and 9 adenocarcinomas] usi…	Broad Institute
VERHAAK_AML_WITH_NPM1_MUTATED_DN	-1.2824	-2.14938	-0.266582	0.201837	0.0333358	0.790186	PDE4B,DCHS1,PROM1,ABLIM1,IGFBP7,NT5E,HPGD,SIDT1,PTPRM,KIT,FAIM3,GNAI1,B4GALT6,TRAF5,RHOBTB3,POU4F1,PALM2-AKAP2,CYTL1,TNFRSF21,ALDH2,CHKA,STK32B,HLA-DQA1,RAP2A,SLC38A1,CAV1,FAM171A1,FLNB,FAM129A,ARHGEF12,ERG,RGS1,PAM,THSD7A,PRKD3,PXDN,TSPAN7,P2RX5,SERPINE2,SERPING1,FHL1,TCF3,MECOM,DPYSL2,LAMC1,SSBP2,WASF1,TFPI,DNTT,MREG,ENDOD1,MXRA7,C2CD2,FZD2,IFI16,FOXO1,YPEL1,GYPC,RRAGD,MX1,HSPB1,JUP,LMO4,SPTBN1…	Genes down-regulated in acute myeloid leukemia (AML) patients with mutated NPM1 [Gene ID=4869].	Mutations in nucleophosmin NPM1 are the most frequent acquired molecular abnormalities in acute myeloid leukemia (AML). We determined the NPM1 mutation status in a clinically and molecularly well-characterized patient cohort of 275 patients with newly diagnosed AML by denaturing high-performance liquid chromatography (dHPLC). We show that NPM1 mutations are significantly underrepresented in patie…	Broad Institute
LINDGREN_BLADDER_CANCER_CLUSTER_3_DN	-1.28002	-1.77752	-0.575386	0.202639	0.0776388	0.565948	ABCG1,SEMA6A,ABLIM1,NT5E,TRNP1,DGKA,SNRPN,MYB,AGFG1,ZNF655,GRB10,CUL4B,PTPRE,PTPN13,CBR4,RPS23,CNN2,SALL2,IGF1R,SEC31B,MED28,PSD3,MECOM,HEATR1,ASB1,RNF31,LZTS2,EIF3E,GLUD1,NEIL1,HRAS,BBS1,MLLT10,IFI16,RPS28,SFRS2B,PYROXD2,CHD9,COL27A1,ABCC5,IGBP1,ABCC4,BMS1,ZSWIM6,LPCAT2,PDE4D,ABCD4,RMND5A,PLCG2,GMFG,ZNF827,RGS12,RPL36AL,WDR73,AKAP13,PABPN1,BTF3,HMBOX1,NUDT13,NME4,ERAP1,PI4KB,TBC1D2B,EPHB6,MYC,TS…	Genes whose expression profile is specific to Cluster III of urothelial cell carcinoma (UCC) tumors.	We used gene expression profiling, mutation analyses of FGFR3 and TP53, and LOH analyses of chromosome 9 and the TP53 region on chromosome arm 17p, to molecularly characterize 75 Ta and T1 bladder carcinomas. We identified four major cellular processes related to cell cycle, protein synthesis, immune response, and extra cellular components that contribute to the expressional heterogeneity of earl…	Broad Institute
ELVIDGE_HIF1A_TARGETS_DN	-1.27583	-0.959068	-1.11884	0.20791	0.342139	0.268553	EGLN1,WSB1,RBPJ,BNIP3,CAV1,PFKFB3,PAM,PDK1,GBE1,PGM1,CITED2,MAFF,HK2,KDM4B,NOL3,P4HA1,GLRX,GYS1,INSIG2,ANKZF1,FAM162A,ALDOC,P4HA2,BNIP3L,RRAGD,DSC2,ZNF292,CSRP2,SFXN3,PGK1,SH2B2,CXCR4,YEATS2,PLIN2,QRSL1,ZNF395,PGAP1,EGFR,QSOX1,MXI1,FAM13A,ILVBL,FYN,ERO1L,HCFC1R1,OBSL1,ENO2,NR3C1,ISG20,ADM,S100A4	Genes down-regulated in MCF7 cells (breast cancer) after knockdown of HIF1A [Gene ID=3091] by RNAi.	Studies of gene regulation by oxygen have revealed novel signal pathways that regulate the hypoxia-inducible factor (HIF) transcriptional system through post-translational hydroxylation of specific prolyl and asparaginyl residues in HIF-alpha subunits. These oxygen-sensitive modifications are catalyzed by members of the 2-oxoglutarate (2-OG) dioxygenase family (PHD1, PHD2, PHD3, and FIH-1), raisi…	Broad Institute
DOANE_RESPONSE_TO_ANDROGEN_UP	-1.27071	-0.876759	-1.17258	0.207	0.382877	0.24396	TRIB1,PRKAR2B,SORD,ZNF432,SLC15A2,SCD,NEDD4L,AHCY,WWC3,ARHGAP26,SRD5A1,FLNB,GAL3ST4,ALDH4A1,HSPH1,HSPA4,PREP,THRAP3,EPN2,FASN,KDM4B,ENDOD1,ABCC1,DAXX,ST6GAL1,FAM188A,ARHGDIB,FAR2,RNF125,LCT,RRBP1,PIP5K1A,AKAP5,ZNF552,IQGAP2,MTMR9,FKBP11,UBE4B,ENDOG,CLCN3,MCCC2,ISG20L2,AFF1,EAF2,CALR,ZNF550,TMEM33,GTF2H3,FARP1,GSK3A,ELMO2,DNAH3,MVK,MED12,ZC3H13,ZNF770,GPS1,TSTA3,SLC37A4,ZNF350,SYNGR1,PEA15,SOCS7,J…	Genes up-regulated in MDA-MB-453 cells (class A ER(-) [Gene ID=2099] breast cancer) after exposure to the androgen R1881 [PubChem=13766].	Because the ER(-) class A cell line MDA-MB-453 demonstrated a proliferative response to androgen, we set out to determine whether this was associated with the transcriptional program characteristic of ER(-) class A human breast cancers. We monitored gene expression changes after administration of androgens, androgen antagonists or vehicle control to the ER(-) class A cell line MDA-MB-453 under a …	Broad Institute
WIKMAN_ASBESTOS_LUNG_CANCER_DN	-1.26815	-1.16188	-0.994528	0.220064	0.259673	0.332464	GIMAP6,TRAT1,NIPSNAP3B,SIRT6,GLRX,UVRAG,ATM,PATZ1,PPIG,FNTA,LZTR1,FBXL12,PRKACA,FKBP1A,MYO5A,RUNX1,PRKCSH,SMCR7L,HMGXB3,ITGA4	Genes negatively correlated with the asbestos exposure of lung cancer patients.	The most significant 47 genes found in the correlation analysis separating the lung carcinomas of 14 asbestos-exposed patients from the lung carcinomas of 14 non-exposed patient. Correlation coefficient of gene expression with exposure status (asbestos-exposed vs. non-exposed). Signals of the asbestos-associated tumors were scaled by the median signal of the non-associated tumors and the signals …	Broad Institute
GRADE_COLON_AND_RECTAL_CANCER_DN	-1.26633	-1.02195	-1.03381	0.213757	0.313816	0.308317	GREB1,NAV1,TLE4,LDB2,ITPKB,UGDH,FHL1,GNPDA1,PPAP2A,PRKACB,ZBTB4,PLAC8,SLC30A3,GGA1,GTF3C4,DAP,SOCS2,GFI1,RERE,MSRA,MEF2D,TGFBR3,SNCA,LRFN1,UBAP1,HIC2,TIMM22,DHPS,GNA11,SLC30A6,ST6GALNAC6,TM9SF1,AKR7A2,NR3C1,FKRP,SESN2	Down-regulated genes in both rectal and colon carcinoma compared to normal mucosa samples.	To characterize patterns of global transcriptional deregulation in primary colon carcinomas, we did gene expression profiling of 73 tumors [Unio Internationale Contra Cancrum stage II (n = 33) and stage III (n = 40)] using oligonucleotide microarrays. For 30 of the tumors, expression profiles were compared with those from matched normal mucosa samples. We identified a set of 1,950 genes with high…	Broad Institute
DAVICIONI_RHABDOMYOSARCOMA_PAX_FOXO1_FUSION_DN	-1.26593	-2.19531	-0.40612	0.252468	0.0705567	0.698742	SOX11,ZFP36L2,PDP1,ATP2B4,GLRX,TCF4,PLK2	Genes down-regulated in RMS cells (rhabdomyosarcoma) expressing PAX3 or PAX7 fusions with FOXO1 [Gene ID=5077, 5081, 2308] compared to the fusion negative cell lines.	Alveolar rhabdomyosarcomas (ARMS) are aggressive soft-tissue sarcomas affecting children and young adults. Most ARMS tumors express the PAX3-FKHR or PAX7-FKHR (PAX-FKHR) fusion genes resulting from the t(2;13) or t(1;13) chromosomal translocations, respectively. However, up to 25% of ARMS tumors are fusion negative, making it unclear whether ARMS represent a single disease or multiple clinical an…	Broad Institute
TAKEDA_TARGETS_OF_NUP98_HOXA9_FUSION_6HR_UP	-1.26552	-0.767406	-1.44978	0.214546	0.448297	0.156557	CMAH,HPGD,PCDH9,GNAI1,PTPN13,USP32,FLT3,NME7,PDE4DIP,MECOM,SLC25A36,KLF5,CRIM1,HOXA9,ADRBK2,STK4,CEP70,GAS2L3,EVI2A,GLIPR1,DMXL2,LPAR6,TOX,HOXA4,HOXA5,SERPINI1,CD69,IL7R,PBX3,HOXA3,KMO,MSX1,FKBP5,MS4A4A	Genes up-rgulated in CD34+ [Gene ID=947] hematopoetic cells by expression of NUP98-HOXA9 fusion [Gene ID=4928, 3205] off a retroviral vector at 6h.	NUP98-HOXA9, the chimeric protein resulting from the t(7;11)(p15;p15) chromosomal translocation, is a prototype of several NUP98 fusions that occur in myelodysplastic syndromes and acute myeloid leukemia. Here we identify the effects of NUP98-HOXA9 on primary human hematopoietic progenitor/stem cells and the changes in gene expression that underlie those effects. To study the role of NUP98-HOXA9 …	Broad Institute
ZUCCHI_METASTASIS_UP	-1.25766	-0.948205	-1.32779	0.230639	0.360319	0.20709	AHCY,GNG11,FSCN1,PPIA,LDHA,HSPA8,TPT1,CTGF,HERC5,CCT5,GNB2L1,HMGB1,IFITM3,CYFIP1	The 50 most up-regulated genes in primary invasive breast dutcal carcinoma (IDC) or lymph node metastases, compared to normal mammary epithelium.	Expression profiles of breast carcinomas are difficult to interpret when they are obtained from tissue in toto, which may contain a large proportion of non-cancer cells. To avoid this problem, we microscopically isolated cells from a primary invasive ductal carcinoma of the breast and from an axillary node harboring a metastatic breast carcinoma, to obtain pure populations of carcinoma cells ( ap…	Broad Institute
SHIPP_DLBCL_CURED_VS_FATAL_DN	-1.25673	-1.08117	-1.27182	0.21795	0.287702	0.212602	PDE4B,ABCG1,SLC25A13,STAT5B,PRKCB,CITED2,LOC90925,SLK,ME2,GSPT1,TLE1,TGIF1,VEGFA,HADHA,PHF16,ZNF212,SNRPD1,OVGP1,GNS,GTF2E1,ZNF274,IFRD2,SLC2A5,LRPPRC,BTN3A2,TBL3,CAMK2G,POLR2C,STAT1,ASNA1,LIG1,ARNTL,PDCD4	Top 50 down-regulated markers for the diffused large B-cell lymphoma (DLBCL) that distinguished between cured and fatal/refractory clinical outcomes.	Diffuse large B-cell lymphoma (DLBCL), the most common lymphoid malignancy in adults, is curable in less than 50% of patients. Prognostic models based on pre-treatment characteristics, such as the International Prognostic Index (IPI), are currently used to predict outcome in DLBCL. However, clinical outcome models identify neither the molecular basis of clinical heterogeneity, nor specific therap…	Broad Institute
YANG_BREAST_CANCER_ESR1_LASER_DN	-1.25072	-2.07185	0.0460145	0.222615	0.0487463	0.963664	ST3GAL6,ARHGEF4,AK2,SERBP1,FSCN1,PRKD3,SEC63,UBE2J1,RSU1,DSC2,SYNCRIP,PRNP,KIF14,ODC1,ACOT9,ANP32E,HSPA14,HDAC2,SNX3,ARNTL2,SGCE,BICD1,GSTP1,IFNAR2,MPP6,FNDC3B	Genes down-regulated in laser microdissected (LCM) samples of early primary breast tumors expressing ESR1 [Gene ID=2099] vs the ESR1 negative ones.	About 70-80% of breast cancers express estrogen receptor alpha (ER-alpha), and estrogens play important roles in the development and growth of hormone-dependent tumors. Together with lymph node metastasis, tumor size, and histological grade, ER status is considered as one of the prognostic factors in breast cancer, and an indicator for hormonal treatment. To investigate genes and pathways that ar…	Broad Institute
CREIGHTON_ENDOCRINE_THERAPY_RESISTANCE_4	-1.23968	-1.24405	-0.884175	0.216699	0.215091	0.377775	GREB1,HPGD,FAIM3,COL5A1,SNRPN,RHOBTB3,COX15,RMST,FLJ39632,MED13L,FAM26F,MYB,ELOVL5,ST8SIA4,MEX3A,MOCS2,SGK3,KCNMB4,NRXN3,GNB4,NRIP1,PIK3R1,FLNB,NLN,LRWD1,IGF1R,CHN1,PRKD3,NAF1,RBM33,RRP1B,SLC27A6,MRC2,HSPA4,LRIG1,MSI2,ELP2,GNPDA1,PSMG1,ATP2B4,SLC26A2,RAB11FIP3,DHCR7,SLC25A22,SFPQ,RPL7A,SRI,DKFZP586I1420,STMN3,PARD6B,ATRNL1,FDFT1,CECR5,PUS1,DLG5,ABAT,CELSR2,KCTD6,SFRS7,LARGE,MYEOV2,LAGE3,IRS2,APEX…	The 'group 4 set' of genes associated with acquired endocrine therapy resistance in breast tumors expressing ESR1 but not ERBB2 [Gene ID=2099, 2064].	The effectiveness of therapies targeting specific pathways in breast cancer, such as the estrogen receptor or HER2, is limited because many tumors manifest resistance, either de novo or acquired, during the course of treatment. To investigate molecular mechanisms of resistance, we used two xenograft models of estrogen receptor-positive (ER+) breast cancer, one with and one without HER2 overexpres…	Broad Institute
HUANG_DASATINIB_RESISTANCE_DN	-1.23761	-1.56994	-0.628733	0.224595	0.125969	0.533852	ABCG1,GREB1,ARX,SCARB1,CHPT1,SLC38A1,STARD10,SBK1,CREB3L4,ISOC1,UBL3,IGFBP2,JPH1,PREX1,SPIN1,GPD1L,EPS15L1,CBX5,SLC35A1,SLC25A15,ACSL3,CRNKL1,TOB1,CLN3,CDC42SE1,ABHD11,RHOB,YME1L1,EMP2,LASS6,CALM1,PDCD4,IRX5,VPS37C	Genes whose expression negatively correlated with resistance of breast cancer cell lines to dasatinib [PubChem=3062316].	Dasatinib is a multitargeted kinase inhibitor that was recently approved for the treatment of chronic myelogenous leukemia and Philadelphia chromosome-positive acute lymphoblastic leukemia with resistance or intolerance to prior therapy. It is also in clinical trials for treating patients with solid tumors. The identification of molecular markers predictive of response to dasatinib could assist i…	Broad Institute
AMIT_EGF_RESPONSE_20_MCF10A	-1.23704	-0.600998	-1.78152	0.244335	0.561216	0.105168	SCARB2,SCD,PHTF1,SERBP1,MDFI,SLC39A7,RAD23B,SEMA3F,PSMD13,NUBP2,SRPR	Genes whose expression peaked at 20 min after stimulation of MCF10A cells with EGF [Gene ID=1950].	Signaling pathways invoke interplays between forward signaling and feedback to drive robust cellular response. In this study, we address the dynamics of growth factor signaling through profiling of protein phosphorylation and gene expression, demonstrating the presence of a kinetically defined cluster of delayed early genes that function to attenuate the early events of growth factor signaling. U…	Broad Institute
GENTILE_UV_RESPONSE_CLUSTER_D6	-1.23625	-1.7447	-0.458096	0.23143	0.0971917	0.65208	TLE4,IGF2BP3,LOC220594,ARL4C,PAFAH1B1,ZNF146,FZD2,CSTF3,NCK1,IFNGR2,UGCG,SMAD3,RAB14,AHDC1,PTK2,HMGXB4,CDK7,STRN3,ZMYND8,NFIL3	Cluster d6: genes progressively down-regulated in WS1 cells (fibroblast) through 18 h after irradiation with high dose UV-C.	DNA damage caused by UV radiation initiates cellular recovery mechanisms, which involve activation of DNA damage response pathways, cell cycle arrest and apoptosis. To assess cellular transcriptional responses to UVC-induced DNA damage we compared time course responses of human skin fibroblasts to low and high doses of UVC radiation known to induce a transient cellular replicative arrest or apopt…	Washington University
RODRIGUES_THYROID_CARCINOMA_DN	-1.22717	-2.25642	-0.203157	0.227115	0.029725	0.840069	IGF2BP2,CDK6,PTPRK,PHLDB2,ANKRD28,L3MBTL,ZNF160,HIVEP2,SAMD9,ANKRD10,RNF213,DICER1,ZNF638,TRA2A,MORF4L2,ZNF512B,HIPK2,PCBP2,ZMYM2,QKI,DMD,SNHG12,BBX,NAMPT,OBFC2A,UGCG,GRLF1,UBXN7,ARHGEF7,GMEB2,DCBLD2,ARHGAP29,RIT1,ALCAM,PLCB1,IRF1,SRGN,DUSP10,CDC42EP3,SYTL2	Genes down-regulated in poorly differentiated thyroid carcinoma (PDTC) compared to anaplastic thyroid carcinoma (ATC).	Information on gene alterations associated to poorly differentiated (PDTC) and anaplastic thyroid carcinomas (ATC) is scarce. Using human cancer cell lines as a tool for gene discovery, we performed a cytogenetic and oligo-array analysis in five new cell lines derived from two PDTC and three ATC. In PDTC we evidenced, as important, the involvement of the MAPK/ERK kinase pathway, and downregulatio…	Broad Institute
WONG_IFNA2_RESISTANCE_DN	-1.22436	-0.334194	-2.35472	0.251898	0.745889	0.0429716	NOG,POR,IDUA,DUSP3,LZTR1,NOP56,PSMD8,HNRNPF,DPF2,HMGB1	Genes down-regulated in hepatocellular carcinoma (HCC) cell lines resistant to IFNA2 [Gene ID=3440].	PURPOSE: Treatment with IFN-alpha therapy has been shown to exhibit antitumor effects on patients with hepatocellular carcinoma (HCC). However, individual responses remained unpredictable because of the frequent presence of intrinsic or acquired IFN-alpha resistance. Hence, delineation of molecular targets implicated in the resistant pathway holds value in refining the therapeutic benefits of IFN…	Broad Institute
CAIRO_LIVER_DEVELOPMENT_UP	-1.21312	-2.1148	0.165694	0.228259	0.0372107	0.86877	HMGA2,CXCR7,IGF2BP2,LDB2,TMEFF1,SLC39A6,KLHL22,ARMCX1,COLEC12,SOCS6,SYNE2,TTC3,POGK,PNO1,PXDN,ID3,GJC1,SERPINE2,LRFN4,WASF1,ARMCX2,LXN,RAB11FIP3,SATB1,RCN1,RECK,PTBP2,FZD2,MDK,RNF219,SFRS7,SMYD2,LARGE,SLC25A4,PFDN4,RWDD1,TRO,TMEM50B,GAS1,TGIF1,RCN2,TMEM184C,RBM34,SRM,CSRP2,SEPT6,UTP3,RNF138,PKM2,SLC22A3,ARPP19,TULP4,SMARCA2,GOLT1B,MEST,MEX3D,CBFB,MAK16,LPHN1,CTPS,KCTD15,DLG3,TBCB,PFN2,HMGN3,CPM,S…	Genes up-regulated at early fetal liver stage (embryonic days E11.5 - E12.5) compared to the late fetal liver stage (embryonic days E14.5 - E16.5).	Hepatoblastoma, the most common pediatric liver cancer, is tightly linked to excessive Wnt/beta-catenin signaling. Here, we used microarray analysis to identify two tumor subclasses resembling distinct phases of liver development and a discriminating 16-gene signature. beta-catenin activated different transcriptional programs in the two tumor types, with distinctive expression of hepatic stem/pro…	Broad Institute
GHO_ATF5_TARGETS_UP	-1.20974	-0.919655	-1.36258	0.28045	0.399947	0.231177	RHOBTB1,ATP11B,ITIH3,RIF1,EIF4G2,IFT88	Genes up-regulated in HEP3B cells (liver cancer) overexpressing ATF5 [Gene ID=22809] off a plasmid vector.	Transcription factors represent an important class of genes that play key roles in controlling cellular proliferation, cell cycle modulation, and attractive targets for cancer therapy. Here, we report on the novel finding of common ATF5 down-regulations in hepatocellular carcinoma (HCC), a highly malignant tumor with a dismal clinical course. Array-based mapping in HCC highlighted a high and cons…	Broad Institute
CHIANG_LIVER_CANCER_SUBCLASS_UNANNOTATED_UP	-1.20697	-3.83152	0.697686	0.261917	0.00500712	0.505142	ABCA9,TPCN2,RNF125,LRP6,SLC20A1,SLC25A18,SLC22A3,NSUN6,MUC20	Marker genes up-regulated in the 'unannotated' subclass of hepatocellular carcinoma (HCC) samples.	Hepatocellular carcinomas represent the third leading cause of cancer-related deaths worldwide. The vast majority of cases arise in the context of chronic liver injury due to hepatitis B virus or hepatitis C virus infection. To identify genetic mechanisms of hepatocarcinogenesis, we characterized copy number alterations and gene expression profiles from the same set of tumors associated with hepa…	Broad Institute
CREIGHTON_ENDOCRINE_THERAPY_RESISTANCE_3	-1.20639	-3.43903	0.958658	0.228362	0.000643621	0.338296	TACC2,CTSL1,DRAM1,TRNP1,FRMD4B,SQLE,SLC4A11,IGF2BP2,FAM3C,SEC24A,B4GALT6,INSIG1,ALG1,STT3B,HPS3,LRRC8B,RAB1A,FBN2,RCAN1,TJP2,AKAP12,PRKCA,STARD4,RGL1,SLC16A14,CLMN,PGRMC1,KIAA0232,PTPRE,SH3RF1,KAT2B,NSF,ARHGAP26,PCGF5,ACCN2,GYG2,PTPN13,DYRK2,FAM171A1,RFFL,CALML4,ZHX1,FAM129A,SLC11A2,ELMO1,VPS54,IDH1,ARHGAP5,CD46,LOC441453,ANKS6,PDXDC1,TMEM59,PLEKHA7,SOAT1,BCAS1,NPC1,FZD8,UGP2,CENPV,H2AFY,ETV6,PRK…	The 'group 3 set' of genes associated with acquired endocrine therapy resistance in breast tumors expressing ESR1 and ERBB2 [Gene ID=2099, 2064].	The effectiveness of therapies targeting specific pathways in breast cancer, such as the estrogen receptor or HER2, is limited because many tumors manifest resistance, either de novo or acquired, during the course of treatment. To investigate molecular mechanisms of resistance, we used two xenograft models of estrogen receptor-positive (ER+) breast cancer, one with and one without HER2 overexpres…	Broad Institute
VALK_AML_CLUSTER_4	-1.20432	-2.31642	-0.423166	0.241866	0.0307257	0.676477	IGFBP7,DRAM1,TRIB1,TRAT1,B4GALT6,NDFIP1,TSPAN7,P2RX5,CAPN2,PMS2L3,PMS2L2,HPS4,CTNNA1,IL4R,PRR5L,FZD6,CSDA,LRP10,RAB13,CYFIP1,ITGA4,IKZF2	Top 40 genes from cluster 4 of acute myeloid leukemia (AML) expression profile; 87% of the samples are FAB M1 subtype, 53% bear mutations in CEBPA [Gene ID=1050].	BACKGROUND: In patients with acute myeloid leukemia (AML) a combination of methods must be used to classify the disease, make therapeutic decisions, and determine the prognosis. However, this combined approach provides correct therapeutic and prognostic information in only 50 percent of cases. METHODS: We determined the gene-expression profiles in samples of peripheral blood or bone marrow from 2…	Broad Institute
TAYLOR_METHYLATED_IN_ACUTE_LYMPHOBLASTIC_LEUKEMIA	-1.1988	-0.355512	-1.53679	0.23866	0.72434	0.133338	KHDRBS3,BCL10,ARID5B,CAV1,HSF2,SMARCAD1,SPATA5,SMEK2,LAPTM4A,PSMA2,KLHL21,COX5B,NASP,MOBKL1A,NDUFA4,SFXN5,ZCCHC11,MYC,AZIN1,IFT74,NUDT9,STX17,GTF2H2,SNRPC,RBBP5,TOMM70A,GTPBP2,BAT1,RFC2,ZMPSTE24,GMNN,TTK,NAP1L5,CWF19L1,RREB1,MAML3	Genes whose DNA methylation differed between primary ALL cells (acute lymphoblastic leukemia) and normal peripheral blood samples.	This study examined DNA methylation associated with acute lymphoblastic leukemia (ALL) and showed that selected molecular targets can be pharmacologically modulated to reverse gene silencing. A CpG island (CGI) microarray containing more than 3,400 unique clones that span all human chromosomes was used for large-scale discovery experiments and led to 262 unique CGI loci being statistically identi…	Broad Institute
GINESTIER_BREAST_CANCER_ZNF217_AMPLIFIED_UP	-1.19869	-1.6109	-0.486741	0.236188	0.113374	0.628527	PDP2,WSB1,F2R,GNB4,DNAJC21,SIAH1,ADD1,KIAA1033,SLC25A36,SFRS2IP,MORF4L2,PWWP2A,DNAJB14,STAG2,RAD1,LIN52,CDC42,KCTD20,ANAPC5,HEATR3,SNX14,LACTB,TRAK2,BBX,RAD23B,N4BP2,TRIP11,CREB1,LOC440983,SLC35A3,SF3B1,STX16,ITCH,KIAA0776,ATG12,APBB2,SLC17A5,CYP20A1,YIPF5,PLDN,POLK,CHURC1,NARG2,DNAL1,SP1,SLU7,ATP6V1A,ZXDC,KLHL20,BMPR2,GNB5,SFRS11	Genes up-regulated in non-metastatic breast cancer tumors having type 1 amplification in the 20q13 region; involves ZNF217 [Gene ID=7764] locus only.	PURPOSE: Amplification of chromosomal region 20q13 occurs in breast cancer but remains poorly characterized. EXPERIMENTAL DESIGN: To establish the frequency of 20q13 amplification and select the amplified cases to be studied, we used fluorescence in situ hybridization of bacterial artificial chromosome probes for three 20q13 loci (MYBL2, STK6, ZNF217) on sections of tissue microarrays containing …	Broad Institute
MACLACHLAN_BRCA1_TARGETS_DN	-1.19332	-0.568469	-1.3538	0.260285	0.582257	0.205603	FRZB,GRB10,CD59,CD9,RXRB,BAX,PIN1,ACTB,CCNB1,GRB2,ZYX	Genes down-regulated in SW480 cells (colon cancer with mutated p53 [Gene ID=7157]) upon expression of BRCA1 [Gene ID=672] off an adenovirus vector.	The breast and ovarian cancer susceptibility gene product BRCA1 has been reported to be expressed in a cell cycle-dependent manner; possess transcriptional activity; associate with several proteins, including the p53 tumor suppressor; and play an integral role in certain types of DNA repair. We show here that ectopic expression of BRCA1 using an adenovirus vector (Ad-BRCA1) leads to dephosphoryla…	Washington University
WANG_RESPONSE_TO_FORSKOLIN_UP	-1.19068	-0.100687	-1.68939	0.25228	0.921132	0.111817	INSIG1,CRLS1,MED28,CAMKK2,NGLY1,UBE2J1,FADS1,RRP12,GNAI3,TMEM50A,EVI5,ACSL3,HMGCR,SPCS3,DYNLL2,CENPN	Genes up-regulated in LNCaP cells (prostate cancer) treated with forskolin [PubChem=47936], an activator of PKA pathway.	In the absence of androgen, PSA gene expression is induced by activation of the PKA pathway with forscolin (FSK) by a mechanism dependent on a functional AR. To identify other genes targeted by cross-talk between the androgen and PKA pathways, experiments were undertaken to characterize the genome-wide expression profiles for androgen and FSK. LNCaP human prostate cancer cells were employed becau…	Broad Institute
RADMACHER_AML_PROGNOSIS	-1.19032	-2.13501	-0.0894968	0.240769	0.0387838	0.929123	PALM2-AKAP2,PMP22,FLT3,PXDN,TSPAN7,DAPK1,MSI2,PLCG1,SMG1,CTNNAL1,ENDOD1,LOC641298,GLUL,FOXO1,GYPC,BAI2,TCF4,TUBB2A,SKAP2,SFTPB,IL6ST,GUCY1A3,TBXAS1,FARP1,PLIN2,EZR,UGCG,WDR82,HOXA4,SEMA3F,PIK3R4,CHURC1,NFKB1,PBX3,BAHCC1,DENND4B,COL1A1,EML4,NFKBIB,ISG20,BCL11A,FGFR1	The 'Bullinger validation signature' [PMID=15084693] used to validate prediction of prognostic outcome of acute myeloid leukemia (AML) patients with a normal karyotype.	Patients with acute myeloid leukemia (AML) and normal karyotype are classified in an intermediate-risk group, albeit this subset is heterogeneous for clinical outcome. A recent complementary DNA microarray study identified a gene-expression signature that--when used to cluster normal karyotype patients--separated them into 2 prognostically relevant subgroups. We sought the first independent valid…	Broad Institute
MENSSEN_MYC_TARGETS	-1.18879	0.605443	-2.34152	0.255784	0.555308	0.0357868	HSPH1,LDHA,PFKM,HSPA8,TSPO,HSPE1,APEX1,SRM,HERC5,EFTUD2,CDK4,KIAA0664,CCNB1,BRCA1	Genes up-regulated by adenoviral expression of c-MYC [Gene ID=4609] in HUVEC cells (umbilical vein endothelium).	To identify target genes of the oncogenic transcription factor c-MYC, serial analysis of gene expression (SAGE) was performed after adenoviral expression of c-MYC in primary human umbilical vein endothelial cells: 216 different SAGE tags, corresponding to unique mRNAs, were induced, whereas 260 tags were repressed after c-MYC expression (P &lt; 0.05). The induction of 53 genes was confirmed by us…	Broad Institute
PROVENZANI_METASTASIS_UP	-1.18808	-0.336706	-1.50615	0.236905	0.736865	0.134383	PROM1,AKR1C3,PCCA,TRAF5,LCK,CYTL1,MYB,BTBD3,RGL1,MME,RAP2A,TCF12,EIF4B,BAG1,MTF2,LRIG1,SNTB2,TMED2,TCF3,CUL4A,IPO5,DDX50,ZMYND11,DHODH,WWOX,VGLL4,HUS1,MFNG,ATMIN,ZBED1,GALNT7,TNS3,SLC38A2,CLEC11A,MRPS27,PLAC8,XRCC5,ADK,MAGED1,PRCP,PSMD7,TSR1,ANAPC5,NARF,CD24,BTF3,MCCC2,CTSC,SLC25A14,MPHOSPH6,WNK1,EPRS,HNRNPA3,LTA4H,VPS26A,KIAA0174,GCSH,TAF9,CDKAL1,MRPL23,NDUFS5,LSM7,HNRNPA1,TUBB,CARS,TXNIP,ATP5G2…	Genes up-regulated in polysomal and total RNA samples from SW480 cells (primary colorectal carcinoma, CRC) compared to the SW620 cells (lymph node metastasis from the same individual).	Tumour onset and progression are due to the accumulation of genomic lesions, which alter gene expression and ultimately proteome activities. These lesions are thought to affect primarily the transcriptional control of gene expression. In the present study, we aimed at evaluating the genome-wide occurrence of alterations in the translational control exploiting an isogenic, phenotypically validated…	Broad Institute
DACOSTA_UV_RESPONSE_VIA_ERCC3_COMMON_DN	-1.18755	-1.92177	-0.311249	0.235843	0.0554734	0.755802	KIAA0802,TLE4,SEC24A,PTPRK,PIK3C3,ATRX,PALM2-AKAP2,NMT2,RBPJ,MED13L,MYO10,TJP2,PRKCA,INPP5F,SMCHD1,MID1,GNAQ,ASAP2,ARID5B,IGF2BP3,STAG1,FAM169A,DOPEY2,TCF12,NRIP1,SRPK2,CCDC93,FAM171A1,FLNB,FAM190B,FXR1,SFRS18,MARK3,MTF2,DAPK1,TUBGCP3,TRIM37,PKD2,MAPK6,CUX1,KIAA1033,ATP11B,GBE1,BPTF,LOC220594,SOS1,CEP135,FOXN3,CASK,EIF4E,PPFIA1,AUH,CDS2,UBR5,MYO1B,NUMB,PHF3,CRADD,ZNF638,KIAA1109,TRIM33,PHLPP1,DPY…	Common down-regulated transcripts in fibroblasts expressing either XP/CS or TDD mutant forms of ERCC3 [Gene ID=2071], after UVC irradiation.	Xeroderma pigmentosum (XP) and trichothiodystrophy (TTD) syndromes are characterized by deficiency in nucleotide excision repair pathway, but with distinguished clinical manifestations. While XP patients exhibit a high frequency of skin cancer, TTD patients are not cancer prone. The relation between lack of DNA repair and their clinical manifestations was investigated through analysis of the tran…	Broad Institute
TURASHVILI_BREAST_NORMAL_DUCTAL_VS_LOBULAR_UP	-1.18417	-2.39971	-0.00613909	0.243005	0.0209205	0.995131	FRMD4B,RPE,ST3GAL6,ZNF823,ZNF250,GLUD2,ZBTB8A,VPS13B,PDE4DIP,DCAF8,LOC286434,MAFF,TRNT1,ZYG11B,SPATA5L1,SLC25A45,COL27A1,CHML,LOC400657,PHF20L1,ERI1,MTMR4,PPHLN1,CLCN3,ADNP,RBBP4,SKP2,USP25,LRCH3,DBR1,MAK16,EXOSC8,RFXAP,ZSWIM7,MAP4K5,SMUG1,COQ10B,SMAD5,KLF11,PBLD,GALNT3,FAM49A,ATF3	Genes up-regulated in normal ductal and normal lobular breast cells.	BACKGROUND: Invasive ductal and lobular carcinomas (IDC and ILC) are the most common histological types of breast cancer. Clinical follow-up data and metastatic patterns suggest that the development and progression of these tumors are different. The aim of our study was to identify gene expression profiles of IDC and ILC in relation to normal breast epithelial cells. METHODS: We examined 30 sampl…	Broad Institute
SPIRA_SMOKERS_LUNG_CANCER_DN	-1.1756	-0.206693	-1.23526	0.258077	0.839029	0.235731	FAM115A,ZNF160,STAG3L1,TSR1,COX5B,RPL35A,LOC100272216,FAM128B,LMO4,ALMS1,ZNF611,GTF2H3,NUCKS1,DCLRE1C,SPN,ZC3H7B	Down-regulated genes that distinguished smokers with and without lung cancer.	Lung cancer is the leading cause of death from cancer in the US and the world. The high mortality rate (80-85% within 5 years) results, in part, from a lack of effective tools to diagnose the disease at an early stage. Given that cigarette smoke creates a field of injury throughout the airway, we sought to determine if gene expression in histologically normal large-airway epithelial cells obtaine…	Broad Institute
HASINA_NOL7_TARGETS_DN	-1.17373	-2.74451	1.14544	0.270629	0.0226796	0.281573	SDC2,SDC1,TGFBR1,CD53,CD97,VEGFA,EGFR,AIMP1,CD55,JAG1	Genes down-regulated in SiHa cells (cervical carcinoma) by stable expression of NOL7 [Gene ID=51406] off a plasmid vector.	Cervical cancer is associated with human papilloma virus infection. However, this infection is insufficient to induce transformation and progression. Loss of heterozygosity analyses suggest the presence of a tumor suppressor gene (TSG) on chromosome 6p21.3-p25. Here we report the cloning NOL7, its mapping to chromosome band 6p23, and localization of the protein to the nucleolus. Fluorescence in s…	Broad Institute
MASSARWEH_TAMOXIFEN_RESISTANCE_DN	-1.17134	-2.70808	0.263773	0.243526	0.00764343	0.792357	GREB1,RHOBTB1,HPGD,FAIM3,NAV1,COL5A1,SLC39A6,RHOBTB3,RMST,SCARB1,FLJ39632,MYB,ELOVL5,ST8SIA4,MOCS2,SGK3,GNB4,NRIP1,PIK3R1,FLNB,NT5C,IGFBP4,SUPT3H,IGF1R,ZBTB10,RBM33,ATP11A,LMNB1,LRIG1,ELP2,TOP1MT,PSMG1,WASF1,ZNRF2,AHSA2,MREG,ANXA6,ATP2B4,KDM4B,SLC26A2,RAB11FIP3,SRI,DKFZP586I1420,ISOC1,FAM85A,PARD6B,ATRNL1,DLG5,SOX4,ABAT,CELSR2,LARGE,MYEOV2,CTPS2,LAGE3,DARS,BLVRA,PDLIM1,ZSWIM6,CCNG1,TST,MBOAT7,ADD…	Genes down-regulated in breast cancer tumors (formed by MCF-7 xenografts) resistant to tamoxifen [PubChem=5376].	Not all breast cancers respond to tamoxifen, and many develop resistance despite initial benefit. We used an in vivo model of estrogen receptor (ER)-positive breast cancer (MCF-7 xenografts) to investigate mechanisms of this resistance and develop strategies to circumvent it. Epidermal growth factor receptor (EGFR) and HER2, which were barely detected in control estrogen-treated tumors, increased…	Broad Institute
BARRIER_COLON_CANCER_RECURRENCE_DN	-1.16969	-1.22185	-0.51938	0.261656	0.241938	0.611609	NDFIP1,PFKL,TSPAN7,CITED2,CTSA,STAT2,CD24,AES,SPPL2B,FOXJ3,NUCB1,BSG,ASB13,CDK10,HLA-C	Down-regulated genes from the 70-gene prognosis predictor for stage 2 colon cancer, based on non-neoplastic mucosa gene expression profiles.	We have assessed the possibility to build a prognosis predictor (PP), based on non-neoplastic mucosa microarray gene expression measures, for stage II colon cancer patients. Non-neoplastic colonic mucosa mRNA samples from 24 patients (10 with a metachronous metastasis, 14 with no recurrence) were profiled using the Affymetrix HGU133A GeneChip. Patients were repeatedly and randomly divided into 10…	Broad Institute
CHIARADONNA_NEOPLASTIC_TRANSFORMATION_CDC25_UP	-1.16921	-1.74444	-0.278207	0.247454	0.0867725	0.781916	NRP1,HMGA2,FAM3C,F2R,APBB1IP,PHLDB2,IVNS1ABP,PGRMC1,HTATSF1,RAB11A,ERRFI1,CASK,BACH1,LXN,MAN2A1,SLC38A2,PCF11,EIF2AK4,MAGED1,SFRS3,ENAH,HSP90B1,SFRS6,TAF1D,TOP1,ATP13A3,SRRT,MYL12B,RBM3,NAP1L1,UTP14A,TPST1,CASP4,PTEN,ANP32E,PLSCR1,PFN2,SEPHS2,UBE2D2,SLC12A2,CTSB,NOC4L,SLC16A1,LMO7,EMB,DPEP1,ENO2,LTBP2,CEBPB,PSPC1,EFNB2,LAMP2,H2AFX,GTF2A2,IGSF10	Genes up-regulated in reverted NIH3T3 cells (fibroblasts transformed by activated KRAS [Gene ID=3845] which then reverted to normal cells upon stable over-expression of a dominant negative form of CDC25 [Gene ID=5923]) vs normal fibroblasts.	Mutational activation of ras genes is required for the onset and maintenance of different malignancies. Here we show, using a combination of molecular physiology, nutritional perturbations and transcriptional profiling, that full penetrance of phenotypes related to oncogenic Ras activation, including the shift of carbon metabolism towards fermentation and upregulation of key cell cycle regulators…	Broad Institute
PEREZ_TP53_TARGETS	-1.15233	-3.61286	1.32314	0.249666	0.000329348	0.186313	SORBS2,ABCG1,KLC3,BMP2,GREB1,ARX,TUB,HPGD,MDM2,SIDT1,GAB1,ZIC2,KIAA0802,INPP5D,FRZB,HIST2H2BE,CXCR7,TMEM107,ARHGEF4,CMPK2,SNRPN,AFF3,ABCA1,TRAF5,MYO10,MYB,KIAA1549,DACT1,FAM134B,VWCE,ZNF561,ZNF655,SLC16A14,DPY19L2P2,IRF4,ZNF420,CHKA,TMEM64,KIAA0232,KIAA1432,SLC25A30,ERO1LB,GNG11,GRAMD1B,ZNF343,ELFN2,CCDC52,KIN,GNPTAB,VASH2,UMODL1,ABHD15,ZFP90,USP34,GPSM1,FBXL20,PLD6,FUT4,TNS1,CHST15,CNKSR3,PLEKHA…	Genes up-regulated in the HMEC cells (primary mammary epithelium) upon expression of TP53 [Gene ID=7157] off adenoviral vector.	p53 and p63 belong to a family of sequence-specific transcription factors regulating key cellular processes. Differential composition of the p53 and p63 DNA-binding sites may contribute to distinct functions of these protein homologues. We used SELEX (systematic evolution of ligands by exponential enrichment) methodology to identify nucleic acid ligands for p63. We found that p63 bound preferenti…	Broad Institute
AIYAR_COBRA1_TARGETS_DN	-1.14334	-0.0479859	-1.3234	0.268745	0.962287	0.203225	PCP4,BAG1,MYO5C,CPD,SOX4,HSPB1,SFRS2,SLC20A1,APIP,AAGAB,ZNF395,PRDX3,HELLS,GOT2,PSMD12,COBRA1,DCPS,METTL7A	Genes down-regulated in T47D cells (breast cancer) after COBRA1 [Gene ID=25920] knockdown by RNAi.	Eucaryotic genes that are coordinately expressed tend to be clustered. Furthermore, gene clusters across chromosomal regions are often upregulated in various tumors. However, relatively little is known about how gene clusters are coordinately expressed in physiological or pathological conditions. Cofactor of BRCA1 (COBRA1), a subunit of the human negative elongation factor, has been shown to repr…	Broad Institute
CHIANG_LIVER_CANCER_SUBCLASS_PROLIFERATION_DN	-1.13559	-1.27608	-0.572104	0.262276	0.208621	0.570163	ST3GAL6,GPLD1,AASS,ALDH5A1,SRD5A1,MYRIP,CTH,SERPING1,ALDH3A2,NUDT6,MYO1B,MLYCD,WNK3,POR,ABAT,ADH4,ADRB2,RCL1,ETFDH,TST,SCP2,SLC16A2,DCXR,GAMT,DHTKD1,ALDH6A1,MTHFD1,CES2,CPT2,CAT,ECHDC3,BLOC1S1,GCDH,GNE,GRHPR,HIBADH,DHRS1,AKR7A3,PNPO,ACYP2,HAGH,ALAS1,RHOB,HSD17B6,PCK1	Top 200 marker genes down-regulated in the 'proliferation' subclass of hepatocellular carcinoma (HCC); characterized by increased proliferation, high levels of serum AFP [Gene ID=174], and chromosomal instability.	Hepatocellular carcinomas represent the third leading cause of cancer-related deaths worldwide. The vast majority of cases arise in the context of chronic liver injury due to hepatitis B virus or hepatitis C virus infection. To identify genetic mechanisms of hepatocarcinogenesis, we characterized copy number alterations and gene expression profiles from the same set of tumors associated with hepa…	Broad Institute
GARCIA_TARGETS_OF_FLI1_AND_DAX1_UP	-1.13427	-1.70266	-0.513264	0.265662	0.0989722	0.611526	SEMA6A,NCKAP5,DFNB59,KCNMB4,SVIL,ZFP90,PBXIP1,SGSM2,NEIL1,INPPL1,ITFG3,STAT2,ZNF217,UBE2L6,SNX14,PLIN3,LMBR1L,NBAS,GNPTG,SYNGR1,IFT140,ANKRA2,CUL7,HLA-E,LRP10,RFNG,HMGCL,SLC26A11,PTGES3,WDR19,LGALS1	Genes up-regulated in the A673 cells (Ewing sarcoma) after double knockdown of both FLI1 and DAX1 [Gene ID=2313, 190] by RNAi.	The molecular hallmark of the Ewing's family of tumors is the presence of balanced chromosomal translocations, leading to the formation of chimerical transcription factors (that is, EWS/FLI1) that play a pivotal role in the pathogenesis of Ewing's tumors by deregulating gene expression. We have recently demonstrated that DAX1 (NR0B1), an orphan nuclear receptor that was not previously implicated …	Broad Institute
SABATES_COLORECTAL_ADENOMA_SIZE_UP	-1.13294	-1.63208	-0.271626	0.272966	0.121046	0.78918	FAM26F,MDM4,DFFB,AHSA2,STMN3,LOC440944,ATHL1,GART,SLC20A1,STX16,ZAK,LOC595101,FBXL6,LRRC14,NKD2,NEAT1,BCL6,LAMP2	A selection of genes whose expression displayed significant positive correlation with size of colorectal adenoma.	Colorectal cancers are believed to arise predominantly from adenomas. Although these precancerous lesions have been subjected to extensive clinical, pathologic, and molecular analyses, little is currently known about the global gene expression changes accompanying their formation. To characterize the molecular processes underlying the transformation of normal colonic epithelium, we compared the t…	Broad Institute
CAMPS_COLON_CANCER_COPY_NUMBER_DN	-1.13084	-1.20845	-0.401267	0.278555	0.248397	0.694742	HIST2H2BE,NRXN3,APOBEC3B,WDR47,NME7,CLCC1,MTA2,TUT1,GPSM2,ZDHHC11,HLA-B,HLA-C,APP,NEGR1	Genes from chromosomal copy number losses in a panel of 51 primary colon carcinoma samples.	Genomic aberrations on chromosome 8 are common in colon cancer, and are associated with lymph node and distant metastases as well as with disease susceptibility. This prompted us to generate a high-resolution map of genomic imbalances of chromosome 8 in 51 primary colon carcinomas using a custom-designed genomic array consisting of a tiling path of BAC clones. This analysis confirmed the dominant…	Broad Institute
BLALOCK_ALZHEIMERS_DISEASE_DN	-1.11922	-0.389733	-1.34635	0.263364	0.696833	0.178552	PDE4B,SORBS2,PCP4,TACC2,NT5E,TRIB1,PCCA,KIT,RPE,ARHGEF4,LHX2,PRKAR2B,LDB2,TMEFF1,MRPS28,B4GALT6,ATRX,NDFIP1,LRRC8B,CASD1,PIGK,AKAP12,TNFRSF21,ITPR1,ARMCX1,GOLGA8A,ALDH2,HNRNPC,FAM69A,ALDH5A1,PRKAR1A,MOCS2,PGRMC1,ZNF706,PTPRE,MTCH2,BNIP3,FHIT,NRIP1,CCDC6,SRD5A1,FAM65B,ATP6V1D,SRPK2,PHTF1,UROS,TTC3,RCHY1,SLIT2,TXN,PRKCB,TARBP1,NCBP2,RPP30,BET1,ELMO1,SACS,MRPL19,GLUD2,SERBP1,CCDC92,PCNT,PAM,VPS41,HS…	Genes down-regulated in brain from patients with Alzheimer's disease.	The pathogenesis of incipient Alzheimer's disease (AD) has been resistant to analysis because of the complexity of AD and the overlap of its early-stage markers with normal aging. Gene microarrays provide new tools for addressing complexity because they allow overviews of the simultaneous activity of multiple cellular pathways. However, microarray data interpretation is often hindered by low stat…	Washington University
FRASOR_RESPONSE_TO_ESTRADIOL_DN	-1.11448	-1.5914	-0.44605	0.274223	0.122362	0.658874	ABCG1,CTSL1,SLIT2,ALDH4A1,BCAS1,PXDN,RAP1GAP,EPOR,MYO1B,INSIG2,LITAF,ABCC5,CD24,LHFPL2,DUSP1,CTSH,SMAD3,MMD,DBN1,GNS,BAK1,PRPS1,MXD4,BLNK,GNE,KIAA0922,STXBP1,IER3,PLK2,KLF6	Genes down-regulated in MCF-7 cells (breast cancer) by estradiol (E2) [PubChem=5757].	Selective estrogen receptor modulators (SERMs) such as tamoxifen are effective in the treatment of many estrogen receptor-positive breast cancers and have also proven to be effective in the prevention of breast cancer in women at high risk for the disease. The comparative abilities of tamoxifen versus raloxifene in breast cancer prevention are currently being compared in the Study of Tamoxifen an…	Broad Institute
GALLUZZI_PREVENT_MITOCHONDIAL_PERMEABILIZATION	-1.10499	-0.7701	-0.841752	0.331157	0.4842	0.447309	TXN,SOD2,BAX,VDAC1,BAD	Proteins acting on mitochondria to prevent membrane permeabilization.	Mitochondria are vital for cellular bioenergetics and play a central role in determining the point-of-no-return of the apoptotic process. As a consequence, mitochondria exert a dual function in carcinogenesis. Cancer-associated changes in cellular metabolism (the Warburg effect) influence mitochondrial function, and the invalidation of apoptosis is linked to an inhibition of mitochondrial outer m…	Broad Institute
DAZARD_UV_RESPONSE_CLUSTER_G6	-1.10456	-2.40732	0.195084	0.27195	0.0178674	0.845715	KIAA0802,HMGA2,E2F5,TLE4,PIK3C3,PALM2-AKAP2,RBPJ,SP3,IGF2BP3,OTUD4,VPS13B,TUBGCP3,RRP1B,PIP4K2B,SSBP2,SLC25A36,UBR5,PHF3,ZNF638,RRS1,NAV3,PHLPP1,LARP7,MYST3,PAFAH1B1,UBL3,ZNF146,INSIG2,ZNF451,CNOT4,MYST4,FOXO1,CHD9,FNDC3A,DOPEY1,MLH3,AUTS2,PPP1R12A,ORC2L,ATP13A3,BCL7A,FAM179B,MAST4,BBX,ZCCHC11,XPO1,WAPAL,CDYL,APPBP2,MECP2,CENPC1,ADCY9,CREB3L2,FRYL,TLK2,SMC5,KIF14,POLE2,CUL1,XPA,SMAD3,MEGF9,ATP2B1…	Cluster G6: genes increasingly down-regulated in NHEK cells (normal keratinocyte) after UV-B irradiation.	To gain insight into the transformation of epidermal cells into squamous carcinoma cells (SCC), we compared the response to ultraviolet B radiation (UVB) of normal human epidermal keratinocytes (NHEK) versus their transformed counterpart, SCC, using biological and molecular profiling. DNA microarray analyses (Affymetrix), approximately 12000 genes) indicated that the major group of upregulated ge…	Washington University
HADDAD_B_LYMPHOCYTE_PROGENITOR	-1.10108	-1.68266	-0.393774	0.272009	0.0937919	0.694111	SEMA6A,FAIM3,PVRIG,E2F5,COL5A1,TLE4,PCDH9,POU4F1,PTPRK,LRMP,LEF1,AKAP12,AGFG1,DACT1,FAM134B,TAF9B,GPR125,ITPR1,FLJ10038,HRK,ZFYVE16,IRF4,MME,ARID5B,ALDH5A1,STK38,PTPRE,SPTA1,FHIT,PPP3CC,KAT2B,PRDM2,ARPP-21,PPM1A,CAV1,DYRK2,USP34,FAM171A1,RAG1,EFHA1,CHST15,TRIM38,SFRS18,ZNF160,PXDN,CD79B,ANKRD10,ID3,REXO2,P2RX5,ZBTB10,PKD2,UXS1,LRIG1,KIAA1033,PSD3,SNTB2,RASGRP1,TCF3,CEP135,SSBP2,DNTT,EIF2AK3,NID2,…	Genes up-regulated in hematopoietic progenitor cells (HPC) of B lymphocyte lineage CD34+CD45RA+CD10+ [Gene ID=947, 5788, 4311].	The early stages of human lymphopoiesis are poorly characterized. Here, we compared the lymphoid potential of a novel umbilical cord blood CD34(+)CD45RA(hi)CD7(+) hematopoietic progenitor cell (HPC) population with that of CD34(+)CD45RA(hi)Lin(-)CD10(+) HPCs, previously proposed as candidate common lymphoid progenitors. Limiting-dilution and clonal analysis, fetal thymic organ cultures, and cultu…	Broad Institute
MILI_PSEUDOPODIA_CHEMOTAXIS_UP	-1.09502	-1.15735	-0.609207	0.278554	0.25242	0.54504	AKAP12,PHLDB2,VCPIP1,HTATSF1,ZEB1,PPFIA1,SCAPER,EIF3E,KLHL12,MATR3,APC,CCDC34,SSB,EIF2A,SEPT7,CCNG1,BMI1,EIF3A,GAB2,DCAF5,PKP4,DKC1,TRAK2,CMC1,CENPB,PALLD,GLTP,NAP1L1,GOLGA4,MFF,HSPB11,ZEB2,ANKRD11,FAM36A,KIF5B,UPF3A,KIF1C,ATF5,KCTD10,VAMP7,XAF1,MAP2K7,AMMECR1,SH3BGRL,INTS6,KANK2,PDAP1,CYB5R3,RAB13,NBEAL1,DYNLL2,PGGT1B,FAM101B	Transcripts enriched in pseudopodia of NIH/3T3 cells (fibroblast) in response to the chemotactic migration stimulus by lysophosphatidic acid (LPA) [PubChem=3988].	RNA localization is important for the establishment and maintenance of polarity in multiple cell types. Localized RNAs are usually transported along microtubules or actin filaments and become anchored at their destination to some underlying subcellular structure. Retention commonly involves actin or actin-associated proteins, although cytokeratin filaments and dynein anchor certain RNAs. RNA loca…	Broad Institute
RODRIGUES_THYROID_CARCINOMA_UP	-1.09406	-0.481243	-1.45882	0.29958	0.6407	0.175299	FAM89A,GNAI1,TMEM64,RPS23,FKBP11,COPS8,PHYH,TATDN3,DCI,SDF2L1,PAG1	Genes up-regulated in poorly differentiated thyroid carcinoma (PDTC) compared to anaplastic thyroid carcinoma (ATC).	Information on gene alterations associated to poorly differentiated (PDTC) and anaplastic thyroid carcinomas (ATC) is scarce. Using human cancer cell lines as a tool for gene discovery, we performed a cytogenetic and oligo-array analysis in five new cell lines derived from two PDTC and three ATC. In PDTC we evidenced, as important, the involvement of the MAPK/ERK kinase pathway, and downregulatio…	Broad Institute
MASSARWEH_TAMOXIFEN_RESISTANCE_UP	-1.09337	-3.35325	1.27401	0.275096	0.000899424	0.203629	TACC2,DRAM1,GAB1,CCNYL1,CXCR7,SLC4A11,TAPT1,CDK6,ABCA1,USP53,B4GALT6,TRAF5,ATP8A1,RAB1A,PMP22,RCAN1,TJP2,WIBG,IGSF3,HNRNPC,FAM69A,COLEC12,CAV2,NUCB2,TXNDC5,PTPN13,ZHX1,TNFSF10,FAM129A,SLC11A2,IDH1,CD46,ANKS6,PDXDC1,TMEM59,PLEKHA7,BCAS1,SLC44A2,CENPV,VPS13B,REXO2,FECH,CHFR,IFT57,EBF1,NFIX,HSPC159,FAM160B1,WNT3,FAM108C1,TMEM57,RASSF5,KLF12,SDC1,MYO1B,CPD,NDST1,NCKAP1,DDR1,LIMA1,FAM65A,ELL2,PPAPDC1B…	Genes up-regulated in breast cancer tumors (formed by MCF-7 xenografts) resistant to tamoxifen [PubChem=5376].	Not all breast cancers respond to tamoxifen, and many develop resistance despite initial benefit. We used an in vivo model of estrogen receptor (ER)-positive breast cancer (MCF-7 xenografts) to investigate mechanisms of this resistance and develop strategies to circumvent it. Epidermal growth factor receptor (EGFR) and HER2, which were barely detected in control estrogen-treated tumors, increased…	Broad Institute
WIKMAN_ASBESTOS_LUNG_CANCER_UP	-1.0907	-1.11154	-0.972447	0.300986	0.292346	0.353763	SORBS2,ADD1,ZNF140,PREPL,LRPAP1,SERINC3,IFT74,MAEA,YWHAB,ATRN,CTBP2	Genes positively correlated with the asbestos exposure of lung cancer patients.	The most significant 47 genes found in the correlation analysis separating the lung carcinomas of 14 asbestos-exposed patients from the lung carcinomas of 14 non-exposed patient. Correlation coefficient of gene expression with exposure status (asbestos-exposed vs. non-exposed). Signals of the asbestos-associated tumors were scaled by the median signal of the non-associated tumors and the signals …	Broad Institute
HALMOS_CEBPA_TARGETS_UP	-1.08871	-1.8434	-0.0738493	0.287096	0.0776541	0.941742	BMP2,POU4F1,BMP2K,CKAP4,ZNF250,UAP1,SLC16A7,KLF5,GLRX,FOLR1,PTK2B,JAK2,PLIN2,UGCG,MEGF9,WAS,TNFAIP8,IL4R,SERPINI1,BTG1,RAB27A,NFIL3,RGS2,ETS2,IL8	Genes up-regulated in H358 cells (lung cancer) by inducible expression of CEBPA [Gene ID=1050] off plasmid vector.	We showed previously that CCAAT/enhancer binding protein alpha (C/EBP alpha), a tissue-specific transcription factor, is a candidate tumor suppressor in lung cancer. In the present study, we have performed a transcriptional profiling study of C/EBP alpha target genes using an inducible cell line system. This study led to the identification of hepatocyte nuclear factor 3beta (HNF3 beta), a transcr…	Broad Institute
KYNG_ENVIRONMENTAL_STRESS_RESPONSE_NOT_BY_4NQO_IN_WS	-1.08765	-0.698637	-0.64788	0.305019	0.502431	0.53324	LCK,HLA-DQA1,FUT4,CTGF,PRDX4,SYK,TAF1C,FLOT1,USP1,RHOB	Human environmental stress response genes not changed in primary fibroblasts from Wilmor syndrom (WS) patients in response to 4NQO treatment.	The accumulation of DNA damage and mutations is considered a major cause of cancer and aging. While it is known that DNA damage can affect changes in gene expression, transcriptional regulation after DNA damage is poorly understood. We characterized the expression of 6912 genes in human primary fibroblasts after exposure to three different kinds of cellular stress that introduces DNA damage: 4-ni…	Broad Institute
MCCLUNG_DELTA_FOSB_TARGETS_2WK	-1.08597	-2.00948	0.263789	0.297218	0.0657146	0.796078	PTPRK,ZNRF2,CLN8,CTGF,TUBB2A,SMAD1,MEF2C,MGST3,HMGCS1,STMN1,SEPT9,SERPINI1,GARS,ASAP1	Genes up-regulated in the nucleus accumbens (a major reward center in brain) 2 weeks after induction of deltaFosB, a FOSB [Gene ID=2354] splice variant.	DeltaFosB (a truncated form of FosB) and CREB (cAMP response element binding protein) are transcription factors induced in the brain's reward pathways after chronic exposure to drugs of abuse. However, their mechanisms of action and the genes they regulate remain unclear. Using microarray analysis in the nucleus accumbens of inducible transgenic mice, we found that CREB and a dominant-negative CR…	Washington University
MATTIOLI_MULTIPLE_MYELOMA_WITH_14Q32_TRANSLOCATIONS	-1.08544	-1.1681	-0.895098	0.297445	0.263742	0.387008	ABLIM1,TBC1D9,GNAQ,PXDN,SRC,DPYSL2,GYPC,CD99,GUCY1A3,SORT1,CSDA,WHSC1,CYBB,VPREB3	Genes expressed in multiple myeloma (MM) patients carrying specific translocations involving the immunoglobulin heavy chain (IGH) locus at 14q32.	Multiple myeloma (MM) is the most common form of plasma cell dyscrasia, characterized by a marked heterogeneity of genetic lesions and clinical course. It may develop from a premalignant condition (monoclonal gammopathy of undetermined significance, MGUS) or progress from intramedullary to extramedullary forms (plasma cell leukemia, PCL). To provide insights into the molecular characterization of…	Broad Institute
GAJATE_RESPONSE_TO_TRABECTEDIN_DN	-1.08377	0.964322	-2.23048	0.296781	0.351247	0.0425916	STAG1,ARHGDIA,TEAD4,PKP4,CDK14,MCM5,STRA13,STX8,UTP20,LRBA,H1FX,ABCB6,DDX10,FARS2,GMDS	Genes down-regulated in HeLa cells (cervical carcinoma) by trabectedin [PubChem=3199].	We have found that ecteinascidin-743 (ET-743) inhibited cell proliferation at 1-10 ng/ml, leading to S and G(2)/M arrest and subsequent apoptosis, and induced early apoptosis without previous cell cycle arrest at 10-100 ng/ml in cancer cells. ET-743-mediated apoptosis, did not involve Fas/CD95. ET-743 induced c-Jun NH(2)-terminal kinase (JNK) and caspase-3 activation, and JNK and caspase inhibiti…	Washington University
ICHIBA_GRAFT_VERSUS_HOST_DISEASE_D7_DN	-1.0792	-0.711104	-1.42687	0.300114	0.489583	0.177191	PROM1,NRP1,SLC25A10,OSBPL5,GLUL,RPL22,ALAS2,CDC5L,ELOVL2,LPHN1,EXOSC8,UCK1,CCDC94,ELOVL6	Hepatic graft versus host disease (GVHD), day 7: down-regulated in allogeneic vs syngeneic bone marrow transplant.	The liver, skin, and gastrointestinal tract are major target organs of acute graft-versus-host disease (GVHD), the major complication of allogeneic bone marrow transplantation (BMT). In order to gain a better understanding of acute GVHD in the liver, we compared the gene expression profiles of livers after experimental allogeneic and syngeneic BMT using oligonucleotide microarray. At 35 days afte…	Broad Institute
WATANABE_COLON_CANCER_MSI_VS_MSS_DN	-1.07901	-0.774963	-0.995135	0.290884	0.44563	0.329206	PCP4,USP53,STAT5B,IGF1R,NME7,TMEM106B,CD9,SLC26A2,PTCD2,ZMYM2,CDC42,SEPT7,NCRNA00094,POLR3E,GPSM2,CBX5,ARL11,SYK,PRPS2,INO80D,TOB1,MUC20,RIT1,CEL,VAV3,MAP7D2	Down-regulated genes discriminating between MSI (microsatellite instability) and MSS (microsatellite stability) colon cancers.	Promoter methylation of the mismatch repair gene plays a key role in sporadic microsatellite instability (MSI) colorectal cancers. However, promoter methylation often occurs in proximal colon cancers, and molecular phenotypes underlying MSI cancers in distal colon have not been fully clarified. Our goal was to clarify the difference between MSI and microsatellite stability (MSS) cancers and, furt…	Broad Institute
WANG_RESPONSE_TO_ANDROGEN_UP	-1.07871	0.481219	-2.002	0.292953	0.635337	0.0583692	INSIG1,CRLS1,ZBTB10,MED28,CAMKK2,NGLY1,UBE2J1,MTERFD2,FADS1,APPBP2,PIAS1,RRP12,GNAI3,TMEM50A,EVI5,ACSL3,HMGCR,SLC30A7,SPCS3,DYNLL2,CENPN,ATXN3	Genes up-regulated in LNCaP cells (prostate cancer) treated with synthetic androgen R1881 [PubChem=13766].	In the absence of androgen, PSA gene expression is induced by activation of the PKA pathway with forscolin (FSK) by a mechanism dependent on a functional AR. To identify other genes targeted by cross-talk between the androgen and PKA pathways, experiments were undertaken to characterize the genome-wide expression profiles for androgen and FSK. LNCaP human prostate cancer cells were employed becau…	Broad Institute
DOANE_BREAST_CANCER_ESR1_UP	-1.07818	-0.800899	-1.04351	0.288545	0.428752	0.304073	GREB1,SIDT1,SLC39A6,XBP1,MYB,TBC1D9,STK32B,SSH3,FLJ22184,ACADSB,ABAT,GALNT7,IFT122,CLGN,SCCPDH,MAST4,GAMT,ELOVL2,IFT74,UGCG,CRIP1,DNAJC12,TNNT1,NAT1,HEMK1,SCNN1A,BCL2,LASS4,ALCAM,CYBRD1,RHOB,EVL,GATA3,VAV3,SYT1	Genes changed in breast cancer samples according to the ESR1 [Gene ID=2099] status: ER positive vs ER negative tumors.	Little is known of the underlying biology of estrogen receptor-negative, progesterone receptor-negative (ER(-)/PR(-)) breast cancer (BC), and few targeted therapies are available. Clinical heterogeneity of ER(-)/PR(-) tumors suggests that molecular subsets exist. We performed genome-wide expression analysis of 99 primary BC samples and eight BC cell lines in an effort to reveal distinct subsets, …	Broad Institute
GRANDVAUX_IRF3_TARGETS_DN	-1.07799	-0.736669	-1.09603	0.322458	0.489115	0.315097	PIK3C3,CD58,ADAM9,RASA1,SORL1,PLAG1,ANXA4	Genes down-regulated in Jurkat cells (T lymphocyte) by expression of a constitutively active form of IRF3 [Gene ID=3661].	Ubiquitously expressed interferon regulatory factor 3 (IRF-3) is directly activated after virus infection and functions as a key activator of the immediate-early alpha/beta interferon (IFN) genes, as well as the RANTES chemokine gene. In the present study, a tetracycline-inducible expression system expressing a constitutively active form of IRF-3 (IRF-3 5D) was combined with DNA microarray analys…	Broad Institute
BEGUM_TARGETS_OF_PAX3_FOXO1_FUSION_UP	-1.07494	-0.720039	-1.2868	0.294596	0.479439	0.21217	NT5E,PRKAR2B,TMEFF1,GNG11,SLIT2,LTBP1,DPYD,TWSG1,AUTS2,LMO4,DMD,CDYL,GNAS,MAP2K5,PTPRG,SCAMP1,SH3GLB1,PEG10,PLXNC1,MAN1A1,VAV3,STK17B	Genes up-regulated in SaOS-2 cells (osteosarcoma) upon expression of PAX3-FOXO1 [Gene ID=5077, 2308] fusion protein off an adenoviral vector.	The oncogenic fusion protein, Pax3/FKHR, is a more potent transcription factor relative to its normal counterpart, Pax3. Since Pax3 induced a mesenchymal to epithelial transition (MET) in human SaOS-2 osteosarcomas, we hypothesized that Pax3/FKHR would also induce a morphological change in SaOS-2 cells. We demonstrate here that Pax3/FKHR more potently induces a MET in SaOS-2 cells than Pax3. This…	Broad Institute
HEIDENBLAD_AMPLIFIED_IN_PANCREATIC_CANCER	-1.07491	-0.960615	-1.06614	0.295875	0.348812	0.29972	HBS1L,ITPR2,TM7SF3,ZHX1,BET1,CBLL1,SMURF1,DLD,AKAP9,TLK2,CMAS,KIAA0528,SUPT5H,PSMC4,PTK2,CYC1,AKT2,HLA-A,TRIM26,PPFIBP1	Genes amplified and up-regulated more than twofold in at least two out of 10 pancreatic cancer cell lines studied.	DNA copy number alterations are believed to play a major role in the development and progression of human neoplasms. Although most of these genomic imbalances have been associated with dysregulation of individual genes, their large-scale transcriptional consequences remain unclear. Pancreatic carcinomas frequently display gene copy number variation of entire chromosomes as well as of chromosomal …	Broad Institute
EBAUER_TARGETS_OF_PAX3_FOXO1_FUSION_DN	-1.07452	-1.39426	-0.143061	0.294236	0.177161	0.887545	RASSF4,POU4F1,ZFYVE16,ARHGAP26,JAKMIP2,LPAR2,POLG2,UBXN4,GTF3C1,IQCG,ABAT,SGMS1,GOLGA2,ZNF330,IL4R,LRRFIP2,DISC1,TSPAN3,KIAA0562,AKTIP,DZIP3,RQCD1,ARHGAP25	Genes down-regulated in Rh4 cells (alveolar rhabdomyosarcoma, ARMS) after knockdown of the PAX3-FOXO1 [Gene iD=5077, 2308] fusion protein by RNAi for 72 hr.	The chromosomal translocation t(2;13), characteristic for the aggressive childhood cancer alveolar rhabdomyosarcoma (aRMS), generates the chimeric transcription factor PAX3/FKHR with a well known oncogenic role. However, the molecular mechanisms mediating essential pathophysiological functions remain poorly defined. Here, we used comparative expression profiling of PAX3/FKHR silencing in vitro an…	Broad Institute
YAGI_AML_WITH_T_9_11_TRANSLOCATION	-1.07039	-1.09865	-0.729355	0.287274	0.274819	0.467658	CKM,FLT1,DSTN,LRMP,RBBP6,MDM4,AK2,SRPK2,FLNB,SF1,SMC1A,PHKA2,SLC25A36,MOAP1,TNPO1,TRA2A,SATB1,HSF2,ELP4,OFD1,FZD2,ABAT,ADRBK2,ZBTB11,CNOT8,RUFY3,IDH3A,AKAP8,MTERFD2,CLASP2,SERTAD2,ACTR2,BMI1,NDUFS3,BLCAP,ZFX,PLCG2,NDUFS6,SCRIB,SRRT,ERAP1,ELF2,MEF2C,PALLD,VAMP8,ADCY9,RANBP6,TWF1,PHYH,DNAJC7,JMJD1C,ZEB2,SOCS2,CHUK,RUVBL1,POP5,PPP1R2,EVI5,SNRNP200,RHOA,ITPA,INTS3,PIGH,NARS,TSC22D2,HAUS7,RPN2,MR1,TBL…	Genes specifically expressed in samples from patients with pediatric acute myeloid leukemia (AML) bearing t(9;11) translocation.	Most patients with acute myeloid leukemia (AML) enter complete remission (CR) after treatment with chemotherapy, but a large number of them experience relapse with resistant disease. To identify genes that are associated with their prognoses, we analyzed gene expression in 54 pediatric patients with AML using an oligonucleotide microarray that contained 12 566 probe sets. A supervised approach us…	Broad Institute
MYLLYKANGAS_AMPLIFICATION_HOT_SPOT_23	-1.06671	0.772672	-1.43078	0.304155	0.452565	0.174435	ARHGEF12,MAML2,DDX6,NUMA1,ATM,MLL,CBL,PCSK7,FLI1,PICALM,MEN1,SDHD,POU2AF1,DDX10,BIRC3	Amplification hot spot 23: colocolized fragile sites and cancer genes in the 11q12-q25 region.	DNA copy number amplifications activate oncogenes and are hallmarks of nearly all advanced tumors. Amplified genes represent attractive targets for therapy, diagnostics and prognostics. To investigate DNA amplifications in different neoplasms, we performed a bibliomics survey using 838 published chromosomal comparative genomic hybridization studies and collected amplification data at chromosome b…	Broad Institute
NAKAYAMA_SOFT_TISSUE_TUMORS_PCA1_DN	-1.06338	-2.30331	0.0671221	0.300937	0.0327296	0.947186	SEMA6A,SOX11,LHX2,GPR125,ISYNA1,ALDH5A1,RIMBP2,IGFBP2,MDFI,TRO,TLE1,CUX2,ZDHHC11,LPHN1,COL9A3,ECHDC3,PEG10,CAP2,ITM2C,KBTBD11	Top 100 probe sets contrubuting to the negative side of the 1st principal component; predominantly associated with synovial sarcoma and myxoid/round cell liposarcoma samples.	In soft tissue sarcomas, the diagnosis of malignant fibrous histiocytoma (MFH) has been a very controversial issue, and MFH is now considered to be reclassified into pleomorphic subtypes of other sarcomas. To characterize MFH genetically, we used an oligonucleotide microarray to analyze gene expression in 105 samples from 10 types of soft tissue tumors. Spindle cell and pleomorphic sarcomas, such…	Aristoteles University of Thessaloniki
SESTO_RESPONSE_TO_UV_C5	-1.05837	-0.902006	-0.908837	0.296566	0.372735	0.369164	ABLIM1,HMGA2,SREBF1,MME,CLINT1,YES1,VGLL4,PAFAH1B1,SLK,WWP1,ABCC1,FAM120A,PPP4R1,EIF2AK2,GTF3C2,MYC,RASA1,ZNF148,EPS15,CLIP1,CBFB,TGFBR2,LDLR,RAB2A,MCL1,RCOR1,PKN2,NFE2L2,PIK3R4,CKAP5,IQGAP1,TLK1,STAT1,PBX3,NCOR2,JAG1,RBBP8,TIAM1,GSK3B	Cluster 5: genes changed in primary keratinocytes by UVB irradiation.	UV radiation is the most important environmental skin aggressor, causing cancer and other problems. This paper reports the use of oligonucleotide microarray technology to determine changes in gene expression in human keratinocytes after UVB treatment. Examination of the effects of different doses at different times after irradiation gave a global picture of the keratinocyte response to this type …	Washington University
ALONSO_METASTASIS_EMT_UP	-1.05294	-1.75451	-0.133507	0.309037	0.0997416	0.895567	RAB1A,PRKCA,CLIC4,DSG2,SPA17,FZD1,RRAGA,CD63,TUBB3,SDCBP,RAN,PFN1,CTSB,HMMR,ANLN,APLP2	EMT (epithelial-mesenchymal transition) genes up-regulated genes in melanoma tumous that developed metastatic disease compared to primary melanoma that did not.	Metastatic disease is the primary cause of death in cutaneous malignant melanoma (CMM) patients. To understand the mechanisms of CMM metastasis and identify potential predictive markers, we analyzed gene-expression profiles of 34 vertical growth phase melanoma cases using cDNA microarrays. All patients had a minimum follow-up of 36 months. Twenty-one cases developed nodal metastatic disease and 1…	Broad Institute
TANAKA_METHYLATED_IN_ESOPHAGEAL_CARCINOMA	-1.05232	-1.83237	-0.35027	0.29897	0.0743488	0.727974	PTGDR,PHACTR2,NIPSNAP3B,UNC5CL,PTPRE,PCGF5,TARBP1,HMX2,WDR61,FDFT1,IREB2,NIPSNAP3A,ZNF184,BUB3,CMTM3,RMND5A,WDR1,ISG20L2,HDGF,PRCC,NFYA,NXF1,ZBTB3,SALL1,STX5,WDR74,MRPL24,MELK,HMGN4,MRPL43,POLR2G,AATF,KIF20B,NEIL2,NTRK1,ERCC6,TRIM68,JMJD5,PRUNE2,SLC3A2,CYP2R1	Genes with hypermethylated DNA in all four esophageal squamous cell carcinoma (ESCC) lines analyzed.	Epigenetic alterations and the resulting inactivation of tumor suppressor genes often contribute to the development of various cancers. To identify novel candidates that may be silenced by aberrant methylation in esophageal squamous-cell carcinoma (ESCC), we analysed ESCC cell lines by a recently developed method known as bacterial artificial chromosome array-based methylated CpG island amplifica…	Broad Institute
IWANAGA_CARCINOGENESIS_BY_KRAS_UP	-1.04452	-0.864924	-0.837182	0.29924	0.389544	0.404866	GIMAP6,FAM3C,DENND5B,ATRX,FBN2,SLC15A2,STK38,NRXN3,PTGR2,ACBD5,ODZ2,SOAT1,RAI14,MRC2,LGR6,POMGNT1,SDC1,LDHA,ANKRD36,PELI1,NIPA1,GLRX,G2E3,SNX30,ADK,CDC40,COMMD3,ZNRF1,GLCCI1,GPBP1L1,WDR91,SCP2,FAM120A,SMARCA5,SCHIP1,CHRAC1,GDE1,AEBP2,TSEN54,SUPT7L,BOD1L,PRNP,CTSH,RNF123,OSGIN2,IFNGR2,CSNK1A1,TGFBR2,PEX7,CTPS,GOSR1,LDLR,PUF60,MTMR1,RUNX1,CLDN12,MAGI3,PNN,EIF4G3,DNAJC12,PAQR3,RAD51AP1,DERL2,RAD23A,…	Cluster 3: genes up-regulated in lung tissue samples from mice with tumor-bearing genotypes (activated KRAS [Gene ID=3845] alone or together with inactivated PTEN [Gene ID=5728]).	Phosphatase and tensin homologue deleted from chromosome 10 (Pten) is expressed aberrantly in non-small cell lung cancer cells, but the role of Pten in lung neoplasia has not been fully elucidated. In this study, we used a genetic approach to inactivate Pten in the bronchial epithelium of mice. Although, by itself, Pten inactivation had no discernible effect on bronchial epithelial histology, it …	Broad Institute
ROME_INSULIN_TARGETS_IN_MUSCLE_DN	-1.04437	1.03913	-1.57026	0.31094	0.313297	0.134781	NKAIN4,BCL10,ALG10,TCL1A,CSTF2,DUSP14,UBTD2,LETM1,DLGAP5,FBXL6,FOXO3,MIR17HG,SLC38A7,GATAD2B,MAF1,ABCA7,PARP10,HEXIM2	Genes down-regulated by 3 h of euglycemic hyperinsulinemic clamp in the vastus lateralis muscle of healthy lean subjects.	Insulin action in target tissues involved precise regulation of gene expression. To define the set of insulin-regulated genes in human skeletal muscle, we analyzed the global changes in mRNA levels during a 3-h hyperinsulinemic euglycemic clamp in vastus lateralis muscle of six healthy subjects. Using 29,308 cDNA element microarrays, we found that the mRNA expression of 762 genes, including 353 e…	Broad Institute
RASHI_RESPONSE_TO_IONIZING_RADIATION_3	-1.0415	-0.675543	-1.04007	0.305215	0.504037	0.305866	IMPA2,SART3,NFIX,UBAP2L,ULK1,APC,SFPQ,MAPK8IP3,ABCC1,WDR45L,AKAP8,GPRASP1,HOXA6,ROGDI,SNW1,CREB1,SH2B1,ACVR2B,FIGNL1,USP19,CAND1,EPS15,TAF1C,UBE2H,EIF4EBP2,ACTB,PPP2R4,FBRS,XRCC1,YLPM1,PIAS3,POLR2A,NINJ1,TRABD	Cluster 3: genes activated by ionizing radiation regardless of ATM [Gene ID=472] status.	The ATM protein kinase, functionally missing in patients with the human genetic disorder ataxia-telangiectasia, is a master regulator of the cellular network induced by DNA double-strand breaks. The ATM gene is also frequently mutated in sporadic cancers of lymphoid origin. Here, we applied a functional genomics approach that combined gene expression profiling and computational promoter analysis …	Broad Institute
MITSIADES_RESPONSE_TO_APLIDIN_DN	-1.03313	-0.43323	-1.21813	0.302687	0.665276	0.224491	PODXL,IMPA2,ATP8A1,PALM2-AKAP2,RCAN1,MYB,RBBP6,SCD,PRKCA,ALDH5A1,AHCY,RAP2A,DENND1B,SMC3,KAT2B,SLC38A1,EIF4B,NUP50,GPR161,TTC3,KIAA0100,RSRC1,MRPL19,SERBP1,TMEM106C,SFRS14,LPCAT1,ANKRD10,AGPAT5,RAB11A,BUB1,MAPK6,HEATR1,TARDBP,NF2,IPO5,CASP6,CD9,ZNF22,MSH6,CCNE1,NGLY1,MDN1,PDS5A,ZC3HAV1,PTPN11,TPR,SUPT16H,SLC38A2,MFHAS1,AGBL5,MAGED1,TMEM97,CSE1L,CBX3,OSBPL8,HNRNPR,TOMM20,MCM4,EIF4G1,AP3D1,MTMR4,TY…	Genes down-regulated in the MM1S cells (multiple myeloma) after treatment with aplidin [PubChem=44152164], a marine-derived compound with potential anti-cancer properties.	Despite recent progress in its treatment, multiple myeloma (MM) remains incurable, thus necessitating identification of novel anti-MM agents. We report that the marine-derived cyclodepsipeptide Aplidin exhibits, at clinically achievable concentrations, potent in vitro activity against primary MM tumor cells and a broad spectrum of human MM cell lines, including cells resistant to conventional (e.…	Broad Institute
ZHOU_INFLAMMATORY_RESPONSE_FIMA_DN	-1.02551	-0.442273	-1.06384	0.306794	0.658937	0.289135	RPE,TMEM107,AFF3,LRMP,RPUSD3,TLE3,IRF4,SLC25A30,NRXN3,VASH2,ZNF692,TTC30B,ARHGEF12,DPF3,DBT,MTF2,MCTP2,FAM178A,SLC27A6,HHEX,SGSM2,LOC285812,SDC1,CITED2,FAM161A,MLYCD,RAB40B,ARHGAP12,VGLL4,KLHL23,ZMYM3,GPAM,DGCR2,OSGEPL1,SUFU,MRPS27,CLPX,CNOT8,CHD9,PRPSAP1,GFOD1,SPSB2,MKL2,GLT8D1,ZC3H14,ZNF165,ZNF131,SETDB2,WIPF1,MYH10,ZNF555,POLM,FRAT2,HEATR3,CHCHD4,WDR91,ZNF785,SHPK,INTS10,SMAD1,IFFO1,OBFC1,FAST…	Genes down-regulated in macrophages by P.gingivalis FimA pathogen.	Human macrophage genes regulated by live P.gingivalis. We attempted in the present study to identify transcriptional profiles that are modulated after treatment with P. gingivalis relative to its purified LPS or its major fimbrial protein (FimA).3 We used the cDNA microarray technique to define more precisely the individual effects of LPS, FimA, and their parental bacterium, P. gingivalis, on the…	Broad Institute
HAMAI_APOPTOSIS_VIA_TRAIL_UP	-1.01861	-1.46185	-0.371097	0.309457	0.145148	0.710907	HPGD,PCCA,FYB,KIT,PODXL,SNX16,MYO10,ITPR2,TM7SF3,ITPR1,MID1,ALDH2,CUL4B,NUCB2,LIG4,NRIP1,NKTR,PTPN13,ZHX1,HTATSF1,NT5C,FXR1,SACS,ARHGAP5,MYO9A,IGFBP4,VPS41,SLMAP,RAI14,ZNF271,MAPK6,PPFIA1,SLC16A7,LGALS8,CTNNAL1,BLZF1,RALBP1,PHF3,TRIM33,APC,PCM1,EEA1,STRBP,ZNF22,SFRS2IP,AP3B1,RPGR,PIBF1,WWP1,ZNF146,CHD1,IFI16,USP8,SLC38A2,ATM,ITGB1,KIF3A,MAP3K2,HIPK2,TRIM2,SSB,ZNF43,SNX2,STAG2,KTN1,CBX3,ZNF195,USP…	Genes up-regulated in T1 cells (primary melanoma, sensitive to TRAIL [Gene ID=8743]) compared to G1 cells (metastatic melanoma, resistant to TRAIL).	In order to define genetic determinants of primary and metastatic melanoma cell susceptibility to tumor necrosis factor-related apoptosis-inducing ligand (TRAIL), we have applied oligonucleotide microarrays to TRAIL-sensitive primary T1 cells and TRAIL-resistant metastatic G1 cells treated or not with TRAIL. T1 and G1 cells are isogenic melanoma cell subclones. We examined 22 000 spots, 4.2% of w…	Broad Institute
RAY_TARGETS_OF_P210_BCR_ABL_FUSION_DN	-1.01659	-1.02057	-0.863714	0.331188	0.329379	0.406184	IGFBP7,SNRPN,MYB,FUT4,TUBGCP3,SATB1,KCNAB2,CYB5B,PAK1,MX2,SRGN,RGS19	Genes down-regulated in HL-60 cells (acute myeloid leukemia, AML) by expression of p210 BCR-ABL [Gene ID=613, 25] fusion protein.	Chronic myelogenous leukemia (CML) results from a t(9,22) translocation, producing the p210(BCR-ABL) oncoprotein, a tyrosine kinase that causes transformation and chemotherapy resistance. To further understand mechanisms mediating chemotherapy resistance, we identified 556 differentially regulated genes in HL-60 cells stably expressing p210(BCR-ABL) versus those expressing an empty vector using c…	Broad Institute
MYLLYKANGAS_AMPLIFICATION_HOT_SPOT_24	-1.01547	-0.92239	-0.504429	0.367309	0.408526	0.640479	ARNT,TPM3,SDHC,PRCC,NTRK1	Amplification hot spot 24: colocalized fragile sites and cancer genes in the 1q21-q24 region.	DNA copy number amplifications activate oncogenes and are hallmarks of nearly all advanced tumors. Amplified genes represent attractive targets for therapy, diagnostics and prognostics. To investigate DNA amplifications in different neoplasms, we performed a bibliomics survey using 838 published chromosomal comparative genomic hybridization studies and collected amplification data at chromosome b…	Broad Institute
CHOI_ATL_STAGE_PREDICTOR	-1.0104	-0.673178	-0.64252	0.32238	0.507265	0.526627	CCDC90B,HSPA4,CD52,TARDBP,ST13,PRPF4B,TSPO,PPPDE1,FAM60A,COMMD3,SRPRB,RBBP4,ZNF544,RAPGEF2,NAP1L1,R3HDM1,TOMM70A,PLEKHJ1,GORASP2,PPP2R2A,FTL,SEC23B,DUT,RRAGC,GMFB	Genes used to predict the clinical stages of acute T-cell leukemia (ATL): chronic vs acute.	Adult T-cell leukemia (ATL) is an intractable malignancy of CD4+ T cells that is etiologically associated with infection by human T-cell leukemia virus-type I. Most individuals in the chronic stage of ATL eventually undergo progression to a highly aggressive acute stage. To clarify the mechanism responsible for this stage progression, we isolated CD4+ cells from individuals in the chronic (n=19) …	Broad Institute
BOYAULT_LIVER_CANCER_SUBCLASS_G1_DN	-1.00831	-0.6775	-0.738709	0.321646	0.503458	0.466021	AK2,SLC39A8,MBNL2,KAT2B,GCLM,GBE1,GLRX,GCLC,TRIM2,VKORC1,BLCAP,COQ9,TMED5,BTN3A3,CTBS,GADD45A,SDHB,ZNF330,LAP3,POL3S,HSD17B10,ZNF593,HMOX2,BTN3A2,CTSB,SLC16A1,AIM1,GCHFR,ACYP2,ABHD2	Down-regulated genes in hepatocellular carcinoma (HCC) subclass G1, defined by unsupervised clustering	Hepatocellular carcinomas (HCCs) are a heterogeneous group of tumors that differ in risk factors and genetic alterations. We further investigated transcriptome-genotype-phenotype correlations in HCC. Global transcriptome analyses were performed on 57 HCCs and 3 hepatocellular adenomas and validated by quantitative RT-PCR using 63 additional HCCs. We determined loss of heterozygosity, gene mutatio…	Broad Institute
GARGALOVIC_RESPONSE_TO_OXIDIZED_PHOSPHOLIPIDS_YELLOW_UP	-1.00552	-1.48602	0.0606933	0.327975	0.154578	0.952272	JHDM1D,NPC1,ATXN7,GCLM,TNPO1,NAV3,UNKL,GCLC,RAB8B,TULP3,XPO1,LDLR,CHIC2,PHLPP2,NUP153,JOSD1,SLC7A1,PPP3R1,GK	Genes from the yellow module which are up-regulated in HAEC cells (primary aortic endothelium) after exposure to the oxidized 1-palmitoyl-2-arachidonyl-sn-3-glycerophosphorylcholine (oxPAPC).	Oxidized phospholipids are thought to promote atherogenesis by stimulating endothelial cells (ECs) to produce inflammatory cytokines, such as IL-8. In studies with mouse models, we previously demonstrated that genetic variation in inflammatory responses of endothelial cells to oxidized lipids contributes importantly to atherosclerosis susceptibility. We now show that similar variations occur in c…	Broad Institute
KONDO_PROSTATE_CANCER_HCP_WITH_H3K27ME3	-0.998179	-0.351618	-1.19058	0.325244	0.727295	0.242065	LEF1,SMCHD1,NRXN3,FAM171A1,ELMO1,RGMA,SPIN4,RASGRP1,TMX1,ISCA1,TCF3,KIAA1109,IGF2BP1,SOX12,IREB2,ZNF256,WDR91,CBY1,IRX1,HPS4,WDR5,UQCRQ,USP48,WBP11,PPP2R4,STIP1,NOL4,ILK,ERI2,ALCAM,NFATC4,FAM199X,XYLT1,IRX3,LOC81691	Genes with high histone H3 trimethylation mark at K27 (H3K27me3) in PC3 cells (prostate cancer) by ChIP-chip assay on a 12K CpG array (high-CpG-density promoters, HCP).	Epigenetic silencing in cancer cells is mediated by at least two distinct histone modifications, polycomb-based histone H3 lysine 27 trimethylation (H3K27triM) and H3K9 dimethylation. The relationship between DNA hypermethylation and these histone modifications is not completely understood. Using chromatin immunoprecipitation microarrays (ChIP-chip) in prostate cancer cells compared to normal pro…	Broad Institute
LIU_VMYB_TARGETS_UP	-0.993273	-1.98594	0.321821	0.3231	0.0499221	0.748296	TACC2,IMPA2,PRKAR2B,SEC24A,CLIC4,GRB10,FZD7,NUCB2,ARHGAP26,SRD5A1,ABCD3,PXDN,IER3IP1,LNPEP,PDE4DIP,MAPKAPK2,ARL4C,SBNO1,DPYSL2,ASRGL1,EIF5B,CTNNAL1,ZBTB1,FOXD1,TNKS2,PHLPP1,NGLY1,CRIM1,GLRX,TRPV2,RUFY3,NCOA1,RHOQ,BNIP3L,RP3-377H14.5,ETFDH,WDR46,BCR,NARF,BAG2,ERLIN1,FABP5,TMPO,HIGD2A,HSPA2,ARAP2,USP25,PHF8,CXCR4,ALDH7A1,MGAT2,MARCH5,NXT2,FAM134A,MED4,H1FX,MMD,SAC3D1,ANP32E,MARCH3,AP2B1,PLSCR1,MPHO…	Genes up-regulated in MCF-7 cells (breast cancer) by overexpression of v-MYB oncogenic varian of CMYB [Gene ID=4602] off adenovirus vector.	The v-Myb oncoprotein encoded by Avian Myeloblastosis Virus is highly oncogenic, induces leukemias in chickens and mice and transforms immature hematopoietic cells in vitro. The v-Myb protein is a mutated and truncated version of c-Myb, a DNA-binding transcription factor expressed in many cell types that is essential for normal hematopoiesis. Previous studies suggested that two types of differenc…	Broad Institute
SENGUPTA_NASOPHARYNGEAL_CARCINOMA_DN	-0.988479	-1.97267	0.304378	0.326183	0.0523205	0.761706	SORBS2,PROM1,TACC2,ABLIM1,AKR1C3,HIST2H2BE,IMPA2,TNFRSF21,AK7,SERPINB6,FLJ38379,ANXA11,ODF3B,EFCAB2,KCNRG,GCLM,SPA17,IFT57,SLC22A16,NBEA,CAPSL,CKB,LZTFL1,FAM85A,POR,IQCG,WDR13,TUBA1A,TCL1A,VPS37B,TUBB2A,TRAF3IP1,FKBP1B,FAM131A,CCDC113,LRP11,TUBB3,MORN2,KATNB1,CSTB,EML6,PRDX5,ASS1,EZR,SYNGR1,LRRC34,POU2AF1,ARSD,CETN2,PRDX1,TUBB2C,GSTA1,PSENEN,ZFYVE21,CD55,CAPS,PIAS3,KLHDC9,DNAL1,TRAK1,MUC20,CC2D2A…	Genes down-regulated in nsopharyngeal carcinoma relative to the normal tissue.	To identify the molecular mechanisms by which EBV-associated epithelial cancers are maintained, we measured the expression of essentially all human genes and all latent EBV genes in a collection of 31 laser-captured, microdissected nasopharyngeal carcinoma (NPC) tissue samples and 10 normal nasopharyngeal tissues. Global gene expression profiles clearly distinguished tumors from normal healthy ep…	Broad Institute
KYNG_DNA_DAMAGE_DN	-0.984652	-0.658854	-1.01123	0.329269	0.512842	0.3165	PTPRK,MYB,RBBP6,SMAD4,SCD,SP3,STAT5B,RPS6KB1,FUT4,SIAH1,ITPKB,ARNT,MECOM,BAP1,MTA1,TFDP2,PHF3,HSF2,TRAF6,ABCC1,CHL1,THOC1,ERCC5,RAB6A,EVI2A,MEF2C,BCL2L2,DDX18,TIE1,KIF14,CXCR4,SYK,RAB9A,RAB7A,PDHA1,EGFR,STAT3,CKS2,PFN1,DOCK2,LRRFIP2,RAB1B,NFYB,ATF7,PPP2CB,USP1,HLA-DQB1,VASP,PPP3CA,RPS6KA3,TCEA2,PDCD2,CYBB,HBEGF	Genes changed after DNA damage in cell lines from young donors, and that had a GO annotation.	The accumulation of DNA damage and mutations is considered a major cause of cancer and aging. While it is known that DNA damage can affect changes in gene expression, transcriptional regulation after DNA damage is poorly understood. We characterized the expression of 6912 genes in human primary fibroblasts after exposure to three different kinds of cellular stress that introduces DNA damage: 4-ni…	Broad Institute
HOFMANN_CELL_LYMPHOMA_UP	-0.983011	-0.0817133	-1.32157	0.333464	0.935417	0.196303	MDM2,E2F5,PRKCB,ILF3,TFDP2,MAPK8,NRAS,YES1,KDM5A,MLLT10,NCK1,REL,MYC,FLI1,BNIP2,COPS5,SKP2,RAB9A,CCNG2,TRIM22,RBBP5,RAB2A,DTYMK,TAF5,CKS1B,TBP,PBX2,MYBL2,CEBPG,BLK,IRF8	Genes up-regulated in lymph nodes from patients with mantle cell lymphoma (MCL) compared to the non-malignant hyperplastic lymph nodes.	An imbalance between cellular apoptosis and survival may be critical for the pathogenesis of lymphoma. Therefore, the gene expression pattern in lymph node preparations from patients with mantle cell lymphoma (MCL) was compared to the pattern in nonmalignant hyperplastic lymph nodes (HLs). Oligonucleotide microarray analysis was performed comparing 5 MCLs to 4 HLs using high-density microarrays. …	Broad Institute
WINNEPENNINCKX_MELANOMA_METASTASIS_DN	-0.98269	-0.297871	-1.1231	0.340387	0.769635	0.277964	PCP4,FLJ10038,ALDH3A2,DPYSL2,KIAA0284,SPINT2,HOXA9,CRY2,RNF125,CTNNBIP1,FGD3,TXNIP,ST6GALNAC6,DHRS1,HLA-DQB1,HCG26,LTB	Genes from the 254-gene classifier which were down-regulated in melanoma patients with a reported distant metastasis within 4 years.	BACKGROUND: Gene expression profiling data for human primary cutaneous melanomas are scarce because of the lack of retrospective collections of frozen tumors. To identify differentially expressed genes that may be involved in melanoma progression and prognosis, we investigated the relationship between gene expression profiles and clinical outcome in a cohort of patients with primary melanoma. MET…	Broad Institute
NIKOLSKY_BREAST_CANCER_7Q21_Q22_AMPLICON	-0.979882	-0.201508	-1.15998	0.332755	0.841274	0.252608	CDK6,CASD1,ZNF655,GNG11,SLC25A13,CCDC132,BET1,SAMD9,FAM133B,SMURF1,CYP51A1,ANKIB1,FAM200A,TRRAP,CDK14,FZD1,KRIT1,AKAP9,BRI3,GATAD1,ZKSCAN5,LMTK2,ATP5J2,ZKSCAN1,TECPR1,SHFM1,CLDN12,ARPC1A,ZNF394,PEX1,ARPC1B,SGCE,GTPBP10,PDAP1,PEG10,BUD31,ZNF789,ZNF498,SAMD9L,CPSF4,ASNS,MTERF,TRIM4	Genes within amplicon 7q21-q22 identified in a copy number alterations study of 191 breast tumor samples.	A single cancer cell contains large numbers of genetic alterations that in combination create the malignant phenotype. However, whether amplified and mutated genes form functional and physical interaction networks that could explain the selection for cells with combined alterations is unknown. To investigate this issue, we characterized copy number alterations in 191 breast tumors using dense sin…	Broad Institute
TAKEDA_TARGETS_OF_NUP98_HOXA9_FUSION_16D_DN	-0.975163	-3.25952	0.804877	0.333529	0.00186954	0.424178	ATP8A1,ARMCX1,LOC643837,RPS27,LRRFIP1,SLC11A2,TNS1,IGFBP4,ERG,ARID2,SVIP,CD59,TFPI,TGFBR1,ZNF638,SLFN13,SLC16A10,PELI1,TRA2A,SYNJ2,PSMB2,LOC150759,ANKRD13D,PYROXD2,STK4,KIAA0754,PRDX2,LOC100272216,CD24,DIP2A,DCUN1D1,ANKRD36B,SFXN5,ZCCHC11,LOC400960,GLMN,GGA1,RASEF,FARP1,RAP1A,VPS8,CPNE2,LOC649305,ASXL2,CEBPE,HEXA,PI4K2B,RPS6KA2,NEAT1,CFLAR,ALPK1,RNF141,CAPN3,GIGYF2,FGFR1,DLEU2,KIF21B,NUDT7,AMPD3	Genes down-regulated in CD34+ [Gene ID=947] hematopoetic cells by expression of NUP98-HOXA9 fusion [Gene ID=4928, 3205] off a retroviral vector at 16 days after transduction.	NUP98-HOXA9, the chimeric protein resulting from the t(7;11)(p15;p15) chromosomal translocation, is a prototype of several NUP98 fusions that occur in myelodysplastic syndromes and acute myeloid leukemia. Here we identify the effects of NUP98-HOXA9 on primary human hematopoietic progenitor/stem cells and the changes in gene expression that underlie those effects. To study the role of NUP98-HOXA9 …	Broad Institute
KYNG_ENVIRONMENTAL_STRESS_RESPONSE_NOT_BY_UV_IN_WS	-0.972771	-0.531031	-0.647466	0.385751	0.623514	0.552615	LCK,HLA-DQA1,SOD1,TAF1C,RHOB	Human environmental stress response genes not changed in primary fibroblasts from patients with Warner syndrom (WS) .	The accumulation of DNA damage and mutations is considered a major cause of cancer and aging. While it is known that DNA damage can affect changes in gene expression, transcriptional regulation after DNA damage is poorly understood. We characterized the expression of 6912 genes in human primary fibroblasts after exposure to three different kinds of cellular stress that introduces DNA damage: 4-ni…	Broad Institute
BILD_E2F3_ONCOGENIC_SIGNATURE	-0.969815	-0.974465	-0.713242	0.33364	0.331334	0.476762	CMPK2,KHDRBS3,B4GALT6,MBOAT1,RAB15,RTN4R,SHANK3,MYB,SREBF1,RBM25,FAM134B,MMP15,TBC1D9,ALDH5A1,ABHD15,FAM171A1,PFKFB3,TMEM106C,LRIG1,SBK1,SFMBT1,FBXO21,CAMKK2,MANEAL,KDM4B,RDH13,ABCB10,DPY19L1,FLJ34077,NIPA1,CCNE1,MDN1,ATRNL1,SOX12,CEP78,PHTF2,TMEM43,KCTD6,SFRS7,MFHAS1,DIS3L,JPH1,PHF10,WIPI2,TMEM97,CHML,ZNF195,BAI2,GPR137B,PLCL2,DGKQ,TSPAN5,TMEM214,DTL,TEAD4,SFRS6,TAF1D,NASP,RRAGD,USPL1,PXMP2,ZNF2…	Genes selected in supervised analyses to discriminate cells expressing E2F3 [Gene ID=1871] from control cells expressing GFP.	The development of an oncogenic state is a complex process involving the accumulation of multiple independent mutations that lead to deregulation of cell signalling pathways central to the control of cell growth and cell fate. The ability to define cancer subtypes, recurrence of disease and response to specific therapies using DNA microarray-based gene expression signatures has been demonstrated …	Broad Institute
LEE_NEURAL_CREST_STEM_CELL_DN	-0.967061	-2.78767	1.30743	0.337906	0.00735443	0.19671	SORBS2,PROM1,CXCR7,LHX2,FBN2,PLAGL1,SYNE2,SLIT2,CD46,ARL4C,ZNF236,WASF1,PDLIM5,MAFF,CD9,ENPP4,NAV3,LZTFL1,LGR5,TRIM24,CEP290,FZD5,HAUS6,KIAA0754,ZMYM2,QKI,FUT8,DMD,COCH,PALLD,DUSP6,TRIM22,TCEB1,COL9A3,SAT1,CA2,GALNT12,ETV5,SPON1,BCL2,HLA-B,HLA-C,SPRY1,TP53TG1,BTG3,PMAIP1,DDB2,NOTCH1,SLC1A4,SPRY2,CROT,PLK2,ZMAT3,TNFRSF10B	Genes down-regulated in the neural crest stem cells (NCS), defined as p75+/HNK1+ [Gene ID=4804, 27087].	Vertebrate neural crest development depends on pluripotent, migratory precursor cells. Although avian and murine neural crest stem (NCS) cells have been identified, the isolation of human NCS cells has remained elusive. Here we report the derivation of NCS cells from human embryonic stem cells at the neural rosette stage. We show that NCS cells plated at clonal density give rise to multiple neura…	Broad Institute
GRAHAM_CML_DIVIDING_VS_NORMAL_DIVIDING_DN	-0.960723	-0.374173	-1.38858	0.391096	0.727266	0.237282	PROM1,PCDH9,HLA-DQA1,HLA-DQB1,LTB	Genes down-regulated in dividing CD34+ [Gene ID=8842] cells isolated from peripheral blood of CML (chronic myeloid leukemia) patients compared to the dividing cells from normal donors.	Quiescent and dividing hemopoietic stem cells (HSC) display marked differences in their ability to move between the peripheral circulation and the bone marrow. Specifically, long-term engraftment potential predominantly resides in the quiescent HSC subfraction, and G-CSF mobilization results in the preferential accumulation of quiescent HSC in the periphery. In contrast, stem cells from chronic m…	Broad Institute
SENESE_HDAC1_TARGETS_UP	-0.960314	-1.16076	-0.43953	0.337665	0.246656	0.660592	BMP2,TRIB1,NAB1,LOC152225,IGF2BP2,CDK6,LDB2,B4GALT6,SLC39A6,PSME4,PHACTR2,RP6-213H19.1,LOC100130476,ESYT2,TAF9B,ITPR1,SNAP23,ZNF655,NEDD4L,CTDSPL2,ICK,SLC39A8,IGF2BP3,TMEM64,LIG4,TOR1AIP1,PRDM2,OTUD4,PCGF5,USP34,DSG2,ARHGAP5,BCL2L1,PNO1,RASSF8,USP32,TCFL5,PPTC7,TRIM38,DLG1,GTF2I,SLAIN2,DHX9,DDX42,RPL27A,HECTD1,ATP11A,DNAJB9,BUB1,ERRFI1,SMG7,ATP11B,ARHGDIA,PDE4DIP,TMX1,TMED2,POMGNT1,ZC3HAV1L,CYTH3…	Genes up-regulated in U2OS cells (osteosarcoma) upon knockdown of HDAC1 [Gene ID=3065] by RNAi.	Posttranslational modifications of core histones are central to the regulation of gene expression. Histone deacetylases (HDACs) repress transcription by deacetylating histones, and class I HDACs have a crucial role in mouse, Xenopus laevis, zebra fish, and Caenorhabditis elegans development. The role of individual class I HDACs in tumor cell proliferation was investigated using RNA interference-m…	Broad Institute
DIAZ_CHRONIC_MEYLOGENOUS_LEUKEMIA_UP	-0.956993	2.01917	-3.01537	0.338771	0.0437006	0.00262275	SCARB2,HBS1L,AKR1C3,PCCA,SQLE,PRKAR2B,COX15,PIK3C3,DSTN,ATRX,NDFIP1,SORD,PMP22,PRKRA,F2R,NMT2,RBPJ,KDM5B,PECI,BCKDHB,CYTL1,HS2ST1,PMS1,ACSL4,SREBF1,ITPR2,SMAD4,SCD,AK2,CLIC4,GNAQ,ELOVL5,SNAP23,GRB10,FZD7,HNRNPC,ASAP2,ISYNA1,CUL4B,ALDH5A1,SLC39A8,PRKAR1A,SAMSN1,PGRMC1,IKZF1,FKBP4,SPTA1,NDUFB6,MTCH2,BNIP3,SMC3,MBNL2,TCF12,CPOX,DFFB,CHPT1,CCDC6,EIF4B,NUP50,SRD5A1,FAM65B,UBTF,PGRMC2,ATP6V0E1,SRPK2,AR…	Genes up-regulated in CD34+ [Gene ID=947] cells isolated from bone marrow of CML (chronic myelogenous leukemia) patients, compared to those from normal donors.	In this study, we provide a molecular signature of highly enriched CD34+ cells from bone marrow of untreated patients with chronic myelogenous leukemia (CML) in chronic phase in comparison with normal CD34+ cells using microarrays covering 8746 genes. Expression data reflected several BCR-ABL-induced effects in primary CML progenitors, such as transcriptional activation of the classical mitogen-a…	Broad Institute
DAVIES_MULTIPLE_MYELOMA_VS_MGUS_UP	-0.953462	-1.1522	-0.486385	0.394348	0.313414	0.65214	FRZB,HIST1H2BK,RPS6KA4,SGCE,UBE2G2	Genes up-regulated in multiple myeloma (MM) compared to monoclonal gammopathy of uncertain significance (MGUS).	To define specific pathways important in the multistep transformation process of normal plasma cells (PCs) to monoclonal gammopathy of uncertain significance (MGUS) and multiple myeloma (MM), we have applied microarray analysis to PCs from 5 healthy donors (N), 7 patients with MGUS, and 24 patients with newly diagnosed MM. Unsupervised hierarchical clustering using 125 genes with a large variatio…	Broad Institute
HAHTOLA_MYCOSIS_FUNGOIDES_SKIN_DN	-0.95103	-1.29321	-0.383583	0.351921	0.209354	0.70497	DSTN,HLA-DQA1,SMC3,EFHA1,TNFSF10,EIF1AX,BCLAF1,LLGL1,B4GALT1,DSC2,C1QBP,CSNK1A1,WSB2,SCFD1,CAT,N4BP1,ZWINT,ANXA4,PRKCI,LGALS3BP,TOP2A,HLA-DQB1,GRN	Genes down-regulated in lesional skin biopsies from mycosis fundoides patients compared to the normal skin samples.	PURPOSE: Increased production of Th2 cytokines characterizes Sezary syndrome, the leukemic form of cutaneous T-cell lymphomas (CTCL). To identify the molecular background and to study whether shared by the most common CTCL subtype, mycosis fungoides, we analyzed the gene expression profiles in both subtypes. EXPERIMENTAL DESIGN: Freshly isolated cells from 30 samples, representing skin, blood, an…	Broad Institute
KORKOLA_YOLK_SAC_TUMOR	-0.948987	-1.82685	0.57153	0.356742	0.0864374	0.575582	BMP2,HMGA2,PTPN13,PTPLA,MDK,CEP70,FZD5,COCH,SMARCA2,TRIM22,SALL1,NRG1,METTL7A,NEK2,B4GALT4,C5,SRGN	Genes predicting the yolk sac tumor (YS) subtype of nonseminomatous male germ cell tumors (NSGCT).	Male adult germ cell tumors (GCTs) comprise two major histologic groups: seminomas and nonseminomas. Nonseminomatous GCTs (NSGCTs) can be further divided into embryonal carcinoma (EC), teratoma (T), yolk sac tumor (YS), and choriocarcinoma (CC) on the basis of the lineage differentiation that they exhibit. NSGCTs frequently present as mixed tumors consisting of two or more histological subtypes, …	Broad Institute
CHARAFE_BREAST_CANCER_LUMINAL_VS_MESENCHYMAL_DN	-0.947062	-2.80768	0.729357	0.344415	0.00533699	0.466387	IGFBP7,NT5E,NRP1,TRNP1,ZIC2,KIAA0802,HMGA2,AKR1C3,NAB1,PTPRM,NAV1,IGF2BP2,COL5A1,CDK6,GNAI1,PALM2-AKAP2,PMP22,NMT2,MSRB3,AKAP12,PHLDB2,PRKCA,MID1,ANKRD28,FZD7,FAM69A,CUL4B,IGF2BP3,CAV2,GNG11,MARVELD1,GPR161,CAV1,FAM171A1,SLIT2,VPS54,STAMBPL1,SACS,PYGL,ZEB1,PTPLA,FSCN1,ARHGAP21,CENPV,PRKD3,ILF3,PXDN,MAML2,RAI14,BUB1,MRC2,SERPINE2,KIAA1033,FAT4,FHL1,RNF182,LAMC1,ASB1,SLC16A7,TFPI,SH3KBP1,MPP1,CTNNA…	Genes down-regulated in luminal-like breast cancer cell lines compared to the mesenchymal-like ones.	A better molecular characterization of breast cell lines (BCL) may help discover new markers to apply to tumour samples. We performed gene and protein expression profiling of 31 BCL using whole-genome DNA microarrays and immunohistochemistry (IHC) on 'cell microarrays' (CMA), respectively. Global hierarchical clustering discriminated two groups of BCL: group I corresponded to luminal cell lines, …	Broad Institute
LIU_TARGETS_OF_VMYB_VS_CMYB_UP	-0.944713	-0.442645	-0.511111	0.388184	0.676516	0.631035	TANC1,RAB11FIP3,GPATCH4,CD109,POLR2B,LIPA	Gene in the opposite directions by v-MYB (UP) and c-MYB (DN) variants of CMYB [Gene ID=4602] overexpressed in primary monocyte cultures off adenoviral vectors.	The v-Myb oncoprotein encoded by Avian Myeloblastosis Virus is highly oncogenic, induces leukemias in chickens and mice and transforms immature hematopoietic cells in vitro. The v-Myb protein is a mutated and truncated version of c-Myb, a DNA-binding transcription factor expressed in many cell types that is essential for normal hematopoiesis. Previous studies suggested that two types of differenc…	Broad Institute
ALONSO_METASTASIS_NEURAL_UP	-0.93544	-1.21199	-0.581418	0.385665	0.271075	0.582127	KIT,PMP22,CHN1,CD63,SDCBP,AKT1S1,APLP2	Neural-related genes up-regulated in melanoma tumors that developed metastases compared to primary melanoma that did not.	Metastatic disease is the primary cause of death in cutaneous malignant melanoma (CMM) patients. To understand the mechanisms of CMM metastasis and identify potential predictive markers, we analyzed gene-expression profiles of 34 vertical growth phase melanoma cases using cDNA microarrays. All patients had a minimum follow-up of 36 months. Twenty-one cases developed nodal metastatic disease and 1…	Broad Institute
FRASOR_TAMOXIFEN_RESPONSE_UP	-0.931777	-1.26691	-0.266729	0.359144	0.215268	0.791565	STAG1,PGRMC1,SRD5A1,FAM129A,LOC441453,LTBP1,GBE1,MECOM,SDC1,ETNK1,LSS,GPR56,KLC1,PCYOX1,FARP1,KBTBD2,GGA2,PTPRG,RDX,CPM,PRPS1,UPF1,YWHAZ,B3GNT2,TM7SF2,BHLHE40,SLC25A1,LASP1,EFNB2,IER3	Genes preferentially up-regulated in MCF-7 cells (breast cancer) by tamoxifen [PubChem=5376] but not by estradiol or fulvestrant (ICI 182780) [PubChem=5757, 3478439].	In the current study, we have focused on the identification and characterization of genes that are preferentially regulated by Tam but not by E2. Affymetrix human GeneChip U133A microarrays (Affymetrix, Santa Clara, CA) were used for expression profiling following infection of MCF-7 cells with adenovirus (empty virus) or AdERh and treatment with 108 mol/L E2 or 108 mol/L trans-hydroxytamoxifen (T…	Broad Institute
FARMER_BREAST_CANCER_CLUSTER_7	-0.931712	-2.2328	-0.0339202	0.373433	0.0496067	0.973608	PECI,SREBF1,SCD,FASN,TMEM135,SLC35A3,TMEM41B,BLVRB,KIAA0182,ALCAM,IRX5	Cluster 7: selected apocrine and luminal genes clustered together across breast cancer samples.	Previous microarray studies on breast cancer identified multiple tumour classes, of which the most prominent, named luminal and basal, differ in expression of the oestrogen receptor alpha gene (ER). We report here the identification of a group of breast tumours with increased androgen signalling and a 'molecular apocrine' gene expression profile. Tumour samples from 49 patients with large operabl…	Broad Institute
SESTO_RESPONSE_TO_UV_C4	-0.930549	-0.408672	-0.973509	0.369046	0.689433	0.348067	DGKA,ABCD3,PREP,CD9,TYMS,RAD23B,MPRIP,SNRPD3,NMT1,SNRPA,ISG15,TNFRSF1A,CDK5,EFR3A	Cluster 4: genes changed in primary keratinocytes by UVB irradiation.	UV radiation is the most important environmental skin aggressor, causing cancer and other problems. This paper reports the use of oligonucleotide microarray technology to determine changes in gene expression in human keratinocytes after UVB treatment. Examination of the effects of different doses at different times after irradiation gave a global picture of the keratinocyte response to this type …	Washington University
LINDGREN_BLADDER_CANCER_CLUSTER_1_UP	-0.929249	-0.678544	-0.817785	0.356047	0.499729	0.416336	TBC1D4,GNAI1,ANKRD16,KIAA1432,PIK3R1,PYGL,CBR4,SALL2,IGF1R,RPL27A,GSTA4,MRPL50,TGFBR1,RPL15,PHF3,TMEM19,RPL7A,BBS1,NCRNA00188,IFI16,FOXO1,MED7,ATP6V1G1,TUBG2,VPS13A,INTS10,SKAP2,BDH2,BBX,SNAPC3,PSMD5,TSPYL1,FABP5,PPP6C,TMX4,ZADH2,PTPDC1,XPA,ZNF513,PRKCQ,STX17,BRD3,GUK1,RBM12,FUBP3,PNRC1,RAB14,CASP1,TM2D2,ZMAT1,WDR41,APTX,RBM18,PBX3,GNPDA2,GALNT1,SNAPC1,ESD,HOXA3,MAP3K7,FBXW2,STX3,ZDHHC13,TOR1A,FA…	Genes whose expression profile is specific to Custer I of urothelial cell carcinoma (UCC) tumors.	We used gene expression profiling, mutation analyses of FGFR3 and TP53, and LOH analyses of chromosome 9 and the TP53 region on chromosome arm 17p, to molecularly characterize 75 Ta and T1 bladder carcinomas. We identified four major cellular processes related to cell cycle, protein synthesis, immune response, and extra cellular components that contribute to the expressional heterogeneity of earl…	Broad Institute
EHRLICH_ICF_SYNDROM_UP	-0.928674	-1.87386	-0.543835	0.395681	0.119817	0.609917	IGF2BP3,IGHM,MARK3,PRKCH,GUCY1A3,GUCY1B3	Up-regulated in B lymphocytes from patients with ICF syndrom caused by mutations in DNMT3B [Gene ID=1789] compared to normals.	ICF (immunodeficiency, centromeric region instability and facial anomalies) is a recessive disease caused by mutations in the DNA methyltransferase 3B gene (DNMT3B). Patients have immunodeficiency, chromosome 1 (Chr1) and Chr16 pericentromeric anomalies in mitogen-stimulated lymphocytes, a small decrease in overall genomic 5-methylcytosine levels and much hypomethylation of Chr1 and Chr16 juxtace…	Washington University
YAO_TEMPORAL_RESPONSE_TO_PROGESTERONE_CLUSTER_14	-0.928172	2.05986	-2.8511	0.355407	0.0418388	0.00522895	MRPS28,PSME4,MME,SLAIN1,PREP,SERPINE2,ARHGDIA,THOP1,PRRC1,RANBP1,IPO5,PTOV1,RCN1,ERGIC1,MORF4L2,IPO4,SEC61B,SMYD2,SLMO2,EIF2B5,TUBA1A,TMEM97,APEX1,PTP4A3,SND1,MYBBP1A,CS,EIF4G1,DNAJC2,FKBP11,PPP1R14B,EBNA1BP2,GALM,SSR1,SSR3,SLC39A7,BAX,BANF1,PSMB5,DDX41,EFTUD2,HTRA2,MRPL12,NME1,GGA1,PES1,GSTM2,JAG2,SYNCRIP,CLPTM1L,CAD,NUBP1,SNRPD3,CDK4,ODC1,TUBB3,PKM2,CTSD,NSUN2,PIGQ,PDIA3,PSMD6,UBE2N,GPS1,PABPC4…	Genes co-regulated in uterus during a time course response to progesterone [PubChem=5994]: SOM cluster 14.	Human infertility and recurrent pregnancy loss caused by implantation defects are poorly understood. Hoxa-10-deficient female mice have severe infertility and recurrent pregnancy loss due to defective uterine implantation. Gene expression profiling experiments reveal that Hoxa-10 is an important regulator of two critical events in implantation: stromal cell proliferation and local immunosuppressi…	Broad Institute
MAHADEVAN_IMATINIB_RESISTANCE_DN	-0.922962	-1.01312	-0.804181	0.398379	0.35749	0.457806	ABCG1,KIT,CXCR4,CA2,PIP5K1B,BCHE	Top genes down-regulated in the GIST (gastrointestinal stromal tumor) cell line resistant to imatinib [PubChem=5291] compared to the parental cell line sensitive to the drug.	KIT or alpha-platelet-derived growth factor receptor (alpha-PDGFR) activating mutations are the pathogenic mechanisms that characterize gastrointestinal stromal tumors (GIST). Despite excellent responses to imatinib mesylate (IM), patients are relapsing. We developed an IM-resistant GIST cell line (GIST-R) from the IM-sensitive GIST882 cell line (GIST-S) by growing these cells in IM. Gene express…	Broad Institute
CAFFAREL_RESPONSE_TO_THC_8HR_5_DN	-0.916371	1.52197	-1.8617	0.38337	0.162346	0.0955538	HSPH1,DNAJB1,HSPA8,SFRS7,SFRS3,DNAJA1,HSPA2,RDH11,PABPC4,RRM2	Genes down-regulated in EVSA-T cells (breast cancer) treated with 5 micromolar THC (delta-9-tetrahydrocannabinol) [PubChem=6610319] for 8 h.	It has been recently shown that cannabinoids, the active components of marijuana and their derivatives, inhibit cell cycle progression of human breast cancer cells. Here we studied the mechanism of Delta(9)-tetrahydrocannabinol (THC) antiproliferative action in these cells, and show that it involves the modulation of JunD, a member of the AP-1 transcription factor family. THC activates JunD both …	Broad Institute
BOYERINAS_ONCOFETAL_TARGETS_OF_LET7A1	-0.915529	-1.06986	-0.27051	0.401911	0.333588	0.797579	HMGA2,MED6,PIGA,NAP1L1,NME6,CDC34	Embryonic genes targeted by LET7A1 [Gene ID=406881] and which are up-regulated in many human cancers.	MicroRNAs (miRNA) are small RNA molecules of approximately 20 to 22 nucleotides that reduce expression of proteins through mRNA degradation and/or translational silencing. Each known miRNA has a large number of predicted targets. Members of the let-7/miR-98 family of miRNAs are up-regulated at the end of embryonic development. Let-7 is often down-regulated early during cancer development, suggest…	Broad Institute
MENSE_HYPOXIA_UP	-0.914717	-2.08702	0.0153873	0.363526	0.0405824	0.987768	LCORL,INSIG1,EGLN1,RBPJ,KLHL24,SCD,STARD4,PFKFB4,BNIP3,PFKFB3,PDK1,GBE1,MAFF,ELL2,HK2,KDM4B,FOXD1,NOL3,PEX13,P4HA1,MED6,INSIG2,FAM119B,FAM162A,SOD2,STK4,PRPSAP1,WDR5B,ALDOC,P4HA2,BNIP3L,ERICH1,RIOK3,NADSYN1,PGK1,VEGFA,GOSR2,KDM3A,NAMPT,PLIN2,GADD45A,TMEM65,ABCB6,CCNI,MXI1,GPI,FAM13A,DIDO1,UFM1,KIAA2013,CLPB,SERGEF,KDM4C,BHLHE40,KLF7,ERO1L,JMJD6,HCFC1R1,NFIL3,TIPARP,CLK3,ENO2,ZBTB25,GNA13,CEBPB,SL…	Hypoxia response genes in both astrocytes and HeLa cell line.	Oxygen is vital for the development and survival of mammals. In response to hypoxia, the brain initiates numerous adaptive responses at the organ level as well as at the molecular and cellular levels, including the alteration of gene expression. Astrocytes play critical roles in the proper functioning of the brain; thus the manner in which astrocytes respond to hypoxia is likely important in dete…	Broad Institute
NUYTTEN_NIPP1_TARGETS_UP	-0.908754	-1.78138	0.097974	0.364023	0.0756042	0.922002	TJP1,PTPRM,HIST2H2BE,ST3GAL6,TMEM107,PODXL,FAM3C,TLE4,TEC,BEST3,CRLS1,STT3B,EGLN1,RBPJ,BCKDHB,HS2ST1,RBM25,BCL10,PTPRF,GNAQ,GRB10,ESCO1,CUL4B,TMEM64,BNIP3,TCF12,SH3RF1,PPP3CC,PLEKHA3,DFFB,SRD5A1,ACCN2,TNFSF10,ADSS,VPS54,TRIM6,L3MBTL,PNO1,CBR4,MTRF1,FZD8,SUPT3H,TRIM38,FXC1,SLC15A4,VPS13B,TANC1,HERPUD2,SAMD9,HIST1H2BK,SEC31B,PDK1,RNF213,PGM2L1,GCLM,HSPC159,ZNF507,POLG2,UAP1,METTL2B,NID2,TMEM106B,AH…	Genes up-regulated in PC3 cells (prostate cancer) after knockdown of NIPP1 [Gene ID=5511] by RNAi.	EZH2 is a Polycomb group (PcG) protein that promotes the late-stage development of cancer by silencing a specific set of genes, at least in part through trimethylation of associated histone H3 on Lys 27 (H3K27). Nuclear inhibitor of protein phosphatase-1 (NIPP1) is a ubiquitously expressed transcriptional repressor that has binding sites for the EZH2 interactor EED. Here, we examine the contribut…	Broad Institute
CHEMNITZ_RESPONSE_TO_PROSTAGLANDIN_E2_DN	-0.900338	-1.98871	0.246151	0.369192	0.0483098	0.805857	PROM1,FRMD4B,GATS,CDK6,OPN3,PTPRK,PTPRD,PHACTR2,TJP2,AKAP12,FAM134B,TM7SF3,GPR125,MMP15,CLIC4,ZNF655,SLC39A8,NRXN3,PPM1A,ANXA11,FAM48A,TNFSF10,CNKSR3,LOC441453,PLEKHA7,TRIM38,DLG1,DBT,VTI1B,EXOC4,MSI2,HCG11,SNTB2,VAPA,FHL1,ALDH3A2,TBC1D5,EPN2,PPIA,GBA3,ASRGL1,LIME1,NFAT5,ZNF599,GLUD1,RAB3IP,NRF1,DEM1,TMEM43,MCFD2,PHYHD1,AXIN2,GK5,EVC,FNDC3A,ZNF323,FAM60A,AKAP5,KIF9,CHL1,SESTD1,FAIM,GPBP1L1,SCHIP1…	Genes down-regulated in CD4+ [Gene ID=920] T lymphocytes after stimulation with prostaglandin E2 [PubChem=5280360].	Many tumors, including Hodgkin's lymphoma, are associated with decreased cellular immunity and elevated levels of prostaglandin E(2) (PGE(2)), a known inhibitor of CD4+ T cell activation, suggested to be involved in immune deviation in cancer. To address the molecular mechanisms tumor-derived PGE(2) might have on primary human CD4+ T cells, we used a whole genome-based transcriptional approach an…	Broad Institute
MULLIGHAN_MLL_SIGNATURE_1_DN	-0.900056	-1.72097	0.0598575	0.369835	0.0877511	0.952365	HPGD,SIDT1,SOX11,POU4F1,BCKDHB,CYTL1,HS2ST1,TNFRSF21,SEPT11,CLMN,ISYNA1,STK32B,NUP50,STAT5B,CAV1,USP34,FAM171A1,TTC3,ELMO1,JAK1,PTPLA,FSCN1,MYO5C,TSPAN7,DAPK1,MCTP2,SERPINE2,SRC,WASF1,TFPI,NID2,MBIP,FAM117A,FAM65A,CKB,YES1,ISOC1,LOC90925,MRPS22,RANBP2,TRIM24,FDFT1,CHD1L,MDK,SMYD2,ADK,MLL,CD99,LRP6,PTP4A3,GTDC1,ABCC4,CTDSPL,TEAD4,LUZP1,CCNG1,MYH10,BCR,SFRS5,SRP72,MAST4,POLE,GTPBP3,LHFPL2,RPL13A,TI…	The 'MLL signature 1': genes down-regulated in pediatric AML (acute myeloid leukemia) with rearranged MLL [Gene ID=4297] compared to all AML cases with the intact gene.	Somatic mutations in nucleophosmin (NPM1) occur in approximately 35% of adult acute myeloid leukemia (AML). To assess the frequency of NPM1 mutations in pediatric AML, we sequenced NPM1 in the diagnostic blasts from 93 pediatric AML patients. Six cases harbored NPM1 mutations, with each case lacking common cytogenetic abnormalities. To explore the phenotype of the AMLs with NPM1 mutations, gene e…	Broad Institute
MILI_PSEUDOPODIA	-0.898905	-1.22335	-0.363365	0.375216	0.229863	0.71865	PHLDB2,VCPIP1,HTATSF1,ZEB1,PPFIA1,EIF3E,APC,CCDC34,SSB,EIF2A,SEPT7,CCNG1,BMI1,GAB2,DCAF5,PKP4,DKC1,CENPB,PALLD,MFF,ANKRD11,KIF5B,KIF1C,KCTD10,VAMP7,XAF1,MAP2K7,SH3BGRL,INTS6,KANK2,CYB5R3,RAB13,DYNLL2,FAM101B	Transcripts significantly enriched in pseudopodia of NIH/3T3 cells (fibroblast) in response to both chemotactic (lysophosphatidic acid, LPA [PubChem=3988]) and haptotactic (fibronectin, FN1 [Gene ID=2335) migratory stimuli.	RNA localization is important for the establishment and maintenance of polarity in multiple cell types. Localized RNAs are usually transported along microtubules or actin filaments and become anchored at their destination to some underlying subcellular structure. Retention commonly involves actin or actin-associated proteins, although cytokeratin filaments and dynein anchor certain RNAs. RNA loca…	Broad Institute
GARGALOVIC_RESPONSE_TO_OXIDIZED_PHOSPHOLIPIDS_GREEN_UP	-0.89643	-1.03045	-0.471084	0.384184	0.31913	0.644358	RCAN1,ANKRD28,SLC4A7,CPEB4,CSNK1G1,CREM,FAM120AOS,IDI1,DUSP6,CHD2,STIP1,MALT1,RAB23,GNE,ETV5,HDAC9	Genes from the green module which are up-regulated in HAEC cells (primary aortic endothelium) after exposure to the oxidized 1-palmitoyl-2-arachidonyl-sn-3-glycerophosphorylcholine (oxPAPC).	Oxidized phospholipids are thought to promote atherogenesis by stimulating endothelial cells (ECs) to produce inflammatory cytokines, such as IL-8. An important mechanism contributing to the recruitment of inflammatory cells in atherosclerosis is the induction of adhesion molecules, growth factors, and cytokines in vascular ECs by oxidized phospholipids, such as oxidized 1-palmitoyl-2- arachidony…	Broad Institute
LANDIS_BREAST_CANCER_PROGRESSION_DN	-0.882888	-0.671069	-0.831164	0.384814	0.507675	0.412913	NRP1,ST3GAL6,COL5A1,GNAI1,BCKDHB,IDH1,ZEB1,GPAM,PLAC8,FEZ2,DECR1,DHRS7,BNIP2,PHYH,SULT1A1,UCK1,DERL1,CRIP1,PPP2R5A,ALAD,ADIPOR2,COL1A1,RAB34,PGM2,DGAT1,DPEP1,ALAS1,PDE8A,ANGPTL2	Genes down-regulated in preneoplastic mammary tissues and whose expression is maintained in tumors.	Epidemiological studies indicate that parity enhances HER2/ErbB2/Neu-induced breast tumorigenesis. Furthermore, recent studies using multiparous, ErbB2/Neu-overexpressing mouse mammary tumor virus (MMTV-Neu) mice have shown that parity induces a population of cells that are targeted for ErbB2/Neu-induced transformation. Although parity accelerates mammary tumorigenesis, the pattern of tumor devel…	Broad Institute
DACOSTA_ERCC3_ALLELE_XPCS_VS_TTD_UP	-0.878402	-1.56521	0.10426	0.405334	0.156165	0.919529	E2F5,LHX2,IGSF3,MDK,IGFBP2,CTSH,MEST,ISG20,RASSF2	Genes up-regulated in fibroblasts expressing different mutant forms of ERCC3 [Gene ID=2071]: XP/CS (xeroderma pigmentosum (XP) and Cockraine's syndrome (CS)) vs TTD (trichothiodystrophy).	Xeroderma pigmentosum (XP) and trichothiodystrophy (TTD) syndromes are characterized by deficiency in nucleotide excision repair pathway, but with distinguished clinical manifestations. While XP patients exhibit a high frequency of skin cancer, TTD patients are not cancer prone. The relation between lack of DNA repair and their clinical manifestations was investigated through analysis of the tran…	Broad Institute
WEI_MIR34A_TARGETS	-0.877419	-1.02515	-0.510217	0.382207	0.307583	0.610941	KIT,E2F5,CDK6,RCAN1,ACSL4,MYB,MDM4,SMAD4,AK2,MID1,ALDH5A1,EARS2,PLAGL1,SLC38A1,RALGPS2,PAM,NPHP3,SGPP1,IPO9,TFDP2,KIAA1704,BCL11B,DPYD,NAA50,ZYG11B,RECK,GALNT7,DDX17,ADK,JPH1,JAKMIP1,SMARCC1,PIP5K1A,RHOQ,MTMR9,FAM76A,ARGLU1,FUT8,PKP4,CHRAC1,FKBP1B,CD47,HACE1,LRRC40,GLCE,MAPK1IP1L,ERLIN1,TTC33,CPSF6,PPP4R2,ZNF207,MBLAC2,HMGCS1,AAGAB,PALLD,CRTAP,FAM120AOS,CYB5B,GINS3,GTF2F1,ARPP19,ACBD3,METT10D,SLC…	Potential direct target genes for MIR34A [Gene ID=407040] microRNA in IMR32 cells (neuroblastoma).	Loss of 1p36 heterozygosity commonly occurs with MYCN amplification in neuroblastoma tumors, and both are associated with an aggressive phenotype. Database searches identified five microRNAs that map to the commonly deleted region of 1p36 and we hypothesized that the loss of one or more of these microRNAs contributes to the malignant phenotype of MYCN-amplified tumors. By bioinformatic analysis, …	Broad Institute
HASLINGER_B_CLL_WITH_MUTATED_VH_GENES	-0.876639	0.189672	-1.18331	0.406236	0.854291	0.270654	PCDH9,NRIP1,TLE1,DMD,PCSK7,WSB2,TCF7,SORL1,P2RX1	Genes changed in the B cell chronic lymphocytic leukemia (B-CLL) with mutations in the variable immunoglobulin veriable heavy chain (VH) genes.	PURPOSE: Genomic aberrations and mutational status of the immunoglobulin variable heavy chain (VH) gene have been shown to be among the most important predictors for outcome in patients with B-cell chronic lymphocytic leukemia (B-CLL). In this study, we report on differential gene expression patterns that are characteristic for genetically defined B-CLL subtypes. MATERIALS AND METHODS: One hundre…	Broad Institute
LI_CISPLATIN_RESISTANCE_DN	-0.875238	-1.92262	-0.0320066	0.415103	0.102892	0.975505	SEMA6A,AKR1C3,FZD8,MEST,JAG1,BAMBI,ADM	Genes consistently down-regulated in ACRP cells (ovarian cancer, resistant to cisplatin [PubChem=2767]) compared to the parental sensitive A2780 cells, regardless of cisplatin exposure.	The molecular pathways activated in response to acute cisplatin exposure, as well as the mechanisms involved in the long-term development of cisplatin-resistant cancer cells remain unclear. Using whole genome oligonucleotide microarrays, we have examined the kinetics of gene expression changes in a cisplatin-sensitive cell line, A2780, and its cisplatin-resistant derivative, ACRP. Both sensitive …	Broad Institute
HAHTOLA_MYCOSIS_FUNGOIDES_UP	-0.872639	-0.972784	-0.0687048	0.408287	0.359151	0.946911	HIST2H2BE,HIST1H2BK,SOD2,TOP1,SEC14L1,SNCA,CA2,STAT1,TSC22D1	Genes up-regulated in monocytes isolated from peripheral blood samples of patients with mucosis fungoides compared to those from normal healthy donors.	PURPOSE: Increased production of Th2 cytokines characterizes Sezary syndrome, the leukemic form of cutaneous T-cell lymphomas (CTCL). To identify the molecular background and to study whether shared by the most common CTCL subtype, mycosis fungoides, we analyzed the gene expression profiles in both subtypes. EXPERIMENTAL DESIGN: Freshly isolated cells from 30 samples, representing skin, blood, an…	Broad Institute
TING_SILENCED_BY_DICER	-0.867981	-0.961099	-0.44024	0.405753	0.359165	0.669127	TRIM6,RASGRP1,PELI2,CPEB2,ZNF550,CXCR4,GNG2,LHFP,APOBEC3G,VIM,GBP3	Epigenetically silenced genes up-regulated in HCT116 cells (colon cancer) hypomorphic for DICER1 [Gene ID=23405].	Promoter hypermethylation is a prevalent phenomenon, found in virtually all cancer types studied thus far, and accounts for tumor suppressor gene silencing in the absence of genetic mutations. The mechanism behind the establishment and maintenance of such aberrant hypermethylation has been under intense study. Here, we have uncovered a link between aberrant gene silencing associated with promoter…	Broad Institute
MCBRYAN_PUBERTAL_BREAST_3_4WK_DN	-0.865548	-1.41262	-0.037477	0.398128	0.174825	0.970517	LCK,PRKAG2,NRIP1,FAM65B,IDH1,PAM,RPS10,CTH,CD99,CABC1,MBP,TXNDC16,HN1,TCF7,CAP1,RGS2,BCL6,ALAS1,CDKN1A	Genes down-regulated during pubertal mammary gland development between weeks 3 and 4.	Expression microarray analysis identified over 930 genes regulated during puberty in the mouse mammary gland. Most prominent were genes whose expression increased in parallel with pubertal development and remained high thereafter. Members of the Wnt, transforming growth factor-beta and oestrogen-signalling pathways were significantly overrepresented. Comparison to expression data from CITED1 knoc…	Broad Institute
ZHANG_BREAST_CANCER_PROGENITORS_DN	-0.863826	-0.952785	-0.535802	0.38993	0.343196	0.593388	E2F5,TLE4,LCORL,PMP22,TSHZ3,PFKFB4,PLAGL1,PTGR2,CCDC93,TTC3,FLNB,CACHD1,ZEB1,RGS10,LMNB1,ARHGDIA,CPD,RANBP1,ALDH18A1,SPATA5,SENP6,OSBP,HSP90B1,FNDC3A,CRYZL1,ANAPC5,CNDP2,SETMAR,FOXK2,APH1A,DCAF6,SFRS2,BPHL,PRPF39,CSNK1D,GTF2H5,MAP4K4,PIK3CD,ARRDC1,RBM5,BANF1,PAPOLA,PLOD3,BCAP31,DAG1,SRR,PSKH1,CCDC76,TRPC4AP,VAT1,CDK5RAP3,GSS,SF3B4,ATPIF1,MFSD5,CCDC124,POFUT2,UGCG,WSB2,ARMC8,EYA3,COMMD5,PPP1R2,AEB…	Genes changed in cancer stem cells isolated from mammary tumors compared to the non-tumorigenic cells.	Using a syngeneic p53-null mouse mammary gland tumor model that closely mimics human breast cancer, we have identified, by limiting dilution transplantation and in vitro mammosphere assay, a Lin(-)CD29(H)CD24(H) subpopulation of tumor-initiating cells. Upon subsequent transplantation, this subpopulation generated heterogeneous tumors that displayed properties similar to the primary tumor. Analysi…	Broad Institute
OZANNE_AP1_TARGETS_UP	-0.863261	-1.25458	-0.485758	0.427452	0.265083	0.647677	CTSL1,CAPG,HDAC3,EZR,EGFR,ARPC1B	Cancer motility and invasion genes up-regulated by the AP-1 transcription factor.	Metastasis, the aggressive spread of a malignant tumor to distant organs, is a major cause of death in cancer patients. Despite this critical role in cancer outcomes, the molecular mechanisms that control this process are just beginning to be understood. Metastasis is largely dependent upon the ability of tumor cells to invade the barrier formed by the basement membrane and to migrate through nei…	Broad Institute
IZADPANAH_STEM_CELL_ADIPOSE_VS_BONE_DN	-0.858042	-1.81265	0.385126	0.395318	0.076415	0.701919	SORBS2,CXCR7,KDM5B,AKAP12,FZD7,IGF2BP3,PRKAG2,NRIP1,RIMKLB,PPTC7,N4BP2L1,SERPING1,PPAP2A,ATP2B4,GPRC5B,LZTFL1,DAAM1,PIP5K1A,TCF4,MYH10,TLE1,RAB12,SMAD1,BCL7A,DHX40,HSPA2,TXNIP,ZSCAN18,MEST,ASAP3,JAM2,KIAA1467,CISD1,ARHGAP29,KLHDC9,PRKCI,DOCK11,VCL,NEK1,LTBP2,EHBP1,DHRS3,GATA3,MRVI1,RTN2,MFAP4,SYTL2	Genes down-regulated in adipose tissue mesenchymal stem cells (ASC) vs bone marrow mesenchymal stem cells (rBMSC)	Mesenchymal stem cells (MSC) derived from bone marrow stem cells (BMSC) and adipose tissue stem cells (ASC) of humans and rhesus macaques were evaluated for their cell cycle properties during protracted culture in vitro. Human ASCs (hASC) and rhesus BMSCs (rBMSC) underwent significantly more total population doublings than human BMSCs (hBMSC) and rhesus ASCs (rASC). The cell cycle profile of all …	Broad Institute
BOYAULT_LIVER_CANCER_SUBCLASS_G23_UP	-0.85804	-1.23966	-0.326586	0.395859	0.222149	0.745642	ABCG1,SLC39A6,IGF2BP3,SLC38A1,KIAA0100,NPC1,SFN,TFPI,SLC26A2,ARFGEF2,DBF4,SUZ12,RRAGD,TYMS,NARF,COCH,MCM6,TWF1,MLF1IP,PKM2,DLGAP5,FEN1,RRM1,ARPC1A,DDOST,SMC2,TUBG1,IARS,OIP5,ECT2,BUB1B,UPF3B,CENPA,USP1,NEK2,KIF4A,UBE2S,CCNE2,MKI67,RAG1AP1,TFRC,MAPK1	Up-regulated genes in hepatocellular carcinoma (HCC) subclass G23, defined by unsupervised clustering.	Hepatocellular carcinomas (HCCs) are a heterogeneous group of tumors that differ in risk factors and genetic alterations. We further investigated transcriptome-genotype-phenotype correlations in HCC. Global transcriptome analyses were performed on 57 HCCs and 3 hepatocellular adenomas and validated by quantitative RT-PCR using 63 additional HCCs. We determined loss of heterozygosity, gene mutatio…	Broad Institute
DAZARD_RESPONSE_TO_UV_SCC_DN	-0.854511	-0.890971	-0.327285	0.395342	0.375584	0.744296	HMGA2,RBPJ,NEDD4L,ASAP2,PGRMC2,SACS,SIAH1,MARK3,MTF2,LOC220594,ARL4C,PHF3,RRS1,NAV3,MYST3,SLK,BRD1,ZNF146,SOX4,FZD2,CNOT4,CHD1,PATZ1,MORC3,AMD1,TGIF1,ATP13A3,BLCAP,SCHIP1,BAG5,KDM2A,COIL,POGZ,MAST4,TRAF4,ADNP,SIAH2,CDYL,MYC,FADD,FOXJ3,KIAA0174,RAPGEF2,TLK2,CSTF1,PHC2,MPHOSPH10,RYBP,KBTBD2,SLC25A44,BAZ2B,N4BP1,MCL1,FOXO3,CASP8,TNFAIP3,ARHGEF7,TNFAIP8,HMGCR,IL4R,PMM2,E2F3,SPOP,TLK1,TUSC2,KIFC1,SHOC…	Genes down-regulated in SCC12B2 cells (squamous cell carcinoma) by UV-B irradiation.	To gain insight into the transformation of epidermal cells into squamous carcinoma cells (SCC), we compared the response to ultraviolet B radiation (UVB) of normal human epidermal keratinocytes (NHEK) versus their transformed counterpart, SCC, using biological and molecular profiling. DNA microarray analyses (Affymetrix), approximately 12000 genes) indicated that the major group of upregulated ge…	Washington University
CHARAFE_BREAST_CANCER_BASAL_VS_MESENCHYMAL_DN	-0.851889	-2.69812	0.570601	0.403454	0.0131338	0.574053	TTC28,GRB10,GNG11,FAM171A1,CNKSR3,ZEB1,RNF182,DPY19L1,ARHGAP17,PFKP,CD99,CMTM3,TUBB2A,UTRN,TRAF3,KIF3C,FLJ10357,STRADB,TNIP1,TRIO,GRK5,SH2B3,SHOX2	Genes down-regulated in basal-like breast cancer cell lines as compared to the mesenchymal-like ones.	A better molecular characterization of breast cell lines (BCL) may help discover new markers to apply to tumour samples. We performed gene and protein expression profiling of 31 BCL using whole-genome DNA microarrays and immunohistochemistry (IHC) on 'cell microarrays' (CMA), respectively. Global hierarchical clustering discriminated two groups of BCL: group I corresponded to luminal cell lines, …	Broad Institute
ZHANG_BREAST_CANCER_PROGENITORS_UP	-0.851883	-0.103449	-1.17868	0.394943	0.917674	0.23944	PROM1,RPE,METTL9,CRLS1,MYB,SMCHD1,CTDSPL2,RBAK,CAV2,AHCY,SLC38A1,EIF4B,USP34,TTC3,BET1,DSG2,VPS54,TMTC4,SERBP1,UBA3,NAF1,PHF14,ILF3,CTH,PDK1,MBNL3,NCBP1,PUS7L,CCDC90B,BUB1,TRIM37,NME7,FGFR1OP2,UGDH,ABHD13,ANAPC1,SBNO1,CDCA7,UTP15,WDR75,DDR1,ACTL6A,RPL15,UNG,NRAS,RELL1,POLR1C,MATR3,PCM1,STRBP,SFPQ,TMEM209,EID1,HUS1,LYRM5,ING3,MTDH,MED6,UBE2B,ST6GAL1,SUCLA2,ACAT2,SMEK2,EWSR1,DBF4,HNRNPU,MARCH6,FAM7…	Genes changed in cancer stem cells isolated from mammary tumors compared to the non-tumorigenic cells.	Using a syngeneic p53-null mouse mammary gland tumor model that closely mimics human breast cancer, we have identified, by limiting dilution transplantation and in vitro mammosphere assay, a Lin(-)CD29(H)CD24(H) subpopulation of tumor-initiating cells. Upon subsequent transplantation, this subpopulation generated heterogeneous tumors that displayed properties similar to the primary tumor. Analysi…	Broad Institute
TRAYNOR_RETT_SYNDROM_UP	-0.850206	-0.719894	-0.697743	0.423334	0.494919	0.507845	AKAP12,SVIL,LTBP1,SLC16A7,DNASE1L1,STAT1,PLCB1,PRUNE2	Genes up-regulated in primary fibroblasts from Rett syndrom patients who carry mutations inactivating MECP2 [Gene ID=4204].	BACKGROUND: Females with the neurological disorder Rett syndrome are heterozygous for mutations in X-linked MECP2 that encodes methyl-CpG binding protein 2 (MeCP2) thought to act as a transcriptional repressor. To identify target genes for MeCP2 modulation, we studied global gene expression in single cell-derived wild-type and mutant MECP2 expressing fibroblast clones with four common mutations (…	Washington University
CAFFAREL_RESPONSE_TO_THC_24HR_3_UP	-0.849371	-0.91531	-0.421996	0.434448	0.402016	0.690558	LRRFIP1,CCNG1,SFRS5,RPS2,SEC61A1,CNBP	Genes up-regulated in EVSA-T cells (breast cancer) after treatment with 3 micromolar THC (delta-9-tetrahydrocannabinol) [PubChem=6610319] for 24 h.	It has been recently shown that cannabinoids, the active components of marijuana and their derivatives, inhibit cell cycle progression of human breast cancer cells. Here we studied the mechanism of Delta(9)-tetrahydrocannabinol (THC) antiproliferative action in these cells, and show that it involves the modulation of JunD, a member of the AP-1 transcription factor family. THC activates JunD both …	Broad Institute
LI_CYTIDINE_ANALOG_PATHWAY	-0.847981	-0.44511	-1.17442	0.428973	0.671849	0.284723	RRM2B,NT5C,NT5C2,DCTD,NT5C3,RRM1,RRM2	The 'cytidine analog pathway': genes involved in transport and metabolism of the anti-cancer analogs of cytidine: gemcitabine and cytarabine [PubChem=596, 3461, 6253].	Two cytidine analogues, gemcitabine (dFdC) and 1-beta-d-arabinofuranosylcytosine (AraC), show significant therapeutic effect in a variety of cancers. However, response to these drugs varies widely. Evidence from tumor biopsy samples shows that expression levels for genes involved in the cytidine transport, metabolism, and bioactivation pathway contribute to this variation in response. In the pres…	Broad Institute
STOSSI_RESPONSE_TO_ESTRADIOL	-0.841572	-1.59721	-0.271109	0.417948	0.138526	0.791328	GREB1,RHOBTB3,TLE3,NRIP1,GK3P,ADK,OPHN1,SLC9A3R1,RALA,SKIL,GRK5,BIRC3	Genes up-regulated by estradiol (E2) [PubChem=5757] in U2OS cells (osteosarcoma) expressing ESR1 or ESR2 [[Gene ID = 2099, 2100].	Estrogens exert many important effects in bone, a tissue that contains both estrogen receptors alpha and beta (ERalpha and ERbeta). To compare the actions of these receptors, we generated U2OS human osteosarcoma cells stably expressing ERalpha or ERbeta, at levels comparable with those in osteoblasts, and we characterized their response to 17beta-estradiol (E2) over time using Affymetrix GeneChip…	Broad Institute
TSENG_ADIPOGENIC_POTENTIAL_DN	-0.839934	-0.965749	-0.562943	0.422696	0.359402	0.587221	NRP1,GAS2,PHKA2,EPHB6,IL6ST,GHITM,NMB,HSBP1,CDKN2C,TSC22D1	Genes showing decreasing expression in brown preadipocytes with increasing ability of the cells to differentiate.	The insulin/IGF-1 (insulin-like growth factor 1) signalling pathway promotes adipocyte differentiation via complex signalling networks. Here, using microarray analysis of brown preadipocytes that are derived from wild-type and insulin receptor substrate (Irs) knockout animals that exhibit progressively impaired differentiation, we define 374 genes/expressed-sequence tags whose expression in pread…	Washington University
PUJANA_BREAST_CANCER_WITH_BRCA1_MUTATED_DN	-0.838257	0.275249	-1.54705	0.434003	0.792358	0.172815	SSBP2,BUB3,TOP1,CD47,ZNF330,BAT1,TMEM194A	The XPRSS-Int network genes up-regulated in breast tumors from patients with germline mutations in BRCA1 [Gene ID=672] compared to those with the wild type allele.	Many cancer-associated genes remain to be identified to clarify the underlying molecular mechanisms of cancer susceptibility and progression. Better understanding is also required of how mutations in cancer genes affect their products in the context of complex cellular networks. Here we have used a network modeling strategy to identify genes potentially associated with higher risk of breast cance…	Broad Institute
LOPEZ_MESOTHELIOMA_SURVIVAL_DN	-0.836391	-0.209412	-2.43369	0.430558	0.840091	0.0451752	COL5A1,ENAH,CD24,FOXJ3,PTPLB,TUBB3,TTLL12,NEK2	Top genes associated with unfavorable survival after surgery of patients with epithelioid mesothelioma.	Most gene expression profiling studies of mesothelioma have been based on relatively small sample numbers, limiting their statistical power. We did Affymetrix U133A microarray analysis on 99 pleural mesotheliomas, in which multivariate analysis showed advanced-stage, sarcomatous histology and P16/CDKN2A homozygous deletion to be significant independent adverse prognostic factors. Comparison of th…	Broad Institute
LEE_METASTASIS_AND_ALTERNATIVE_SPLICING_UP	-0.834541	-1.36093	-0.382394	0.409802	0.182489	0.704549	PTPRM,F2R,PTPRF,TSPAN9,BNIP3,PLAGL1,SRPK2,GAS2,DDR1,CSNK1E,BTK,ADRBK2,HIPK2,RTN4,LZTR1,MAP4K4,FZD1,PPP2R1A,WNK1,PTK7,PDCD6IP,MCM7,SMAD3,FASTK,ANKS1A,SMO,NME6,SHC1,TNFRSF1A,LGALS3BP,TSPAN33,BID,PIM1,SLC1A4,LGALS1	Up-regulated genes displaying alternative splicing in MDA-MB-435 cells (breast cancer) whose metastatic potential has been reduced by expression of NME1 [Gene ID=4830].	The role of Gemin5 in alternative mRNA splicing, tumor cell motility, and proteomic instability was investigated. Isotope Capture Affinity Tag proteomic analysis was conducted on MDA-MB-435 tumor cells transfected with either a control vector (C-100) or the Nm23-H1 metastasis suppressor (H1-177). Ingenuity pathway analysis revealed that RNA posttranscriptional processing was the most prominent cl…	Broad Institute
ZIRN_TRETINOIN_RESPONSE_WT1_UP	-0.827675	-0.916778	-0.631593	0.439526	0.394614	0.550942	KIT,AKAP12,ZNF133,CAPN7,SMAD3,SNX8,DHRS3	Genes up-regulated in MZ128 cells (Wilms tumor with mutated WT1 [Gene ID=7490]) after treatment with 10 microM tretinoin (ATRA) [PubChem=5538] for 24 h.	Wilms tumor is one of the most frequent neoplasias in children. Our previous microarray screening in a large series of Wilms tumors revealed several candidate genes that are deregulated in advanced tumors and are part of the retinoic acid signaling pathway. To investigate whether retinoic acid could be employed as a novel therapeutic agent in these tumors, we treated cultured Wilms tumor cells wi…	Broad Institute
GRABARCZYK_BCL11B_TARGETS_DN	-0.820365	-0.574137	-0.997715	0.417561	0.569547	0.325266	ABCG1,OPN3,FLJ38379,ARPP-21,BCL2L1,SCFD2,SGPP1,DNTT,MACROD1,FAM98A,GSTCD,UQCRC2,PPP3CB,GTDC1,FLI1,TIMP2,TMED5,UBE2V2,STAU2,ARHGAP19,SYK,MRPL46,ETV5,MGC29506,GM2A,PSMD9,BICD1,PIGN,CNOT6L,ASF1B,ACYP2,DUSP7,FBXW2,GOLGA7,NINJ2,PAG1	Genes down-regulated in Jurkat cells (transformed T lymphocytes) after knockdown of BCL11B [Gene ID=64919] by RNAi.	The B-cell chronic lymphocytic leukemia (CLL)/lymphoma 11B gene (BCL11B) encodes a Kr??ppel-like zinc-finger protein, which plays a crucial role in thymopoiesis and has been associated with hematopoietic malignancies. It was hypothesized that BCL11B may act as a tumor-suppressor gene, but its precise function has not yet been elucidated. Here, we demonstrate that the survival of human T-cell leuk…	Broad Institute
rhodes_ET_AL_NATGEN2005	-0.819289	0.0904417	-1.18854	0.417868	0.928424	0.242195	E2F5,AHCY,NCBP2,LDHA,CANX,HSPD1,SOX4,MRPS12,SDHC,SNRPE,HSPE1,CBX3,ACLY,PAICS,PRDX4,TRAF4,SSBP1,CCT4,NME1,OGT,IFNGR2,NONO,SNRPF,TARS,PSMC4,CCT5,KIAA0101,CKS2,RFC4,RBM4,IARS,SMARCA4,KPNA2,PSME2,CDKN3,TOP2A,MTHFD2,PAFAH1B3
MCCABE_HOXC6_TARGETS_CANCER_DN	-0.816631	-0.413883	-0.756932	0.427817	0.68523	0.46164	TBC1D9,ERRFI1,PLCB3,PSEN1,OGFOD1,PDS5B,TSEN34,SPTLC2,GTF2H3,RAB9A,MRPL52,FAM38A,MKKS,ARIH1,PAK2	Genes whose promoters were bound by HOXC6 [Gene ID=3223] in LNCaP cells (prostate cancer) and which were down-regulated in comparison of tumor vs normal prostate tissue samples.	Homeobox transcription factors are developmentally regulated genes that play crucial roles in tissue patterning. Homeobox C6 (HOXC6) is overexpressed in prostate cancers and correlated with cancer progression, but the downstream targets of HOXC6 are largely unknown. We have performed genome-wide localization analysis to identify promoters bound by HOXC6 in prostate cancer cells. This analysis ide…	Broad Institute
NIKOLSKY_BREAST_CANCER_14Q22_AMPLICON	-0.815185	-1.3047	-0.507003	0.433952	0.221221	0.623145	PTGDR,GPR137C,NID2,PSMC6,STYX,TXNDC16,GNG2,DDHD1,GNPNAT1,ERO1L,FERMT2	Genes within amplicon 14q22 identified in a copy number alterations study of 191 breast tumor samples.	A single cancer cell contains large numbers of genetic alterations that in combination create the malignant phenotype. However, whether amplified and mutated genes form functional and physical interaction networks that could explain the selection for cells with combined alterations is unknown. To investigate this issue, we characterized copy number alterations in 191 breast tumors using dense sin…	Broad Institute
KUROKAWA_LIVER_CANCER_CHEMOTHERAPY_DN	-0.813485	-0.523888	-0.85259	0.434881	0.61177	0.413841	NR1D2,ATP6V1D,NT5C,HK2,BRCA2,TMPO,UNC45A,MGST2,ALDH9A1,XIAP,CALM1	Genes used to predict the response of patients with hepatocellular carcinoma (HCC) to combination chemotherapy with 5-fluorouracil (5-FU) [PubChem=3385] and IFN alpha (IFN1@) [Gene ID=3438].	PURPOSE: The prognosis of hepatocellular carcinoma (HCC) is very poor, particularly in patients with tumors that have invaded the major branches of the portal vein. Combination chemotherapy with intra-arterial 5-fluorouracil and subcutaneous interferon-alpha has shown promising results for such advanced HCC, but it is important to develop the ability to accurately predict chemotherapeutic respons…	Broad Institute
GRAHAM_CML_QUIESCENT_VS_NORMAL_QUIESCENT_DN	-0.808242	-0.627984	-0.776177	0.427232	0.5362	0.445553	PROM1,HIST2H2BE,PCDH9,SELL,HLA-DQA1,FHL1,CD52,TFPI,SCHIP1,SPTBN1,GLIPR1,GUCY1A3,DUSP6,HLA-DMB,SORL1,HLA-DPB1,IDS,HLA-DPA1,HLA-DRB4,HLA-DQB1,APP,AIF1,H1F0,ALOX5	Genes down-regulated in quiescent (G0) CD34+ [Gene ID=8842] cells isolated from peripheral blood of CML (chronic myeloid leukemia) patients compared to the quiescent cells from normal donors.	Quiescent and dividing hemopoietic stem cells (HSC) display marked differences in their ability to move between the peripheral circulation and the bone marrow. Specifically, long-term engraftment potential predominantly resides in the quiescent HSC subfraction, and G-CSF mobilization results in the preferential accumulation of quiescent HSC in the periphery. In contrast, stem cells from chronic m…	Broad Institute
NIKOLSKY_BREAST_CANCER_21Q22_AMPLICON	-0.806536	-0.712709	-0.720346	0.456566	0.507895	0.503571	PCNT,LSS,DIP2A,MCM3AP,POFUT2,SLC19A1	Genes within amplicon 21q22 identified in a copy alterations study of 191 breast tumor samples.	A single cancer cell contains large numbers of genetic alterations that in combination create the malignant phenotype. However, whether amplified and mutated genes form functional and physical interaction networks that could explain the selection for cells with combined alterations is unknown. To investigate this issue, we characterized copy number alterations in 191 breast tumors using dense sin…	Broad Institute
SHI_SPARC_TARGETS_UP	-0.804534	-1.38494	-0.372692	0.435556	0.189379	0.715383	SEMA6A,MDM2,MME,PIK3R1,PRKCB,ABL2,ARHGAP23,TGFBR2,ANKRD11,MGC29506,RAB2B,MRRF,GADD45B,PPP1R15A	Genes up-regulated in glioma cell lines after knockdown of SPARC [Gene ID=6678] by RNAi.	Secreted protein acidic and rich in cysteine (SPARC) is an extracellular glycoprotein expressed in several solid cancers, including malignant gliomas, upon adoption of metastatic or invasive behaviors. SPARC expression in glioma cells promotes invasion and survival under stress, the latter process dependent on SPARC activation of AKT. Here we demonstrate that downregulation of SPARC expression wi…	Broad Institute
GU_PDEF_TARGETS_DN	-0.804013	-0.410718	-1.04168	0.447829	0.69356	0.332193	EIF1AX,SMURF1,FZD5,PIK3R3,KRT8,EIF2B2,PIK3R4,PIK3CB	Integrin, VEGF, Wnt and TGF-?? signaling pathway genes down-regulated in PC-3 cells (prostate cancer) after knockdown of PDEF [Gene ID=25803] by RNAi.	The epithelium-specific Ets transcription factor, PDEF, plays a role in prostate and breast cancer, although its precise function has not been established. In prostate cancer, PDEF is involved in regulating prostate-specific antigen expression via interaction with the androgen receptor and NKX3.1, and down-regulation of PDEF by antiproliferative agents has been associated with reduced PDEF expres…	Broad Institute
RICKMAN_HEAD_AND_NECK_CANCER_A	-0.802111	-1.47543	-0.221097	0.431473	0.154934	0.827152	HPGD,ZIC2,FRZB,ANKRD6,MYB,RNF150,VASH2,CENPV,KIAA1211,LGR6,SVIP,LGR5,HSPD1,DMD,ORAOV1,COL9A3,AS3MT,PABPC4L,BCL2,PEG10,MAP7D2,SPIB	Cluster a: genes identifying an intrinsic group in head and neck squamous cell carcinoma (HNSCC).	Propensity for subsequent distant metastasis in head and neck squamous-cell carcinoma (HNSCC) was analysed using 186 primary tumours from patients initially treated by surgery that developed (M) or did not develop (NM) metastases as the first recurrent event. Transcriptome (Affymetrix HGU133_Plus2, QRT-PCR) and array-comparative genomic hybridization data were collected. Non-supervised hierarchic…	Broad Institute
KIM_MYC_AMPLIFICATION_TARGETS_UP	-0.800895	0.157695	-1.42898	0.425279	0.875047	0.156433	SEMA6A,HS3ST4,GAB1,LRRC28,PGRMC1,SACS,RPL5,FUT4,RPS23,CHN1,RGS10,ALDH3A2,MRPL50,CTNNAL1,TTC7B,NDUFS1,BLMH,RAPGEF5,RPS15A,HSPD1,SSB,IDH3A,RG9MTD1,RAB8B,MCTS1,EEF1E1,ACLY,PAICS,WDR3,ENO1,AKAP13,ARHGEF6,LYPLA1,DKC1,PFAS,SSBP1,CYCS,MYC,DAG1,MTFMT,COX6B1,NME1,DDX18,CDKAL1,PEMT,CIRH1A,PPAT,DGKZ,ODC1,PARK7,DHX33,DLEU1,PDHA1,MYCBP2,DRG1,GALK2,LYAR,ARL6IP5,IRF2,AKR1B1,MRPS34,MRPL13,MRPL36,WDR41,GOT2,PRPS1…	Genes positively correlated with amplifications of MYC [Gene ID=4609] in SCLC (small cell lung cancer) cell lines.	DNA amplifications and deletions frequently contribute to the development and progression of lung cancer. To identify such novel alterations in small cell lung cancer (SCLC), we performed comparative genomic hybridization on a set of 24 SCLC cell lines, using cDNA microarrays representing approximately 22,000 human genes (providing an average mapping resolution of &lt;70 kb). We identified locali…	Broad Institute
GUENTHER_GROWTH_SPHERICAL_VS_ADHERENT_DN	-0.800441	-1.53132	0.0865558	0.436829	0.14797	0.93225	NRP1,CAV1,CD46,PLAUR,CD59,ITGB1,CTSD,TGFBR2,CCND3,CASP1,GAA,PXN,NQO1,VCL,NR3C1	Genes down-regulated in glioblastoma cell lines displaying spherical growth (cluster-1) compared to those displaying semiadherent or adherent growth phenotype (cluster-2).	Tumor cells with stem cell-like properties can be cultured from human glioblastomas by using conditions that select for the expansion of neural stem cells. We generated cell lines from glioblastoma specimens with the goal to obtain model systems for glioma stem cell biology. Unsupervised analysis of the expression profiles of nine cell lines established under neural stem cell conditions yielded t…	Broad Institute
WANG_RESPONSE_TO_FORSKOLIN_DN	-0.79967	0.317086	-1.69688	0.450182	0.760426	0.133533	NAV1,ZBTB10,MTERFD2,APPBP2,PIAS1,SESN1,SLC30A7,ATXN3	Genes down-regulated in LNCaP cells (prostate cancer) treated with forskolin [PubChem=47936], an activator of PKA pathway.	In the absence of androgen, PSA gene expression is induced by activation of the PKA pathway with forscolin (FSK) by a mechanism dependent on a functional AR. To identify other genes targeted by cross-talk between the androgen and PKA pathways, experiments were undertaken to characterize the genome-wide expression profiles for androgen and FSK. LNCaP human prostate cancer cells were employed becau…	Broad Institute
NAGASHIMA_NRG1_SIGNALING_DN	-0.796171	-1.23765	-0.264588	0.431011	0.223644	0.792795	GPLD1,PTPRF,MID1,RALGPS2,ZNF222,APC,NUMA1,TIA1,SMYD2,TTLL5,PIP5K1A,HCRP1,FRAT2,PDS5B,ZNF292,RBM15,ETAA1,CDC14A,ZNF248,AKAP9,HMGCS1,DMXL2,PEX3,CTAGE5,ZNF362,CG012,CROCCL1,RYBP,SOCS2,PGAP1,GALK2,N4BP2L2,ZKSCAN4,TSC22D2,KIAA0430,B3GNT2,MBD4,DDIT4	Genes down-regulated in MCF7 cells (breast cancer) after stimulation with NRG1 [Gene ID=3084].	ErbB receptor ligands, epidermal growth factor (EGF) and heregulin (HRG), induce dose-dependent transient and sustained intracellular signaling, proliferation, and differentiation of MCF-7 breast cancer cells, respectively. In an effort to delineate the ligand-specific cell determination mechanism, we investigated time course gene expressions induced by EGF and HRG that induce distinct cellular p…	Broad Institute
WHITEHURST_PACLITAXEL_SENSITIVITY	-0.794411	-0.156569	-0.879821	0.447397	0.87904	0.401838	GAL3ST4,FBXO18,TUBGCP2,PSMD3,RAB9A,PDCL,PSMD1,PSMC3,PSMB1,MPP7	Genes that reduced viability of NCI-H1155 cells (non-small-cell lung cancer, NSCLC) in the presence of otherwise sublethal concentrations of paclitaxel [PubChem=4666], based on RNAi synthetic lethal screen.	Abundant evidence suggests that a unifying principle governing the molecular pathology of cancer is the co-dependent aberrant regulation of core machinery driving proliferation and suppressing apoptosis. Anomalous proteins engaged in support of this tumorigenic regulatory environment most probably represent optimal intervention targets in a heterogeneous population of cancer cells. The advent of …	Broad Institute
HOSHIDA_LIVER_CANCER_LATE_RECURRENCE_DN	-0.791271	-1.36605	0.00999303	0.435438	0.182795	0.992098	GAB1,ST3GAL6,TJP2,MME,PCYT2,CASP6,CHRNA5,SMAD1,ATP5D,SC5DL,PEMT,FDX1,SULT1A1,USP14,ACP2,U2AF2,PMM1,HSPBP1,USF2,PSMB3,ZBTB5,ALAD,PPOX,TESK1,GCHFR,PHGDH,CTNND1,SLC35D1,SSFA2	Genes whose expression correlated with lower risk of late recurrence of hepatocellular carcinoma (HCC).	BACKGROUND: It is a challenge to identify patients who, after undergoing potentially curative treatment for hepatocellular carcinoma, are at greatest risk for recurrence. Such high-risk patients could receive novel interventional measures. An obstacle to the development of genome-based predictors of outcome in patients with hepatocellular carcinoma has been the lack of a means to carry out genome…	Broad Institute
DAIRKEE_CANCER_PRONE_RESPONSE_BPA	-0.790403	-0.38282	-0.981002	0.434615	0.704169	0.333325	CKM,SORD,PIK3R1,RANBP1,BRWD1,GTF3A,GLUL,INPPL1,GSPT1,IGFBP2,CSE1L,TSC1,PSMA2,FAM8A1,MYC,C1QBP,PPM1G,UCK2,MTHFD1,SDHA,NDUFB2,SNRPA1,DHX15,PTEN,SNRPD1,PSMD1,RB1,RDX,ZFYVE26,GOT2,TRAP1,NUP93,QDPR,TOP2A,EIF2S2,FKBP5	'Cancer prone response profile' (CPRP): genes changed in response to bisphenol A [PubChem=6623] in epithelial cell cultures from patients at high risk of breast cancer.	Breast cancer outcome is highly variable. Whether inadvertent exposure to environmental xenobiotics evokes a biological response promoting cancer aggressiveness and a higher probability of tumor recurrence remains unknown. To determine specific molecular alterations which arise in high-risk breast tissue in the presence of the ubiquitous xenoestrogen, bisphenol A (BPA), we used nonmalignant rando…	Broad Institute
ITO_PTTG1_TARGETS_UP	-0.786024	-1.31786	-0.0626054	0.467451	0.244699	0.952506	AKR1C3,ST13,CALU,GCLC,ALCAM,SLC2A3	Genes up-regulated in HSA/c and KYSE140 cells (esophageal squamous cell carcinoma, ESCC) after knockdown of PTTG1 [Gene ID=9232] by RNAi.	Human pituitary tumor-transforming 1 (PTTG1)/securin is a putative oncoprotein that is overexpressed in various tumor types. However, the involvement of PTTG1 in gastrointestinal cancer development and progression remains unclear. In this study, we investigated the clinical significance and biological effects of PTTG1 in esophageal squamous cell carcinoma (ESCC). Immunohistochemical studies perfo…	Broad Institute
KYNG_ENVIRONMENTAL_STRESS_RESPONSE_NOT_BY_UV_IN_OLD	-0.783632	0.182726	-0.97202	0.458945	0.860193	0.363423	HLA-DQA1,GLRX,TPR,BNIP3L,TAF1C,CSDE1,FLOT1,RHOB	Human environmental stress response genes not changed in primary fibroblasts from old donors in response to UV radiation.	The accumulation of DNA damage and mutations is considered a major cause of cancer and aging. While it is known that DNA damage can affect changes in gene expression, transcriptional regulation after DNA damage is poorly understood. We characterized the expression of 6912 genes in human primary fibroblasts after exposure to three different kinds of cellular stress that introduces DNA damage: 4-ni…	Broad Institute
RIZ_ERYTHROID_DIFFERENTIATION_6HR	-0.773431	-1.23085	5.34e-05	0.453102	0.240183	0.999958	HMGA2,SIX4,ID3,EBF1,CUX1,CNOT7,HOXA6,MEF2C,SMAD3,PPARA,ELF1,HOXA3,MYBL1,CLIP2	Selected genes down-regulated in the TLX1 [Gene ID=3195] Tet On iEBHX15-4 cells (pro-erythroblasts) at 6 h time point.	Aberrant expression of the human homeobox-containing proto-oncogene TLX1/HOX11 inhibits hematopoietic differentiation programs in a number of murine model systems. Here, we report the establishment of a murine erythroid progenitor cell line, iEBHX1S-4, developmentally arrested by regulatable TLX1 expression. Extinction of TLX1 expression released the iEBHX1S-4 differentiation block, allowing eryt…	Broad Institute
YAO_TEMPORAL_RESPONSE_TO_PROGESTERONE_CLUSTER_15	-0.771059	-0.56615	-0.662076	0.451256	0.578689	0.516798	GAB1,ST3GAL6,PTPRD,SLC15A2,NPC1,EPOR,PLAC8,MTERFD3,STMN1,XPA,KIF22,GBP3,BIRC5,MKI67,PCK2,AURKB,ITM2A,GRN	Genes co-regulated in uterus during a time course response to progesterone [PubChem=5994]: SOM cluster 15.	Human infertility and recurrent pregnancy loss caused by implantation defects are poorly understood. Hoxa-10-deficient female mice have severe infertility and recurrent pregnancy loss due to defective uterine implantation. Gene expression profiling experiments reveal that Hoxa-10 is an important regulator of two critical events in implantation: stromal cell proliferation and local immunosuppressi…	Broad Institute
TURASHVILI_BREAST_LOBULAR_CARCINOMA_VS_DUCTAL_NORMAL_UP	-0.77052	-1.63161	0.521561	0.447445	0.113959	0.606077	COL5A1,SMCHD1,FLJ38379,ZEB1,RGS1,UXS1,SULF2,SPAG9,ZNF117,WIPF1,RAB18,UBTD2,SSR1,TIE1,CXCR4,CTHRC1,AEBP1,AGTPBP1,FBXO28,CD69,LOC645513,RAP2C,PLXNC1,IFI44,COL1A1,ASAP1,TAGAP,PRC1,GNA13	Genes up-regulated in lobular carcinoma vs normal ductal breast cells.	BACKGROUND: Invasive ductal and lobular carcinomas (IDC and ILC) are the most common histological types of breast cancer. Clinical follow-up data and metastatic patterns suggest that the development and progression of these tumors are different. The aim of our study was to identify gene expression profiles of IDC and ILC in relation to normal breast epithelial cells. METHODS: We examined 30 sampl…	Broad Institute
NUYTTEN_NIPP1_TARGETS_DN	-0.769837	-1.34106	-0.0386316	0.44174	0.180476	0.969199	ABCG1,PECAM1,HMGA2,CXCR7,SLC4A11,FAM89A,IGF2BP2,TAPT1,LHX2,IMPA2,CDK6,GNAI1,ABCA1,B4GALT6,CREBL2,DSTN,F2R,NMT2,BMP2K,BTBD3,SP3,SLC16A14,GTPBP6,ISYNA1,SLAIN1,ICK,ALDH5A1,PRKAR1A,CAV2,ZNF706,RAP2A,MBNL2,NR1D2,SYNE2,NSF,CHPT1,NUP50,GPR161,NUP160,VASH2,PHTF1,CAV1,RPS6KB1,FAM129A,TMTC4,NECAP2,FUT4,FNBP1,SERBP1,TMEM59,SIX4,TMEM106C,FSCN1,SLAIN2,H2AFY,SLMAP,DENR,RGS10,SFXN1,NCBP1,SORBS3,RAI14,ZCCHC14,AR…	Genes down-regulated in PC3 cells (prostate cancer) after knockdown of NIPP1 [Gene ID=5511] by RNAi.	EZH2 is a Polycomb group (PcG) protein that promotes the late-stage development of cancer by silencing a specific set of genes, at least in part through trimethylation of associated histone H3 on Lys 27 (H3K27). Nuclear inhibitor of protein phosphatase-1 (NIPP1) is a ubiquitously expressed transcriptional repressor that has binding sites for the EZH2 interactor EED. Here, we examine the contribut…	Broad Institute
BAELDE_DIABETIC_NEPHROPATHY_UP	-0.76609	-0.214817	-1.41477	0.461323	0.834227	0.187512	AKR1C3,PTPRM,GPLD1,CD24,BAX,MYC,CTSH,INPP5K,DPEP1,CAPN3,PPM1F	Top 50 up-regulated genes in glomeruli from kidneys with diabetic nephropathy (type 2 diabetes mellitus).	BACKGROUND: Diabetic nephropathy (DN) is a frequent complication in patients with diabetes mellitus. To find improved intervention strategies in this disease, it is necessary to investigate the molecular mechanisms involved. To obtain more insight into processes that lead to DN, messenger RNA expression profiles of diabetic glomeruli and glomeruli from healthy individuals were compared. METHODS: …	Washington University
GRAHAM_NORMAL_QUIESCENT_VS_NORMAL_DIVIDING_UP	-0.765319	-1.71972	0.269596	0.449521	0.0948516	0.789149	HIST2H2BE,PCDH9,TNFSF4,FLJ10038,SVIL,NRIP1,TNFSF10,FAM129A,FXR1,FNBP1,HIST1H2BK,TFPI,MAFF,NFAT5,TRA2A,DDX17,SOD2,ANKRD12,CREM,SPTBN1,EVI2A,TSPAN31,GLIPR1,GUCY1A3,TCF7L2,NEAT1,IL1B,FTH1,HIST1H2AC,OPTN,H1F0,PPFIBP1,ALOX5,PTPRC	Genes up-regulated in quiescent vs dividing CD34+ [Gene ID=8842] cells isolated from peripheral blood of normal donors.	Quiescent and dividing hemopoietic stem cells (HSC) display marked differences in their ability to move between the peripheral circulation and the bone marrow. Specifically, long-term engraftment potential predominantly resides in the quiescent HSC subfraction, and G-CSF mobilization results in the preferential accumulation of quiescent HSC in the periphery. In contrast, stem cells from chronic m…	Broad Institute
XU_HGF_TARGETS_REPRESSED_BY_AKT1_DN	-0.764137	-1.97852	0.926348	0.451938	0.0589886	0.363122	ABCA1,NIPSNAP3B,KCNMB4,ATP6V1D,GNPTAB,SIKE1,NFAT5,RPL38,RANBP2,CD53,ZNF576,PMS2L11,RAD51L3,LPAR6,MAP2K5,WBP4,CASP1,PRDX3,TTK,TCTA,HPS1,NEK1,PIK3R5,TP63,BRCA1,DLEU2	Genes down-regulated in DU-145 cells (prostate cancer) in the presence but not in the absence of a dominant negative form of AKT1 [Gene ID=207] upon exposure to HGF [Gene ID=3082] for 48 hr.	The cytokine scatter factor (SF) (hepatocyte growth factor) transduces various biologic actions, including cell motility, invasion, angiogenesis and apoptosis inhibition. The latter is relevant to understanding the role of SF in promoting tumor cell survival in different contexts, for example, detachment from basement membrane, growth in metastatic sites and responses to chemo- and radiotherapy. …	Broad Institute
BENPORATH_SOX2_TARGETS	-0.764026	-0.0967259	-1.06917	0.4452	0.922982	0.285491	BMP2,SEMA6A,ABLIM1,ZIC2,HIST2H2BE,CDK6,GNAI1,SNRPN,RNF24,B4GALT6,ZNF286A,RAB15,PRKRIP1,CLIC4,TLE3,NEDD4L,FZD7,HNRNPC,ARID5B,IGF2BP3,PRKAR1A,SGK3,KCNMB4,WDR36,PLEKHA3,NKTR,NUP160,GNPTAB,VASH2,FAM115A,CCDC93,ZSCAN2,MYO9A,CACHD1,RNF14,SFRS14,SFRS18,ILF3,MTF2,RGS10,CTH,PHAX,SFXN1,PGM2L1,NCBP1,ZCCHC14,DDX5,ERRFI1,SMG7,NME7,THOP1,HHEX,VPS35,POLE3,DPYSL2,SFRS4,FOXN3,PPAP2A,KLHL5,FBXO11,DCAKD,AUH,BCLAF1,…	Set 'Sox2 targets': genes upregulated and identified by ChIP on chip as SOX2 [Gene ID=6657] transcription factor targets in human embryonic stem cells.	Cancer cells possess traits reminiscent of those ascribed to normal stem cells. It is unclear, however, whether these phenotypic similarities reflect the activity of common molecular pathways. Here, we analyze the enrichment patterns of gene sets associated with embryonic stem (ES) cell identity in the expression profiles of various human tumor types. We find that histologically poorly differenti…	Broad Institute
ELLWOOD_MYC_TARGETS_DN	-0.763397	-0.645121	-0.74836	0.452666	0.524968	0.461514	PROM1,ALDH2,NR1D2,CDS2,SATB1,FKBP2,UFC1,MCFD2,TMEM97,TMED3,PTTG1IP,PHYH,ORMDL3,RNF149,EZR,ROBLD3,PDIA6,DAZAP2,GANAB,TMED4,CHMP2A,INPP5B,IDE,ERP44,NME3	Genes down-regulated in transgenic mice expressing human MYC [Gene ID=4609] in prostate.	Increased Myc gene copy number is observed in human prostate cancer. To define Myc's functional role, we generated transgenic mice expressing human c-Myc in the mouse prostate. All mice developed murine prostatic intraepithelial neoplasia followed by invasive adenocarcinoma. Microarray-based expression profiling identified a Myc prostate cancer expression signature, which included the putative hu…	Broad Institute
LUI_THYROID_CANCER_CLUSTER_3	-0.763343	-1.59818	0.220208	0.45793	0.13232	0.828888	RPL18,HSPA8,HSP90AB1,LITAF,TMBIM6,HINT1,UBE2E3,RTN4,RPS2,PSMD8,ERGIC3,EIF3G,ITM2B,ATXN10,SARS	Cluster 3: genes with similar expression profiles across follicular thyrorid carcinoma (FTC) samples; genes in this cluster correlated well with the presence of PAX8-PPARG [Gene ID=7849, 5468] fusion protein.	The demonstration of the PAX8-PPAR(gamma) fusion oncogene in a subset of follicular thyroid tumors provides a new and promising starting point to dissect the molecular genetic events involved in the development of this tumor form. In the present study, we compared the gene expression profiles of follicular thyroid carcinomas (FTCs) bearing a PAX8-PPAR(gamma) fusion against FTCs that lack this fus…	Broad Institute
ONKEN_UVEAL_MELANOMA_UP	-0.762891	-1.70855	0.175504	0.445837	0.0880682	0.860745	GREB1,TACC2,IGFBP7,NT5E,TRIB1,KIAA0802,FRMD4B,PTPRM,CXCR7,KIT,SQLE,SNX16,MRPS28,OPN3,TRAF5,TTC28,PIK3C3,PSME4,ATP10A,CD58,SORD,WSB1,RCAN1,SLC35E3,OTUB1,PITPNC1,ZFP36L2,ITPR2,RBM25,HDAC4,FAM134B,SCD,PRKCA,GPR125,CLIC4,SMCHD1,JHDM1D,FZD7,ASAP2,NUCB2,WWC3,ZNF706,KIAA0232,TOR1AIP1,TCF12,RPL23AP32,SYNE2,GNPTAB,SLC25A13,CCDC93,ANXA11,TTC3,MSL1,PFKFB3,SLC11A2,MTFR1,SACS,MRPL19,FNBP1,SOAT1,PTPLA,PAM,HSPH…	Genes up-regulated in uveal melanoma: class 2 vs class 1 tumors.	Microarray gene expression profiling is a powerful tool for generating molecular cancer classifications. However, elucidating biological insights from these large data sets has been challenging. Previously, we identified a gene expression-based classification of primary uveal melanomas that accurately predicts metastatic death. Class 1 tumors have a low risk and class 2 tumors a high risk for met…	Broad Institute
ZHAN_MULTIPLE_MYELOMA_CD2_DN	-0.757053	0.335932	-1.37005	0.455574	0.739519	0.181958	SORD,MSRB3,FAM171A1,TXN,FASN,LDHA,MREG,HK2,MFNG,RRAGD,MRPS30,GART,AVEN,HIST1H1C,FABP5,UCK2,CHAC2,OSBPL3,KTELC1,HN1,ZNF593,HMGA1,BZW2,NEDD4,LATS2,USP45,JAK3,ANXA2	Top 50 down-regulated genes in cluster CD-2 of multiple myeloma samples with the charachteristic expression spike of CCND3 [Gene ID=896].	To better define the molecular basis of multiple myeloma (MM), we performed unsupervised hierarchic clustering of mRNA expression profiles in CD138-enriched plasma cells from 414 newly diagnosed patients who went on to receive high-dose therapy and tandem stem cell transplants. Seven disease subtypes were validated that were strongly influenced by known genetic lesions, such as c-MAF- and MAFB-, …	Broad Institute
LINDSTEDT_DENDRITIC_CELL_MATURATION_C	-0.744685	-2.23533	0.441526	0.461166	0.031515	0.661402	PRKAR2B,ALDH2,PLAGL1,JAK1,IGFBP4,IGF1R,FLT3,ARID5A,N4BP2L1,TCF3,ENPP4,STK39,FOXO1,GTF2E2,CASP3,TUBB2A,GRSF1,LGALS9,MCM5,CAPG,UGCG,SOCS2,LY75,MMD,CTNNA1,STAT3,IL4R,ROCK2,HLA-DPB1,KIF2A,PIAS3,TRAFD1,POLR2E,TRADD,NFIL3,TFRC,FERMT2,ATF3	Maturation of monocyte-derived dendritic cells (DC) in response to inflammatory stimuli: genes up-regulated only at 48 hr after the stimulation (cluster C).	Maturation of dendritic cells (DC) serves a deterministic role in the link between innate and adaptive immunity, constituting a checkpoint with regard to whether responses from the lymphocyte compartment shall be raised and what class of response is needed to protect the host against invading pathogens. Since DC have not been shown to possess mechanisms such as gene recombination or somatic mutat…	Broad Institute
NOUZOVA_METHYLATED_IN_APL	-0.743902	-0.610202	-0.699854	0.464468	0.54771	0.491037	GAB1,SMCHD1,RRP15,ZNF180,ARRDC2,FLCN,VPS37B,MCTS1,SETBP1,LPHN3,PLA2G15,GBF1,IRX1,TMED5,COMMD9,MARK2,VPS8,ZNF304,PUS10,LCOR,HOXA1,KLF11,MTERF,NIPAL3	Genes whose CpG islands are hyper-methylated in the NB4 cell line (APL, acute promyelocytic leukemia) compared to PBMC (normal peripheral peripheral blood mononuclear cells).	Dysregulation of epigenetic control is an important participant in carcinogenesis. The PML/RAR alpha translocation in acute promyelocytic leukemia (APL) is an example where the resultant fusion protein recruits histone deacetylase complexes to target genes resulting in their inappropriate transcriptional repression. All-trans-retinoic acid (ATRA) acts as a ligand that relieves this repression and…	Broad Institute
MCBRYAN_PUBERTAL_BREAST_3_4WK_UP	-0.74109	-1.77557	0.349694	0.460984	0.0799153	0.727561	ANO1,GAB1,KIT,ATP8A1,SLC15A2,TJP2,MYB,SHROOM3,SLC39A8,EPDR1,MTCH2,SOCS6,FSCN1,PDK1,P2RX5,MRC2,CUX1,SDC1,FADS2,LIMA1,PERP,PRKACB,COPS2,IGFBP2,DLAT,ALDOC,SGTB,GAS1,ACLY,ACSF2,TGIF1,FZD1,MKRN1,SLC25A35,SIAH2,HK1,MFGE8,PRKCE,TIE1,UHRF1BP1,OGT,GADD45A,RNF149,TUG1,KRT8,UBC,TMEM79,RUNX1,SLC38A10,PGAP2,ITFG1,C2CD2L,PRPF19,GALC,SLC2A5,DNAJC12,RAD51AP1,SLC12A2,CD55,GM2A,CRK,CARHSP1,CYB5R3,DBP,UNC119,TMEM10…	Genes up-regulated during pubertal mammary gland development between weeks 3 and 4.	Expression microarray analysis identified over 930 genes regulated during puberty in the mouse mammary gland. Most prominent were genes whose expression increased in parallel with pubertal development and remained high thereafter. Members of the Wnt, transforming growth factor-beta and oestrogen-signalling pathways were significantly overrepresented. Comparison to expression data from CITED1 knoc…	Broad Institute
WANG_SMARCE1_TARGETS_DN	-0.737591	-0.922154	-0.392039	0.461532	0.357436	0.695401	TACC2,NT5E,TRIB1,E2F5,TLE4,TBC1D4,TMEFF1,OPN3,POU4F1,ATRX,NMT2,BMP2K,CASD1,KIAA0895,TNFRSF21,AK2,MID1,GOLGA8A,SLC39A8,IGF2BP3,CAV2,WWC3,BNIP3,GNG11,SMC3,PLAGL1,KAT2B,CAV1,SACS,DNAJC15,EIF1AX,PTPLA,HSPH1,SFRS18,H2AFY,DEF8,SFXN1,MED28,HSPA4,MAPK6,PDE4DIP,EIF4E,TARDBP,NSMCE4A,FADS2,GLRX3,CITED2,PDLIM5,CD9,HK2,PRR7,CCNE1,PDS5A,HSPA1A,RWDD3,SRPK1,GALNT14,SUCLA2,GALNT7,SPATA5L1,SOD2,CSE1L,UCHL5,IDH3A,S…	Genes down-regulated in BT549 cells (breast cancer) by expression of SMARCE1 [Gene ID=6605] off a retroviral vector.	Mutation of BRG1, hBRM, and their associated factors, INI1 and BAF57, in primary human tumors has suggested that inactivation of human SWI/SNF (hSWI/SNF) complexes may be involved in neoplastic transformation. BT549 is an invasive human breast carcinoma cell line that lacks expression of BAF57, a key hSWI/SNF subunit that mediates interaction with transcriptional activators and corepressors. In t…	Washington University
WONG_ENDMETRIUM_CANCER_DN	-0.733976	-0.585539	-0.833579	0.481646	0.572573	0.426087	LDB2,PID1,TSHZ3,MME,LTBP4,EMILIN1,TRO,SIN3B,KIF26A,WT1	Genes down-regulated in cancer endometrium samples compared to the normal endometrium.	Endometrial cancer is the third most common gynecologic malignancy and the ninth most common malignancy for females overall in Hong Kong. Approximately 80% or more of these cancers are endometrioid endometrial adenocarcinomas. The aim of this study was to reveal genes contributing to the development of endometrioid endometrial cancer, which may impact diagnosis, prognosis and treatment of the dis…	Broad Institute
LIEN_BREAST_CARCINOMA_METAPLASTIC_VS_DUCTAL_DN	-0.731281	0.0705627	-1.58595	0.471147	0.944286	0.12484	FRZB,XBP1,MYB,TBC1D9,MYO5C,MANEAL,CREB3L4,SPINT2,ABAT,KIAA1370,ZSCAN16,SLC25A4,ZNF552,COX6C,TSTD1,ZDHHC11,ARSD,ZFP62,DNAJC12,NAT1,KLHDC9,SLC9A3R1,STK16,REEP5,GATA3,ELF4,VAV3	Genes down-regulated between two breast carcinoma subtypes: metaplastic (MCB) and ductal (DCB).	Metaplastic carcinoma of the breast (MCB) is a poorly understood subtype of breast cancer. It is generally characterized by the coexistence of ductal carcinomatous and transdifferentiated sarcomatous components, but the underlying molecular alterations, possibly related to epithelial-mesenchymal transition (EMT), remain elusive. We performed transcriptional profiling using half-a-genome oligonucl…	Broad Institute
LE_SKI_TARGETS_UP	-0.731224	-1.5707	0.267026	0.497456	0.177053	0.800112	NRP1,HMGA2,AKR1C3,SERPINE2,NRG1,S100A4	Selected genes implicated in metastasis and epithelial-to-mesenchymal transition (EMT) which were up-regulated in MDA-MB-231 cells (breast cancer) upon knockdown of SKI [Gene ID=6497] by RNAi.	c-Ski is an important corepressor of transforming growth factor-beta (TGF-beta) signaling through its ability to bind to and repress the activity of the Smad proteins. It was initially identified as an oncogene that promotes anchorage-independent growth of chicken and quail embryo fibroblasts when overexpressed. Although increased Ski expression is detected in many human cancer cells, the roles o…	Broad Institute
CHIARETTI_T_ALL_REFRACTORY_TO_THERAPY	-0.730324	-1.21155	-0.378952	0.473262	0.23914	0.708528	FYB,PCDH9,SELL,MME,FHL1,TFDP2,DNTT,NID2,HOXA9,PRDX2,MX1,EPHB6,TMPO,GFI1,ADA,TCF7,MXI1,BCL6,PSPH,FGFR1,H1F0,IL8	Genes down-regulated in T cell acute lymphocytic leukemia (T-ALL) patients refractory to chemotherapy treatment.	Gene expression profiles were examined in 33 adult patients with T-cell acute lymphocytic leukemia (T-ALL). Nonspecific filtering criteria identified 313 genes differentially expressed in the leukemic cells. Hierarchical clustering of samples identified 2 groups that reflected the degree of T-cell differentiation but was not associated with clinical outcome. Comparison between refractory patients…	Broad Institute
BENPORATH_ES_1	-0.724557	0.157199	-1.35598	0.469388	0.875213	0.176304	SEMA6A,PROM1,ZIC2,PODXL,IGF2BP2,SNRPN,TMEFF1,FAM108B1,HPS3,LCK,PITPNC1,AASS,FZD7,IGF2BP3,SLC38A1,GNPTAB,DSG2,FXR1,NLN,SERBP1,CACHD1,ESF1,MRE11A,RRP15,SALL2,SFRS18,UGP2,PRKD3,ILF3,MTF2,SFRS1,PDK1,BUB1,HSPA4,LRIG1,TMX1,PPAP2A,LGALS8,ETV4,G3BP1,UNG,GPRC5B,CAPRIN2,PUS7,BRWD1,MSH6,LARP7,PRIM2,RPS24,MDN1,CCAR1,MAN2A1,TRIM24,HSPA8,HSPD1,PUS1,SIRT1,TIA1,ST6GAL1,SFRS7,ARL5B,ZNF398,FOXO1,NOL11,SSB,CSE1L,PP…	Set 'ES exp1': genes overexpressed in human embryonic stem cells according to 5 or more out of 20 profiling studies.	Cancer cells possess traits reminiscent of those ascribed to normal stem cells. It is unclear, however, whether these phenotypic similarities reflect the activity of common molecular pathways. Here, we analyze the enrichment patterns of gene sets associated with embryonic stem (ES) cell identity in the expression profiles of various human tumor types. We find that histologically poorly differenti…	Broad Institute
BERENJENO_TRANSFORMED_BY_RHOA_REVERSIBLY_UP	-0.723642	-1.02249	-0.480772	0.50934	0.364353	0.655792	PIK3R1,GSTA4,MGST3,DAP,SQSTM1	Genes up-regulated in NIH3T3 cells (fibroblasts) transformed by expression of contitutively active (Q63L) form of RHOA [Gene ID=387] off plasmid vector; their expression reverted completely after treatment with Y27632 [PubChem=123862], an inhibitor of ROCK proteins.	We have used microarray technology to identify the transcriptional targets of Rho subfamily guanosine 5'-triphosphate (GTP)ases in NIH3T3 cells. This analysis indicated that murine fibroblasts transformed by these proteins show similar transcriptomal profiles. Functional annotation of the regulated genes indicate that Rho subfamily GTPases target a wide spectrum of functions, although loci encodi…	Broad Institute
WEIGEL_OXIDATIVE_STRESS_RESPONSE	-0.722932	0.394671	-1.15907	0.477337	0.696886	0.258855	BNIP3,DAPK1,NFIX,CUX1,ARHGDIA,CASK,NF2,IGFBP2,ZNF91,MCM4,PIK3R2,CAPNS1,BAX,ITGA5,GNAS,COMT,RBL2,POLD1,NFKB1,HMGA1,CCNA2,APP,JUND	Oxidative stress genes down-regulated in ARPE-19 cells (retinal pigmented epithelium) in response to HNE, tBH and H2O2 [PubChem=5283344, 6410, 784].	Oxidative stress plays a key role in aging diseases of the posterior pole of the eye such as age-related macular degeneration. The oxidative stress response of in vitro RPE cells has been studied for a small number of genes. However, a comprehensive transcriptional response has yet to be elucidated. The purpose of this study was to determine if the transcription of a common set of genes is altere…	Washington University
YAO_TEMPORAL_RESPONSE_TO_PROGESTERONE_CLUSTER_16	-0.722531	-0.065163	-0.853802	0.475755	0.948491	0.400212	SQLE,GPX7,REXO2,TFPI,ANXA6,PRAF2,FEZ2,BCL7C,FADS1,NME4,FABP5,HNRPDL,CALM3,CRTAP,ACTN1,MEST,IDI1,WDR6,SC4MOL,DBN1,PFN2,PCOLCE,GUSB,SH3BGR,AKT1S1,BZW2,MRPS25,PDLIM7,COL1A1,GLT25D1	Genes co-regulated in uterus during a time course response to progesterone [PubChem=5994]: SOM cluster 16.	Human infertility and recurrent pregnancy loss caused by implantation defects are poorly understood. Hoxa-10-deficient female mice have severe infertility and recurrent pregnancy loss due to defective uterine implantation. Gene expression profiling experiments reveal that Hoxa-10 is an important regulator of two critical events in implantation: stromal cell proliferation and local immunosuppressi…	Broad Institute
VALK_AML_CLUSTER_8	-0.722055	-0.819407	-0.566422	0.488595	0.433716	0.584953	ARHGEF12,TNS1,FECH,DCAF11,TSPAN5,TRAK2,MOSPD1,SNCA,MXI1,OPTN	Top 40 genes from cluster 8 of aculte myeloid leukemia (AML) expression profile; 69% of the samples are FAB M2 subtype.	BACKGROUND: In patients with acute myeloid leukemia (AML) a combination of methods must be used to classify the disease, make therapeutic decisions, and determine the prognosis. However, this combined approach provides correct therapeutic and prognostic information in only 50 percent of cases. METHODS: We determined the gene-expression profiles in samples of peripheral blood or bone marrow from 2…	Broad Institute
KINSEY_TARGETS_OF_EWSR1_FLII_FUSION_DN	-0.716126	-2.94151	1.45845	0.474891	0.003719	0.146552	RHOBTB1,IGFBP7,NT5E,AKR1C3,XKR4,HIST2H2BE,IGF2BP2,COL5A1,GNAI1,ABCA1,ORAI2,PID1,KLHL24,TANC2,ANKRD6,COLEC12,ARID5B,KCNMB4,SLC26A7,FLNB,ODZ2,LRRFIP1,JAKMIP2,TRIM38,SMOX,PBXIP1,EBF1,LAMC1,FOXN3,MYLIP,CD59,TFPI,METRNL,LIMA1,PDP1,SULF2,SECISBP2L,UBXN4,SATB1,VGLL4,MAN2A1,TP53INP1,SOX4,ABAT,FAM63A,MAGED1,FOXO1,SRRM2,WIPI2,ING4,IL11RA,STAT2,DISP1,FLJ44342,TRO,PIK3R2,YPEL3,CYTH2,GAB2,BLCAP,ZNF827,FMNL2,T…	Genes down-regulated in TC71 and EWS502 cells (Ewing's sarcoma) upon knockdown of the EWSR1-FLII fusion [Gene ID=2130, 2314].	A number of solid tumors, such as alveolar rhabdomyosarcoma, synovial sarcoma, and myxoid liposarcoma, are associated with recurrent translocation events that encode fusion proteins. Ewing's sarcoma is a pediatric tumor that serves as a prototype for this tumor class. Ewing's sarcomas usually harbor the (11;22)(q24;q12) translocation. The t(11;22) encodes the EWS/FLI fusion oncoprotein. EWS/FLI f…	Broad Institute
SCHUETZ_BREAST_CANCER_DUCTAL_INVASIVE_DN	-0.713507	-1.64609	0.243957	0.479574	0.107392	0.808481	PROM1,PRKAR2B,OPN3,XBP1,MYB,PTPRF,ABCD3,ACADSB,KIAA0040,ISOC1,PERP,RAPGEF5,ABAT,GALNT7,CELSR2,MDK,AUTS2,MRPS30,CD24,MAST4,TMED5,ZDHHC11,LETM1,LRBA,PEX7,DNAJC12,SORT1,KIAA1467,TBC1D8,MAGED2,SCNN1A,ARHGAP29,DSC3,ABHD11,ASNS,TP63,PDCD4,IER5,SLC1A4,VAV3,RAB11FIP1,PLK2	Genes down-regulated in invasive ductal carcinoma (IDC) relative to ductal carcinoma in situ (DCIS, non-invasive).	Becoming invasive is a crucial step in breast cancer oncogenesis. At this point, a lesion carries the potential for spreading and metastasis--a process, whose molecular characteristics still remain poorly understood. In this article, we describe a matched-pair analysis of ductal carcinoma in situ (DCIS) and invasive ductal carcinoma (IDC) of nine breast ductal carcinomas to identify novel molecul…	Broad Institute
MONTERO_THYROID_CANCER_POOR_SURVIVAL_DN	-0.712671	-1.08446	-0.475524	0.515416	0.339154	0.659218	SDK2,SIAH1,ORMDL3,PDK2,APLP2	Down-regulated genes predicting poor survival of patients with thyroid carcinoma.	Undifferentiated and poorly differentiated thyroid tumors are responsible for more than half of thyroid cancer patient deaths in spite of their low incidence. Conventional treatments do not obtain substantial benefits, and the lack of alternative approaches limits patient survival. Additionally, the absence of prognostic markers for well-differentiated tumors complicates patient-specific treatmen…	Broad Institute
BOYLAN_MULTIPLE_MYELOMA_D_UP	-0.712173	-0.554478	-0.614204	0.480117	0.582059	0.542244	PCP4,RRM2B,CLMN,PPM1A,SETD4,NFIX,CDCA7,BACH1,MATR3,RAPGEF6,NIPA1,NRF1,RWDD3,POLR1A,CLYBL,HSPB1,GART,WDR34,MYC,PTPDC1,TGS1,FUT11,DIRC2,CINP,TRMT61A,CPM,EXOSC6,BLVRB,IRF2BP2,AGTPBP1,YDJC,LMNB2,CHD4,SPATS2,EPM2A,ARHGAP29,EIF5,L3MBTL3,ADAT1,DTX1,AKT3,ASPH,USP15,ADM,PLK2	Genes up-regulated in group D of tumors arising from overexpression of BCL2L1 and MYC [Gene ID=598, 4609] in plasma cells.	Multiple myeloma is an incurable plasma cell malignancy for which existing animal models are limited. We have previously shown that the targeted expression of the transgenes c-Myc and Bcl-X(L) in murine plasma cells produces malignancy that displays features of human myeloma, such as localization of tumor cells to the bone marrow and lytic bone lesions. We have isolated and characterized in vitro…	Broad Institute
LIU_CMYB_TARGETS_DN	-0.711018	-0.741904	-0.459298	0.503762	0.486161	0.66219	RHOBTB3,SRRM2,FOLR1,SERINC3,CYB5B,SOBP,ATP6V1A	Genes down-regulated in MCF-7 cells (breast cancer) by overexpression of CMYB [Gene ID=4602] off adenovirus vector.	The v-Myb oncoprotein encoded by Avian Myeloblastosis Virus is highly oncogenic, induces leukemias in chickens and mice and transforms immature hematopoietic cells in vitro. The v-Myb protein is a mutated and truncated version of c-Myb, a DNA-binding transcription factor expressed in many cell types that is essential for normal hematopoiesis. Previous studies suggested that two types of differenc…	Broad Institute
TIEN_INTESTINE_PROBIOTICS_2HR_DN	-0.710186	-1.84427	0.400981	0.479948	0.0693762	0.689655	CKAP4,INPP5F,ZFYVE16,ALDH5A1,FAM115A,GYG2,RCHY1,EFCAB2,SOS1,PPFIA1,ETNK1,CRIM1,ZNF512B,LARS2,TNS3,PLXNA1,PRCP,HSPA13,NCK1,QKI,FKBP11,GAB2,PPP4R1,DIMT1L,MAP4K4,TMEM165,UBE3B,NOC3L,KLC1,PICALM,RAPGEF2,TAF9,TCEAL4,RDH11,SIP1,HAUS3,GINS3,RAF1,JMJD1C,GGH,MMD,RECQL,FUBP3,N4BP1,DBN1,UBE2D1,TAF1A,TIAL1,ATP2C1,ERCC3,HIC2,PDHX,SEC23A,LRPPRC,UFM1,SAMM50,BRD8,OPA1,PHIP,EED,CEP76,CIRBP,CHMP5,ZMYND8,HOXA1,FNDC…	Genes down-regulated in Caco-2 cells (intestinal epithelium) after coculture with the probiotic bacteria L. casei for 2h.	Shigella invades the human intestinal mucosa, thus causing bacillary dysentery, an acute recto-colitis responsible for lethal complications, mostly in infants and toddlers. Conversely, commensal bacteria live in a mutualistic relationship with the intestinal mucosa that is characterized by homeostatic control of innate responses, thereby contributing to tolerance to the flora. Cross-talk establis…	Broad Institute
BREDEMEYER_RAG_SIGNALING_NOT_VIA_ATM_DN	-0.708614	-0.323606	-0.737748	0.483695	0.748342	0.466044	ABCA1,SLC15A2,ARHGAP26,GPSM1,SLC11A2,PDXDC1,SMURF1,CAMK4,HIPK2,JAKMIP1,DUSP3,GFOD1,EDEM2,RIOK3,FUNDC2,IMP4,SULT1A1,RGS18,TECPR1,PECR,LANCL1,RPAP2,PIGY,EIF2S1,ZW10,PI4K2A,CENPA,RFC3,NAGLU,AVL9,PCBP4,ASPH,HVCN1	Genes down-regulated in pre B lymphocyte after induction of physiological DNA double-strand breaks (DSB) by RAG2 [Gene ID=5897]; the changes are independent of ATM [Gene ID=472] signaling.	DNA double-strand breaks are generated by genotoxic agents and by cellular endonucleases as intermediates of several important physiological processes. The cellular response to genotoxic DNA breaks includes the activation of transcriptional programs known primarily to regulate cell-cycle checkpoints and cell survival. DNA double-strand breaks are generated in all developing lymphocytes during the…	Broad Institute
WATANABE_COLON_CANCER_MSI_VS_MSS_UP	-0.705656	-0.765652	-0.454106	0.491978	0.456599	0.656713	ZIC2,NCF2,RGS1,MTA2,SFRS6,MUC5AC,CASP2,IQGAP3,CRIP1,EIF5A,HNRNPL,ETV5,STRN3,USF1,IFI6	Up-regulated genes discriminating between MSI (microsatellite instability) and MSS (microsatellite stability) colon cancers.	Promoter methylation of the mismatch repair gene plays a key role in sporadic microsatellite instability (MSI) colorectal cancers. However, promoter methylation often occurs in proximal colon cancers, and molecular phenotypes underlying MSI cancers in distal colon have not been fully clarified. Our goal was to clarify the difference between MSI and microsatellite stability (MSS) cancers and, furt…	Broad Institute
HOEGERKORP_CD44_TARGETS_TEMPORAL_DN	-0.704076	-0.305416	-0.706106	0.492931	0.764543	0.491706	NUCB2,USP6NL,AUH,KIAA0141,PAFAH2,ELL,PIK3R3,TERF1,FXN,PRKACA,CCNG2,PLK1,MNAT1,MX2,MEF2A	Genes temporally down-regulated by CD44 [Gene ID=960] stimulation of B lymphocytes.	A number of studies have implicated a role for the cell surface glycoprotein CD44 in several biologic events, such as lymphopoiesis, homing, lymphocyte activation, and apoptosis. We have earlier reported that signaling via CD44 on naive B cells in addition to B-cell receptor (BCR) and CD40 engagement generated a germinal center-like phenotype. To further characterize the global role of CD44 in B …	Broad Institute
DANG_MYC_TARGETS_UP	-0.701657	1.4659	-1.8892	0.484627	0.146012	0.0619481	IMPA2,SLC39A6,EIF4B,TXN,RPL5,SFRS1,RPL27A,DDX5,HSPA4,PREP,RPS16,PSMG1,EIF4E,PPIA,FASN,LDHA,NRAS,HSPA8,HSPD1,PHB,AKAP1,SFRS7,HSPE1,CBX3,APEX1,TOP1,TYMS,GNL3,CDC25A,RPL22,SFRS2,ENO1,NBN,DKC1,MAT2A,CTSC,RPL3,BAX,SRM,LTA4H,TP53,DBI,NME1,DDX18,HSPA9,HNRNPA2B1,NAP1L1,CAD,PPAT,MRTO4,HNRNPA1,SNRPD3,CDK4,ODC1,FXN,PRPS2,MTHFD1,CSTB,POLD2,RPL10,PA2G4,NUP155,RPL13,NPM1,EXOSC8,DDX10,METTL1,EIF2S1,AIMP2,PINK1,…	Genes up-regulated by MYC [Gene ID=4609] and whose promoters are bound by MYC, according to MYC Target Gene Database.	We report a database of genes responsive to the Myc oncogenic transcription factor. The database Myc Target Gene prioritizes candidate target genes according to experimental evidence and clusters responsive genes into functional groups. We coupled the prioritization of target genes with phylogenetic sequence comparisons to predict c-Myc target binding sites, which are in turn validated by chromat…	John Hopkins University
BENPORATH_OCT4_TARGETS	-0.700326	-0.129056	-0.949995	0.484628	0.897458	0.343389	ZIC2,HIST2H2BE,SNRPN,RNF24,PRKRIP1,TLE3,PARD3,KCNMB4,TCF12,WDR36,ATP6V1D,GNPTAB,ENTPD1,SFRS18,SFXN1,NCBP1,TBC1D22B,HHEX,DPYSL2,SFRS4,SSBP2,PPAP2A,KLHL5,AUH,UBR5,ARID1B,ANKHD1,TRA2A,REST,SPAG9,KLF5,MYST3,SMARCAD1,WDR20,PARG,TRIM24,MLLT10,IFI16,RNF219,LARGE,PRPF38A,FOXO1,BUB3,SGMS1,EFTUD1,PIP5K1C,CDK17,SET,CTGF,SMG5,ATP6V1G1,RBM22,PSMA3,TCF4,PLAA,COMMD3,UBE2D3,TMEM30A,FRAT2,RIF1,GAS1,GTPBP1,BLCAP,B…	Set 'Oct4 targets': genes upregulated and identified by ChIP on chip as OCT4 [Gene ID=5460] transcription factor targets in human embryonic stem cells.	Cancer cells possess traits reminiscent of those ascribed to normal stem cells. It is unclear, however, whether these phenotypic similarities reflect the activity of common molecular pathways. Here, we analyze the enrichment patterns of gene sets associated with embryonic stem (ES) cell identity in the expression profiles of various human tumor types. We find that histologically poorly differenti…	Broad Institute
TONKS_TARGETS_OF_RUNX1_RUNX1T1_FUSION_SUSTAINED_IN_MONOCYTE_UP	-0.699295	-0.61706	-0.742886	0.506932	0.556725	0.481732	HOMER3,ARHGEF12,TFPI,SOX4,HSPB1,DUSP6,QPRT,PPFIBP1	Genes up-regulated by RUNX1-RUNX1T1 [Gene ID=861, 862] fusion protein in normal hematopoietic progenitors; their expression was sustained in subsequently developing monocytes.	The t(8;21)(q22;q22) occurs frequently in acute myelogenous leukaemia and gives rise to the transcription factor fusion protein, RUNX1-RUNX1T1 (also known as AML1-ETO). To identify the genes dysregulated by the aberrant transcriptional activity of RUNX1-RUNX1T1, we used microarrays to determine the effect of this mutation on gene expression in human progenitor cells and during subsequent developm…	Broad Institute
BROWNE_HCMV_INFECTION_6HR_DN	-0.699258	-1.50031	0.0527131	0.485937	0.136536	0.958061	MDM2,HMGA2,RPE,TLE4,PRKAR2B,STON1,TJP2,ANKRD28,ARID5B,PRDM2,PIK3R1,KIN,ZNF24,SFRS18,MTF2,ARL4C,GAS2,CDS2,BACH1,CASP6,PHF3,MDM1,BRD1,ARHGEF2,OFD1,FAM168A,MED21,ZNF230,TRIM2,PCMTD2,ZNF8,DOPEY1,FBXL5,NCK1,CDC40,GAS1,LRIG2,ORC2L,TGIF1,PEX11B,SCHIP1,PPP2R1B,ALMS1,SMAD1,COIL,ATPAF2,CLCN6,AGGF1,ZNF623,DMTF1,RNF113A,ZNF44,FADD,ELF2,PRR3,DFFA,CEP68,TDRD3,GOSR2,RBM16,CSTF2T,STAU2,ZBTB24,GLOD4,TXNIP,KDM6A,L…	Genes down-regulated in primary fibroblast cell culture point after infection with HCMV (AD169 strain) at 6 h time point that were not down-regulated at the previous time point, 4 h.	The effect of human cytomegalovirus (HCMV) infection on cellular mRNA accumulation was analyzed by gene chip technology. During a 48-h time course after infection of human diploid fibroblasts, 1,425 cellular mRNAs were found to be up-regulated or down-regulated by threefold or greater in at least two consecutive time points. Several classes of genes were prominently affected, including interferon…	Washington University
AMIT_SERUM_RESPONSE_240_MCF10A	-0.69504	-0.515452	-0.687311	0.49344	0.610766	0.498214	TJP1,XBP1,LRRC8B,AKAP12,TNFRSF21,PRKAG2,BCL2L1,BLZF1,PDLIM5,ADRB2,GBP1,CD24,ITGA5,GLIPR1,CLTB,GABPB1,EZR,MRPL33,B3GNT2,TIMM44,MAP3K11,B4GALT4,HERPUD1,FBXL18,SERPINE1,CDKN1C	Genes whose expression peaked at 240 min after stimulation of MCF10A cells with serum.	Signaling pathways invoke interplays between forward signaling and feedback to drive robust cellular response. In this study, we address the dynamics of growth factor signaling through profiling of protein phosphorylation and gene expression, demonstrating the presence of a kinetically defined cluster of delayed early genes that function to attenuate the early events of growth factor signaling. U…	Broad Institute
OSMAN_BLADDER_CANCER_UP	-0.69034	-1.5935	0.140256	0.490454	0.111982	0.888541	IGFBP7,SCARB2,KIAA1715,FRMD4B,FYB,TMEM107,SNX16,SEC24A,B4GALT6,PSME4,MAGT1,PHACTR2,KLHL24,ALDH2,RAP2A,ASPHD2,SMC3,NRIP1,PIK3R1,NKTR,ATP6V1D,SLC25A13,ACBD5,LRRFIP1,ADSS,FAM190B,FXR1,GLUD2,SERBP1,ESF1,RSBN1,SFRS18,H2AFY,PHAX,IER3IP1,SPIN4,MCTP2,PREP,KIAA1033,ATP11B,FAM133B,FGFR1OP2,SNTB2,LNPEP,FNIP1,GBE1,TMX1,SOS1,SMG1,FAM107B,BCLAF1,SLC25A36,NCKAP1L,CAMKK2,LDHA,TMEM106B,ZNF319,CITED2,PDLIM5,ATG5,K…	Genes up-regulated in blood samples from bladder cancer patients.	PURPOSE: Recent data indicate that cDNA microarray gene expression profile of blood cells can reflect disease states and thus have diagnostic value. We tested the hypothesis that blood cell gene expression can differentiate between bladder cancer and other genitourinary cancers as well as between bladder cancer and healthy controls. EXPERIMENTAL DESIGN: We used Affymetrix U133 Plus 2.0 GeneChip (…	Broad Institute
TONKS_TARGETS_OF_RUNX1_RUNX1T1_FUSION_HSC_UP	-0.689414	-2.20792	0.757002	0.492083	0.0294248	0.450744	PDE4B,DRAM1,E2F5,TNFSF4,HOMER3,WSB1,KLHL24,FZD7,ZFYVE16,ARID5B,PRKAR1A,SAMSN1,FAM65B,ARHGEF12,FXR1,ERG,RGS1,THSD7A,SENP7,HIST1H2BK,PLCG1,TFPI,DDR1,ARMCX2,PDLIM5,UBL3,SOX4,IFI16,RPS6KA5,P2RX4,TMEM22,FAR2,UBA6,TUBA1A,TRIM5,FNBP1L,RHOC,MARK4,BNIP3L,RPL35A,ZNF217,CREM,HSPB1,JUP,ADD3,SPTBN1,COCH,KIF3C,EVI2A,ZDHHC17,GLMN,GUCY1A3,PALLD,LPAR6,TOX,TWF1,DDX58,NEDD9,TXNIP,CCNG2,DUSP6,TGFBR2,SOCS2,DGKE,RUNX1…	Genes up-regulated in normal hematopoietic progenitors by RUNX1-RUNX1T1 [Gene ID=861, 862] fusion.	The t(8;21)(q22;q22) occurs frequently in acute myelogenous leukaemia and gives rise to the transcription factor fusion protein, RUNX1-RUNX1T1 (also known as AML1-ETO). To identify the genes dysregulated by the aberrant transcriptional activity of RUNX1-RUNX1T1, we used microarrays to determine the effect of this mutation on gene expression in human progenitor cells and during subsequent developm…	Broad Institute
LIN_NPAS4_TARGETS_UP	-0.688614	-0.293031	-0.747844	0.493034	0.770248	0.45672	CHMP2B,RCAN1,HS2ST1,RBBP6,GABRB1,NEDD4L,VCPIP1,PFKFB4,SERBP1,LNPEP,GNPDA1,ASB1,FAM107B,SLC27A4,FBXO8,HSPA1A,ST6GAL1,KIF3A,DARS,PRKAB2,ITFG3,PEX14,B4GALT3,CCNG1,BSDC1,KIF3B,DDHD2,DNAJC27,ABCF1,RBM34,DHX40,CDC42SE2,RRN3,CAPN7,PTP4A1,EPS15,NUP155,MFSD6,SCN3A,PPP2R4,GMPS,AP2B1,DSCR3,PPP1R11,MARCH8,LRFN1,ATP2C1,SLC8A1,NANS,VAMP7,SEC61A1,GMCL1,SEPHS2,ARHGEF7,RBM4,ACOT7,MAGED2,GRAMD4,SLC9A9,CCT7,AHI1,CA…	Genes up-regulated in neurons after NPAS4 [Gene ID=266743] knockdown by RNAi.	Neuronal activity regulates the development and maturation of excitatory and inhibitory synapses in the mammalian brain. Several recent studies have identified signalling networks within neurons that control excitatory synapse development. However, less is known about the molecular mechanisms that regulate the activity-dependent development of GABA (gamma-aminobutyric acid)-releasing inhibitory s…	Broad Institute
DANG_REGULATED_BY_MYC_UP	-0.685107	0.692981	-1.42806	0.496319	0.491405	0.159253	TLE4,SREBF1,STAT5B,TXN,TARBP1,SFRS1,SFXN1,THOP1,TCF3,UAP1,THRA,SRPK1,SFRS7,SLC25A4,FEZ2,TXNRD1,TOP1,HOMER1,TYMS,WDR3,SFRS2,YWHAE,SRM,SLC20A1,EFTUD2,TP53,UCK2,SNRPD3,VDAC1,SNRNP70,UMPS,RUVBL2,SYNGR1,SNRPD2,ZNF330,VARS,SEPHS2,VRK1,SHMT1,TERT,TBL3,CLPB,SURF6,WDR12,SLC16A1,TDP1,UBE2C,UNC119,TFDP1,TFRC,SLC7A5,SERPINE1,TK1	Genes up-regulated by MYC [Gene ID=4609], according to the MYC Target Gene Database.	We report a database of genes responsive to the Myc oncogenic transcription factor. The database Myc Target Gene prioritizes candidate target genes according to experimental evidence and clusters responsive genes into functional groups. We coupled the prioritization of target genes with phylogenetic sequence comparisons to predict c-Myc target binding sites, which are in turn validated by chromat…	John Hopkins University
LI_PROSTATE_CANCER_EPIGENETIC	-0.684609	-0.895738	-0.377603	0.519146	0.404894	0.718722	CAV1,DAPK1,APC,RASSF1,PXMP4,MGMT,GSTP1	Genes affected by epigenetic aberrations in prostate cancer.	Prostate cancer is the most common noncutaneous malignancy and the second leading cause of cancer death among men in the United States. DNA methylation and histone modifications are important epigenetic mechanisms of gene regulation and play essential roles both independently and cooperatively in tumor initiation and progression. Aberrant epigenetic events such as DNA hypo- and hypermethylation a…	Broad Institute
MARCHINI_TRABECTEDIN_RESISTANCE_UP	-0.681432	-0.636459	-0.583088	0.506714	0.534746	0.569108	TJP2,AKAP12,ZNF24,DNAJB1,GLUL,ARHGDIB,MIF,VBP1,GDI1,YWHAQ,ATP6V0C,IFIT1,RAD51C,DUT,IFI6	Genes up-regulated in chondrosarcoma and ovarian carcinoma cell lines which developed resistance to trabectedin [PubChem=3199].	ET-743 (Yondelis(TM), Trabectedin) isolated from the tunicate Ecteinascidia turbinata, is being tested in phase II clinical trials in Europe and the United States of America (USA). Studies with different solid tumours have shown antitumour activity in advanced, pre-treated sarcomas as well as in drug-resistant breast and ovarian cancer. The primary mechanism of action for ET-743 has not been full…	Washington University
CHEN_LUNG_CANCER_SURVIVAL	-0.679955	-1.06624	0.117796	0.511966	0.311379	0.908562	CALU,SOD2,PLCB3,P4HB,ATP5D,PGK1,PKM2,KRT8,ACTB,RAB14,GSTP1	Protein profiles associated with survival in lung adenocarcinoma.	Morphologic assessment of lung tumors is informative but insufficient to adequately predict patient outcome. We previously identified transcriptional profiles that predict patient survival, and here we identify proteins associated with patient survival in lung adenocarcinoma. A total of 682 individual protein spots were quantified in 90 lung adenocarcinomas by using quantitative two-dimensional p…	Broad Institute
HOQUE_METHYLATED_IN_CANCER	-0.67874	-0.325342	-1.11429	0.505936	0.748673	0.279815	BMP2,SNRPN,CREBL2,FHIT,SFN,CHFR,APC,FANCF,FOXN2,TIMP2,RASSF1,HOXA5,MLH1,MGMT,QDPR,GSTP1,ME3,BRCA1,WT1	Genes whose DNA was methylated both in primary tumors and across a panel of cancer cell lines.	DNA methylation has a role in mediating epigenetic silencing of CpG island genes in cancer and other diseases. Identification of all gene promoters methylated in cancer cells &quot;the cancer methylome&quot; would greatly advance our understanding of gene regulatory networks in tumorigenesis. We previously described a new method of identifying methylated tumor suppressor genes based on pharmacolo…	Broad Institute
GARGALOVIC_RESPONSE_TO_OXIDIZED_PHOSPHOLIPIDS_LIGHTYELLOW_DN	-0.677071	-0.585924	-0.646695	0.520101	0.576322	0.538448	GIMAP4,WSB1,FANCF,ARGLU1,CIRBP,PPAPDC2,RALGDS,CD40	Genes from the lightyellow module which are down-regulated in HAEC cells (primary aortic endothelium) after exposure to the oxidized 1-palmitoyl-2-arachidonyl-sn-3-glycerophosphorylcholine (oxPAPC).	Oxidized phospholipids are thought to promote atherogenesis by stimulating endothelial cells (ECs) to produce inflammatory cytokines, such as IL-8. In studies with mouse models, we previously demonstrated that genetic variation in inflammatory responses of endothelial cells to oxidized lipids contributes importantly to atherosclerosis susceptibility. We now show that similar variations occur in c…	Broad Institute
CUI_TCF21_TARGETS_UP	-0.676811	-1.15715	0.0319654	0.517614	0.280593	0.975283	SOX11,STARD10,MDK,IGFBP2,LHFPL2,HMMR,HJURP,CDKN1B,PHGDH	Genes most strongly up-regulated in kidney glomeruli isolated from TCF21 [Gene ID=6943] knockout mice.	Mouse mutations have provided tremendous insights into the molecular basis of renal and glomerular development. However, genes often play important roles during multiple stages of nephrogenesis, making it difficult to determine the role of a gene in a specific cell lineage such as the podocyte. Conditional gene targeting and chimeric analysis are two possible approaches to dissect the function of…	Washington University
CROMER_METASTASIS_DN	-0.674733	-1.0355	-0.151617	0.504279	0.307535	0.88036	IMPA2,IGSF3,CAV2,SVIL,CAV1,FLNB,ALDH4A1,SFN,UBE3C,KLF5,TMEM183A,MRPS12,PFKP,ALDOA,NCK1,NOP2,AFG3L2,JUP,MAST4,VDAC3,CUL1,PSMD8,PA2G4,SH3GL1,SLC20A2,TTLL12,CEBPZ,UBE2M,TICAM1,FLAD1,PPP4C,DUSP7,TP63,DDB2,TUBA4A,TNFRSF10B	Metastatic propensity markers of head and neck squamous cell carcinoma (HNSCC): down-regulated in metastatic vs non-metastatic tumors.	Head and neck squamous cell carcinoma (HNSCC) is the sixth most common cancer among men in the developed world. There is a need, for both clinical and scientific reasons, to find markers to identify patients with aggressive disease as early as possible, and to understand the events leading to malignant transformation and susceptibility to metastasis. We report the first large-scale gene expressio…	Broad Institute
LIEN_BREAST_CARCINOMA_METAPLASTIC_VS_DUCTAL_UP	-0.672913	-1.92678	0.40494	0.506154	0.0635257	0.688394	BMP2,IGF2BP2,GNAI1,NMT2,IGF2BP3,PLAGL1,SRD5A1,FOXD1,CALU,NT5DC2,LRRC8C,SOD2,COL27A1,MYC,FABP5,ANKH,PRNP,KIF14,GOLT1B,COL9A3,FLNA,VIM,CSDA,MSN,ARNTL2,FAM126A,GLT25D1,CEBPB,ADM,IL8,ICAM1	Genes up-regulated between two breast carcinoma subtypes: metaplastic (MCB) and ductal (DCB).	Metaplastic carcinoma of the breast (MCB) is a poorly understood subtype of breast cancer. It is generally characterized by the coexistence of ductal carcinomatous and transdifferentiated sarcomatous components, but the underlying molecular alterations, possibly related to epithelial-mesenchymal transition (EMT), remain elusive. We performed transcriptional profiling using half-a-genome oligonucl…	Broad Institute
WU_ALZHEIMER_DISEASE_UP	-0.663727	-0.137165	-0.820317	0.531526	0.895387	0.443397	PCDH9,ENTPD1,BAI2,FKBP1A,NRG1,APEX2,CBFA2T3	Genes up-regulated in brain endothelial cells from patients with Alzheimer disease.	Neurovascular dysfunction substantially contributes to Alzheimer disease. Here, we show that transcriptional profiling of human brain endothelial cells (BECs) defines a subset of genes whose expression is age-independent but is considerably altered in Alzheimer disease, including the homeobox gene MEOX2 (also known as GAX), a regulator of vascular differentiation, whose expression is low in Alzhe…	Broad Institute
CHIBA_RESPONSE_TO_TSA_DN	-0.661181	-2.68533	0.45794	0.520043	0.0187097	0.654556	MDM2,GRB10,HNRNPH1,MAPK6,TPR,ADAM9,DMD,LIG3,ROCK1,TP53BP2,EGFR,PTK2,BIRC3,IL8	Cancer related genes down-regulated in any of four hepatoma cell lines following 24 h treatment with TSA [PubChem=5562].	OBJECTIVE: Histone deacetylase (HDAC) inhibitors have been reported to induce cell growth arrest, apoptosis and differentiation in tumor cells. The effect of the HDAC inhibitor, trichostatin A (TSA), on hepatoma cells, however, has not been well studied. In this study, we examined cell viability and gene expression profile in hepatoma cell lines treated with TSA. METHODS: To study cell growth inh…	Washington University
YAUCH_HEDGEHOG_SIGNALING_PARACRINE_DN	-0.658481	-0.121011	-0.859994	0.512628	0.904067	0.393053	TRAT1,CKM,PCDH9,ALS2,PRKCA,ELFN2,PCNT,NPHP3,RUFY2,WNT3,DCAF7,BCLAF1,PBX4,SPATA5,KHDRBS1,FASTKD3,CRAT,CCDC34,ITGB1,ARFGEF1,SPTY2D1,CCBL1,SLC25A26,B3GALT6,CORO6,RSPH10B2,PRKCE,TMED7,SUPT7L,RASSF1,CUX2,RBM14,VDAC1,SOCS2,LSM14A,FARSA,METTL1,GRIP1,SIRT5,AP1S2,SMO,ANKRA2,PSRC1,LYSMD2,CENPH,SH3BGR,GINS1,HIF1A,CECR2,RAD54B,UTP23,PIP5K1B,ARNTL2,DDRGK1,S100PBP,GDPD3,APOM,AKAP10,POLQ,ITSN1,F11R,MYOM2,PDRG1,…	Genes down-regulated in mouse stroma of pancreatic adenocarcinoma zenografts after treatment with HhAntag, a hedgehog (Hh) pathway inhibitor.	Ligand-dependent activation of the hedgehog (Hh) signalling pathway has been associated with tumorigenesis in a number of human tissues. Here we show that, although previous reports have described a cell-autonomous role for Hh signalling in these tumours, Hh ligands fail to activate signalling in tumour epithelial cells. In contrast, our data support ligand-dependent activation of the Hh pathway …	Broad Institute
SETLUR_PROSTATE_CANCER_TMPRSS2_ERG_FUSION_DN	-0.657458	-1.26475	-0.0466361	0.539943	0.261703	0.964609	PROM1,KLHL21,TRO,RAB27A,METTL7A,HPS1	Genes down-regulated in prostate cancer samples bearing the fusion of TMPRSS2 with ERG [Gene ID=7113, 2078].	BACKGROUND: The majority of prostate cancers harbor gene fusions of the 5'-untranslated region of the androgen-regulated transmembrane protease serine 2 (TMPRSS2) promoter with erythroblast transformation-specific transcription factor family members. The common fusion between TMPRESS2 and v-ets erythroblastosis virus E26 oncogene homolog (avian) (ERG) is associated with a more aggressive clinical…	Broad Institute
HOEGERKORP_CD44_TARGETS_DIRECT_DN	-0.654379	0.095206	-1.0837	0.548584	0.92873	0.339451	PRDM2,APC,MLLT10,PALM,PLS1	Genes directly down-regulated by CD44 [Gene ID=960] stimulation of B lymphocytes.	A number of studies have implicated a role for the cell surface glycoprotein CD44 in several biologic events, such as lymphopoiesis, homing, lymphocyte activation, and apoptosis. We have earlier reported that signaling via CD44 on naive B cells in addition to B-cell receptor (BCR) and CD40 engagement generated a germinal center-like phenotype. To further characterize the global role of CD44 in B …	Broad Institute
WATTEL_AUTONOMOUS_THYROID_ADENOMA_UP	-0.650623	-1.71496	0.754946	0.531547	0.120493	0.469575	TCFL5,SERPING1,CKB,RBBP9,RRP12,HR,DBN1,CPSF3L,PARD6A,MKI67	Up-regulated genes characteristic for autonomous thyroid adenoma.	The purpose of this study was to use the microarray technology to define expression profiles characteristic of thyroid autonomous adenomas and relate these findings to physiological mechanisms. Experiments were performed on a series of separated adenomas and their normal counterparts on Micromax cDNA microarrays covering 2400 genes (analysis I), and on a pool of adenomatous tissues and their corr…	Broad Institute
LUI_THYROID_CANCER_CLUSTER_2	-0.649066	-0.0604026	-0.92763	0.523331	0.952406	0.364139	SORD,ITPR1,ELMO1,SYNE1,NID2,SECISBP2L,BAI2,PATZ1,BNIP3L,TP53I11,TULP3,RDH11,TOB2,HIC2,PPP1R13B,PPIL2,TPM2,SCNN1A,ACAA1,VAPB,ACADVL,PAN2	Cluster 2: genes with similar expression profiles across follicular thyroid carcinoma (FTC) samples.	The demonstration of the PAX8-PPAR(gamma) fusion oncogene in a subset of follicular thyroid tumors provides a new and promising starting point to dissect the molecular genetic events involved in the development of this tumor form. In the present study, we compared the gene expression profiles of follicular thyroid carcinomas (FTCs) bearing a PAX8-PPAR(gamma) fusion against FTCs that lack this fus…	Broad Institute
RICKMAN_HEAD_AND_NECK_CANCER_C	-0.644599	-1.2422	0.380267	0.533694	0.242506	0.711699	HMGA2,CYP27B1,ASPRV1,HOXA9,SOD2,ERAP2,AMFR,NRG1,HLA-DRB4,CPT1A,PSPH	Cluster c: genes identifying an intrinsic group in head and neck squamous cell carcinoma (HNSCC).	Propensity for subsequent distant metastasis in head and neck squamous-cell carcinoma (HNSCC) was analysed using 186 primary tumours from patients initially treated by surgery that developed (M) or did not develop (NM) metastases as the first recurrent event. Transcriptome (Affymetrix HGU133_Plus2, QRT-PCR) and array-comparative genomic hybridization data were collected. Non-supervised hierarchic…	Broad Institute
SETLUR_PROSTATE_CANCER_TMPRSS2_ERG_FUSION_UP	-0.639141	-0.155045	-0.818949	0.526375	0.877566	0.417668	KHDRBS3,PTPRK,ERG,RGS10,UGDH,MTA1,ALDH18A1,MLXIP,SMARCD1,UBE2G1,XRCC5,ARHGDIB,SH3YL1,NCOA1,TLE1,ZNF3,SAFB,BAG5,PTK7,THUMPD1,PEX10,CPSF6,PGD,NDUFS5,SIPA1L1,MAP2K5,SNRPB2,DBN1,SEPT9,TPP2,EIF4G3,PSMD13,KIAA0247,ARHGAP29,EIF5,TBP,RPP38,MAP3K5,TFDP1,RFX1,AMPD3	Genes up-regulated in prostate cancer samples bearing the fusion of TMPRSS2 with ERG [Gene ID=7113, 2078].	BACKGROUND: The majority of prostate cancers harbor gene fusions of the 5'-untranslated region of the androgen-regulated transmembrane protease serine 2 (TMPRSS2) promoter with erythroblast transformation-specific transcription factor family members. The common fusion between TMPRESS2 and v-ets erythroblastosis virus E26 oncogene homolog (avian) (ERG) is associated with a more aggressive clinical…	Broad Institute
DOANE_BREAST_CANCER_CLASSES_UP	-0.626068	-0.884258	-0.160856	0.537435	0.385707	0.873611	SIDT1,XBP1,TBC1D9,ALDH4A1,LRIG1,FASN,CPD,NEIL1,GALNT7,CRAT,SLC16A2,MPHOSPH6,GPD1L,DCXR,SULT1A1,CIRBP,LASS4,ALCAM,LASP1,RHOB,REEP5,PBLD,PDCD4,KMO	Genes up-regulated in ER(-) / PR(-) breast tumors (do not express ESR1 and PGR [Gene ID=2099, 5241]) with molecular similarity to ER(+) (class A) relative to the rest of the ER(-) / PR(-) samples (class B).	Little is known of the underlying biology of estrogen receptor-negative, progesterone receptor-negative (ER(-)/PR(-)) breast cancer (BC), and few targeted therapies are available. Clinical heterogeneity of ER(-)/PR(-) tumors suggests that molecular subsets exist. We performed genome-wide expression analysis of 99 primary BC samples and eight BC cell lines in an effort to reveal distinct subsets, …	Broad Institute
VALK_AML_CLUSTER_6	-0.620308	-1.0714	-0.209111	0.543282	0.298964	0.836846	PECAM1,LTBP1,RGS10,SLC27A6,CEP70,DSC2,HIGD1A,TUBGCP4,BST2,XPA,TTC27,CAT,RSL1D1,SMC4,HLA-DPA1,HLA-DRA,CD74,CORO1A	Top 40 genes from cluster 6 of acute myeloid leukemia (AML) expression profile; all samples are FAB M1 or M2 subtypes and all samples have internal tundem duplication of FLT3 [Gene ID=2322].	BACKGROUND: In patients with acute myeloid leukemia (AML) a combination of methods must be used to classify the disease, make therapeutic decisions, and determine the prognosis. However, this combined approach provides correct therapeutic and prognostic information in only 50 percent of cases. METHODS: We determined the gene-expression profiles in samples of peripheral blood or bone marrow from 2…	Broad Institute
MARTINEZ_RESPONSE_TO_TRABECTEDIN_DN	-0.615779	1.86167	-2.57877	0.538818	0.0642792	0.0107143	KIAA0802,TIAM2,XBP1,PTPRK,RAB1A,RBM25,EIF4B,SRPK2,TSFM,TARBP1,SACS,BCL2L1,ZNF345,HSPH1,RNF14,PRKD3,SYNE1,BUB1,THRAP3,EP400,TDG,SFRS4,TARDBP,BLZF1,HERC4,ARFGEF2,TP53INP1,GLRX,PRKACB,HSPA8,ARHGEF2,SIRT1,DLG5,PANX1,USP8,XRCC5,OSBP,RIPK1,SRRM2,HSPE1,SFRS3,BUB3,PAFAH2,CORO1C,FNDC3A,USP12,CTGF,UBN1,SON,MCTS1,ZDHHC16,EIF2A,TXNRD1,RABGGTB,LUZP1,UBE2D3,ZNF281,TOP1,MAP3K4,FNTA,MTMR4,GTF2H1,GOPC,FOXK2,SMARC…	Genes down-regulated in at least 8 of 11 sarcoma cell lines by trabectedin [PubChem=3199].	Ecteinascidin 743 (ET-743; Yondelis, Trabectedin) is a marine anticancer agent that induces long-lasting objective remissions and tumor control in a subset of patients with pretreated/resistant soft-tissue sarcoma. Drug-induced tumor control is achievable in 22% of such patients, but there is no clear indication of the molecular features correlated with clinical sensitivity/resistance to ET-743. …	Washington University
VALK_AML_CLUSTER_15	-0.610604	-0.917488	-0.158092	0.549095	0.371018	0.876145	DRAM1,IGF2BP2,NDFIP1,GRAMD1B,IGHM,CD52,HOXA9,TNS3,HSPB1,FADS1,SFXN3,CTNNA1,RUNX1,TBL1X,SLC16A1,GNA12,EPB41L2,SH3TC1,SUCLG2	Top 40 genes from cluster 15 of acute myeloid leukemia (AML) expression profile; 88% of the samples are FAB M1 or M2 subtype, 63% have mutations in CEBPA [Gene ID=1050].	BACKGROUND: In patients with acute myeloid leukemia (AML) a combination of methods must be used to classify the disease, make therapeutic decisions, and determine the prognosis. However, this combined approach provides correct therapeutic and prognostic information in only 50 percent of cases. METHODS: We determined the gene-expression profiles in samples of peripheral blood or bone marrow from 2…	Broad Institute
HAN_SATB1_TARGETS_UP	-0.609812	-1.0445	-0.0674917	0.542874	0.297871	0.946277	PDE4B,IGFBP7,NRP1,HMGA2,AKR1C3,PCCA,ST3GAL6,KHDRBS3,LDB2,BCKDHB,MYO10,LEF1,PRKCA,ICK,L3MBTL,IGFBP4,NPC1,CUX1,FHL1,ALDH3A2,SBNO1,SSBP2,MPP1,CRADD,POLR1C,SYNJ2,PCM1,LZTFL1,SATB1,LSS,TRERF1,MYST3,SENP6,ARRB1,SPINT2,RABIF,SOX4,TRPV2,AKAP1,VAMP4,PELI2,DNAJB4,LAGE3,CHML,XPO7,VPS37B,ANKLE2,CTGF,EEF1E1,GEMIN4,PAAF1,ACSF2,RABEP1,TUBG2,GMFG,FUT8,JUP,DVL1,COIL,MKRN1,PAPOLA,PTK7,CYFIP2,SLC22A18,DDX41,RBBP4,G…	Genes up-regulated in MDA-MB-231 cells (breast cancer) after knockdown of SATB1 [Gene ID=6304] by RNAi.	Mechanisms underlying global changes in gene expression during tumour progression are poorly understood. SATB1 is a genome organizer that tethers multiple genomic loci and recruits chromatin-remodelling enzymes to regulate chromatin structure and gene expression. Here we show that SATB1 is expressed by aggressive breast cancer cells and its expression level has high prognostic significance (P &lt…	Broad Institute
VALK_AML_WITH_CEBPA	-0.608269	-0.534686	-0.537287	0.550212	0.599069	0.597306	TRIB1,IGF2BP2,B4GALT6,NDFIP1,IGHM,HOXA9,TNS3,HSPB1,SFXN3,MEST,CTNNA1,GALC,PRR5L,IGLL1,TBL1X,SLC16A1,GNA12,CD38,ITM2A,SUCLG2	Genes that best predicted acute myeloid leukemia (AML) with mutations in CEBPA [Gene ID=1050].	BACKGROUND: In patients with acute myeloid leukemia (AML) a combination of methods must be used to classify the disease, make therapeutic decisions, and determine the prognosis. However, this combined approach provides correct therapeutic and prognostic information in only 50 percent of cases. METHODS: We determined the gene-expression profiles in samples of peripheral blood or bone marrow from 2…	Broad Institute
VALK_AML_WITH_FLT3_ITD	-0.604302	-0.856455	-0.208731	0.553184	0.403004	0.837002	PDE4B,GOLGA8A,HOXA9,GOLGA8B,MAGED1,LCT,GPR56,SOCS2,HOXA4,HOXA5,LYRM1,SMC4,QPRT,PBX3,BAHCC1,IL1RAP,LGALS3BP,APP,PIM1	Genes that best predicted acute myeloid leukemia (AML) with internal tandem duplications (IDT) in FLT3 [Gene ID=2322].	BACKGROUND: In patients with acute myeloid leukemia (AML) a combination of methods must be used to classify the disease, make therapeutic decisions, and determine the prognosis. However, this combined approach provides correct therapeutic and prognostic information in only 50 percent of cases. METHODS: We determined the gene-expression profiles in samples of peripheral blood or bone marrow from 2…	Broad Institute
MOLENAAR_TARGETS_OF_CCND1_AND_CDK4_UP	-0.603881	-1.73706	0.531121	0.54925	0.0898853	0.598201	NT5E,HIST2H2BE,LCORL,KLHL24,STARD4,ARMCX1,FZD7,ATP6V0E1,BRWD1,SATB1,TIGD1,TP53INP1,CBFA2T2,RUFY3,TBCK,UTRN,RNF170,CPNE3,PPCS,LOC729678,SERINC3,MBLAC2,MFSD6,LOC100128822,H2AFJ,LIN7B,SERF2,ZNF423,TMEM219,CLPB,TM7SF2,LOC339290,STOM,RGS2,USE1,KDM6B,PBLD,MYT1,LNP1,PDCD4,KLHDC1,MAML3	Genes commonly up-regulated in SK-N-BE cells (neuroblastoma) after RNAi knockdown of CCND1 and CDK4 [Gene ID=595, 1019].	Genomic aberrations of Cyclin D1 (CCND1), CDK4, and CDK6 in neuroblastoma indicate that dysregulation of the G(1) entry checkpoint is an important cell cycle aberration in this pediatric tumor. Here, we report that analysis of Affymetrix expression data of primary neuroblastic tumors shows an extensive overexpression of Cyclin D1, which correlates with histologic subgroups. Immunohistochemical an…	Broad Institute
SPIELMAN_LYMPHOBLAST_EUROPEAN_VS_ASIAN_2FC_DN	-0.603638	-1.02313	-0.100604	0.559527	0.33036	0.921853	PDE4B,LEF1,DNAJB9,MAN2A1,PTPRO,SLC2A5,STS,CD38,NFIL3,ADM,CTSS	Genes down-regulated more than two-fold in lymphoblastoid cell lines from European population compared to those from Asian population.		Broad Institute
RUGO_STRESS_RESPONSE_SUBSET_G	-0.600618	-0.221076	-0.824091	0.557693	0.828225	0.423706	PTPRK,PRKAB1,BAP1,MTA1,ITGB1,CDC25A,SEMA4D,TWF1,RAB9A,RAB7A,MYD88,IFNGR1,PPP2CB,BTG3,TCEA2	Subset G (fig 2g): genes changed upon exposure to the carcinogen 4-nitroquinoline-1-oxide (4NQO) [PubChem=5955] and in response to UV and but not to gamma irradiation.	The authors characterized the expression of 6912 genes in human primary fibroblasts after exposure to three different kinds of cellular stress that introduces DNA damage: the carcinogen 4-nitroquinoline-1-oxide (4NQO), gamma-irradiation, or UV-irradiation. Analysis of the transcriptional response to individual DNA-damaging agents revealed that a common set of genes was regulated after all of the …	Broad Institute
KYNG_DNA_DAMAGE_BY_4NQO_OR_UV	-0.600618	-0.221076	-0.824091	0.557693	0.828225	0.423706	PTPRK,PRKAB1,BAP1,MTA1,ITGB1,CDC25A,SEMA4D,TWF1,RAB9A,RAB7A,MYD88,IFNGR1,PPP2CB,BTG3,TCEA2	4NQO treatment and UV irradiation responding genes.	The accumulation of DNA damage and mutations is considered a major cause of cancer and aging. While it is known that DNA damage can affect changes in gene expression, transcriptional regulation after DNA damage is poorly understood. We characterized the expression of 6912 genes in human primary fibroblasts after exposure to three different kinds of cellular stress that introduces DNA damage: 4-ni…	Broad Institute
RHODES_CANCER_META_SIGNATURE	-0.600081	0.429211	-1.06508	0.551602	0.669912	0.292783	E2F5,AHCY,NCBP2,LDHA,CANX,HSPD1,SOX4,MRPS12,SDHC,SNRPE,HSPE1,CBX3,ACLY,PAICS,PRDX4,SSR1,TRAF4,SSBP1,CCT4,NME1,DVL3,TUBB,OGT,IFNGR2,NONO,SNRPF,TARS,TSTA3,PSMC4,CCT5,KIAA0101,CKS2,RFC4,RBM4,KDELR2,IARS,SMARCA4,KPNA2,PSME2,CDKN3,PPP2R5C,TOP2A,MTHFD2,PAFAH1B3	Genes commonly up-regulated in cancer relative to normal tissue, according to the meta-analysis of the OncoMine gene expression database.	Many studies have used DNA microarrays to identify the gene expression signatures of human cancer, yet the critical features of these often unmanageably large signatures remain elusive. To address this, we developed a statistical method, comparative metaprofiling, which identifies and assesses the intersection of multiple gene expression signatures from a diverse collection of microarray data set…	Washington University
BILD_SRC_ONCOGENIC_SIGNATURE	-0.599903	-0.658626	-0.43823	0.551393	0.513283	0.663186	FRMD4B,ASAP2,RAG1,SACS,HSPH1,VPS13B,MARK3,RPL27A,LNPEP,SRC,TMEFF2,ASH1L,ZNF12,KDM4B,TRIM33,SECISBP2,LSS,LOC401504,TIA1,MMAB,EHMT1,MARCH6,CSTF3,ZBTB11,ACLY,SLC5A3,DMTF1,CSNK1A1,FANCL,LOC150166,CASP1,TNFAIP3,EXTL2,ABCC10,YTHDC2,SORL1,DCBLD2,SLC12A2,ARIH1,RPS11,DHRS1,COL1A1,TMCC1,HEG1,SSFA2,IRS1,RRM2,PPP1R15A,INO80C	Genes selected in supervised analyses to discriminate cells expressing c-Src (CSK) [Gene ID=1445] from control cells expressing GFP.	The development of an oncogenic state is a complex process involving the accumulation of multiple independent mutations that lead to deregulation of cell signalling pathways central to the control of cell growth and cell fate. The ability to define cancer subtypes, recurrence of disease and response to specific therapies using DNA microarray-based gene expression signatures has been demonstrated …	Broad Institute
CHANDRAN_METASTASIS_TOP50_UP	-0.599157	0.478724	-1.67112	0.561205	0.641509	0.122872	EIF1AX,G3BP1,HSPD1,DDX17,HSP90AA1,H2AFV,SOD1,TUBA1B,LARP1,YY1,GRB2,RALA	Top 50 genes up-regulated in metastatic vs primary prostate cancer tumors.	BACKGROUND: Prostate cancer is characterized by heterogeneity in the clinical course that often does not correlate with morphologic features of the tumor. Metastasis reflects the most adverse outcome of prostate cancer, and to date there are no reliable morphologic features or serum biomarkers that can reliably predict which patients are at higher risk of developing metastatic disease. Understand…	Broad Institute
ACEVEDO_LIVER_CANCER_WITH_H3K27ME3_DN	-0.594953	-1.45323	0.152405	0.553909	0.150899	0.879333	TUB,FAM89A,TNFSF4,CMTM2,KIAA0895,BTBD3,LOC96610,IGSF3,STK32B,NUCB2,LOC400986,CHST15,HIST1H2BK,SERPING1,PDE4DIP,ULK1,MORF4L2,HIST1H2BI,NCLN,CHD9,COL27A1,CRMP1,ANKRD12,POMP,PRPF39,COCH,ANKRD36B,DHRS7,HIST1H2BF,JUB,CEP110,HIST1H2BE,HIST1H2AE,FRG1,ZDHHC11,KATNAL2,GOLT1B,KIAA1143,NBPF1,RECQL,HIST1H2AM,DTWD1,SCFD1,RUNX1,XRCC6BP1,HIST1H2BG,MRPL1,EIF3C,HAUS7,KIF15,MBTPS2,RALY,POLR3H,HIST1H2BD,E2F7,RNF185…	Genes whose promoters display lower levels of histone H3 trimethylation mark at K27 (H3K27me3) in hepatocellular carcinoma (HCC) compared to normal liver.	There is widespread interest in efficient characterization of differences between tumor and normal samples. Here, we show an effective methodology for genome-scale characterization of tumors. Using matched normal and tumor samples from liver cancer patients, as well as non-cancer-related normal liver tissue, we first determined changes in gene expression as monitored on RNA expression arrays. We …	Broad Institute
ZHAN_MULTIPLE_MYELOMA_MF_UP	-0.594627	-0.801279	-0.260753	0.56158	0.436359	0.79808	GREB1,ABLIM1,RASSF4,ARID5A,DPYSL2,PEBP1,CCDC86,CD109,SLC25A20,ABHD12,PRSS7,SHMT1,ARPC1B,LCP2,SPP1	Top 50 up-regulated genes in cluster MF of multiple myeloma samples with characteristic expression spike of MAF family transcription factors.	To better define the molecular basis of multiple myeloma (MM), we performed unsupervised hierarchic clustering of mRNA expression profiles in CD138-enriched plasma cells from 414 newly diagnosed patients who went on to receive high-dose therapy and tandem stem cell transplants. Seven disease subtypes were validated that were strongly influenced by known genetic lesions, such as c-MAF- and MAFB-, …	Broad Institute
YAO_TEMPORAL_RESPONSE_TO_PROGESTERONE_CLUSTER_3	-0.592988	-1.71663	0.31996	0.574844	0.136859	0.759847	HPGD,MBTD1,GADD45A,PTEN,RABGAP1L,ADCK1,NFKBIA	Genes co-regulated in uterus during a time course response to progesterone [PubChem=5994]: SOM cluster 3.	Human infertility and recurrent pregnancy loss caused by implantation defects are poorly understood. Hoxa-10-deficient female mice have severe infertility and recurrent pregnancy loss due to defective uterine implantation. Gene expression profiling experiments reveal that Hoxa-10 is an important regulator of two critical events in implantation: stromal cell proliferation and local immunosuppressi…	Broad Institute
GENTILE_UV_RESPONSE_CLUSTER_D5	-0.591279	-0.334283	-0.403716	0.561686	0.74203	0.691178	ZFP36L2,UBTF,MAML1,TARDBP,NAV3,PKP4,DUSP11,MPHOSPH6,NCOA3,FADD,LHFPL2,TLK2,SRF,UBE2N,ZHX3,PIKFYVE,SS18,ATP6V1B2,FERMT2	Cluster d5: genes progressively down-regulated in WS1 cells (fibroblast) through 18 h after irradiation with high dose UV-C.	DNA damage caused by UV radiation initiates cellular recovery mechanisms, which involve activation of DNA damage response pathways, cell cycle arrest and apoptosis. To assess cellular transcriptional responses to UVC-induced DNA damage we compared time course responses of human skin fibroblasts to low and high doses of UVC radiation known to induce a transient cellular replicative arrest or apopt…	Washington University
BIDUS_METASTASIS_UP	-0.590762	0.886687	-1.69207	0.555438	0.376458	0.0924026	ARX,HBS1L,ZIC2,SQLE,FSD1L,NDRG3,SRD5A1,NCBP2,PCNX,PLD6,H2AFY,SFRS1,BUB1,LMNB1,ATP6V0A2,CBLL1,SMC1A,BPTF,DCTN4,FBXO3,EIF4E,TARDBP,G3BP1,NRAS,SFPQ,UBXN2B,HSF2,P4HA1,SLC35B4,KLHL23,RLIM,MTDH,KHDRBS1,MLLT10,DBF4,HNRNPU,KCTD6,SLMO2,PHF10,CSE1L,HNRNPR,TSR1,RABGGTB,PREPL,TYMS,UNK,RMND5A,AMD1,HNRNPK,IFT81,ELAVL1,TTF2,MRPL42,CCNY,SFRS2,CCDC47,BCL7A,DKC1,HSP90AA1,GAS2L3,YWHAE,MAPKAPK5,ADNP,KIF1B,HUWE1,CDYL…	Genes up-regulated in endometroid endometrial tumors from patients with lymph node metastases compared to those without the metastases.	PURPOSE: To characterize the gene expression profiles of endometrioid endometrial cancers associated with lymph node metastasis in an effort to identify genes associated with metastatic spread. EXPERIMENTAL DESIGN: Tumors from 41 patients with endometrioid endometrial cancer grossly confined to the uterine cavity were evaluated. Positive lymph nodes were noted in 12 of 41 patients. RNA was analyz…	Broad Institute
GARGALOVIC_RESPONSE_TO_OXIDIZED_PHOSPHOLIPIDS_BLUE_DN	-0.590251	0.160868	-0.761967	0.558611	0.873073	0.45091	BMP2K,ZFP36L2,FAM117B,GSTA4,MECOM,MYLIP,GPAM,FZD2,PTCD2,FANCF,CMTM3,PATZ1,TMEM50B,PIK3R3,GDPD1,NAPEPLD,AGGF1,PRMT6,MBLAC2,FBXO42,CSTF2T,AMACR,MTMR15,CCNF,FBXL15,CASP8,SNN,SUOX,RBM43,THUMPD3,DHX35,HEATR6,HTT,HOXA3,ZNF397,ELK3,AKNA,SOX7	Genes from the blue module which are down-regulated in HAEC cells (primary aortic endothelium) after exposure to the oxidized 1-palmitoyl-2-arachidonyl-sn-3-glycerophosphorylcholine (oxPAPC).	Oxidized phospholipids are thought to promote atherogenesis by stimulating endothelial cells (ECs) to produce inflammatory cytokines, such as IL-8. An important mechanism contributing to the recruitment of inflammatory cells in atherosclerosis is the induction of adhesion molecules, growth factors, and cytokines in vascular ECs by oxidized phospholipids, such as oxidized 1-palmitoyl-2- arachidony…	Broad Institute
FERRANDO_LYL1_NEIGHBORS	-0.585342	-0.421011	-0.253923	0.576693	0.686372	0.806852	SELL,HHEX,FES,LGALS9,GPX1,BCL2,TNFRSF1A,LMO2	Nearest neighbors of LYL1 [Gene ID=4066], based on the close agreement of their expression profiles with that of LYL1 in pediatric T cell acute lymphoblastic leukemia (T-ALL).	Human T cell leukemias can arise from oncogenes activated by specific chromosomal translocations involving the T cell receptor genes. Here we show that five different T cell oncogenes (HOX11, TAL1, LYL1, LMO1, and LMO2) are often aberrantly expressed in the absence of chromosomal abnormalities. Using oligonucleotide microarrays, we identified several gene expression signatures that were indicativ…	Broad Institute
ROVERSI_GLIOMA_COPY_NUMBER_DN	-0.584255	-0.4894	-0.481395	0.564501	0.629002	0.634596	PTPRE,KIN,ANXA11,UROS,ANKRD10,TUBGCP3,FBXL4,ATP5C1,ARL2BP,ING1,ARHGAP15,TAF3,AMFR,PTEN,BCCIP,CPNE2,ARHGEF7,SOX1,SFMBT2,CTBP2,COQ3,MKI67,CCNC,HERPUD1,BBS2	Genes in the most frequently homozygous deleted loci in a panel of glioma cell lines.	Identification of genetic copy number changes in glial tumors is of importance in the context of improved/refined diagnostic, prognostic procedures and therapeutic decision-making. In order to detect recurrent genomic copy number changes that might play a role in glioma pathogenesis and/or progression, we characterized 25 primary glioma cell lines including 15 non glioblastoma (non GBM) (I-III WH…	Broad Institute
LEE_TARGETS_OF_PTCH1_AND_SUFU_UP	-0.583712	-1.64363	0.571509	0.56486	0.11329	0.572969	ABLIM1,C1QTNF4,ITPR1,NRXN3,FNBP1,CHCHD10,PREPL,TMEM50B,LRP8,RAB4A,HK1,HMGCS1,GUCY1A3,NAPB,VAMP2,SLC8A1,CNP,TSPAN17,PAK1,CAMK2D,ATP2A2,MAPRE2,ASPH,PDXK,SYT1	Genes up-regulated in medulloblastoma tumors from animals with inactivating mutations of one copy of PTCH1 or SUFU [Gene ID=5727, 51684] in conjunction with TP53 [Gene ID=7157] loss.	The Sonic Hedgehog (SHH) signaling pathway is indispensable for development, and functions to activate a transcriptional program modulated by the GLI transcription factors. Here, we report that loss of a regulator of the SHH pathway, Suppressor of Fused (Sufu), resulted in early embryonic lethality in the mouse similar to inactivation of another SHH regulator, Patched1 (Ptch1). In contrast to Ptc…	Broad Institute
LANDIS_BREAST_CANCER_PROGRESSION_UP	-0.579578	-1.77752	0.28665	0.567005	0.0867501	0.776569	CHMP2B,XBP1,ACSL4,FAM134B,SHROOM3,NUCB2,LRRFIP1,DSG2,ELL2,STRBP,SOX4,LITAF,ALDOC,GOLPH3,LSR,CMAS,DAP,RNF149,SERP1,SRP19,ATP6AP2,KCNN4,AIM1,EBP,ATP6V1A,IRX3,GALNT3,ID2	Genes up-regulated in preneoplastic mammary tissues and whose expression is maintained in tumors.	Epidemiological studies indicate that parity enhances HER2/ErbB2/Neu-induced breast tumorigenesis. Furthermore, recent studies using multiparous, ErbB2/Neu-overexpressing mouse mammary tumor virus (MMTV-Neu) mice have shown that parity induces a population of cells that are targeted for ErbB2/Neu-induced transformation. Although parity accelerates mammary tumorigenesis, the pattern of tumor devel…	Broad Institute
FONTAINE_PAPILLARY_THYROID_CARCINOMA_DN	-0.579049	-0.633535	-0.427742	0.568185	0.532634	0.672818	FRZB,E2F5,LOC440934,FBXW8,BAP1,CBL,TSPAN5,ROGDI,PLCG2,JUP,FLT4,PRUNE,VAV2,PTPN4,BAK1,IRAK1,RANBP10,RAD51L1,ME3,MAPK3,CD38,CABIN1,STYXL1,IGSF10	Genes down-regulated in papillary thyroid carcinoma (PTC) compared to other thyroid tumors.	Conventional histology failed to classify part of non-medullary thyroid lesions as either benign or malignant. The group of tumours of uncertain malignancy (T-UM) concerns either atypical follicular adenomas or the recently called 'tumours of uncertain malignant potential'. To refine this classification we analysed microarray data from 93 follicular thyroid tumours: 10 T-UM, 3 follicular carcinom…	Broad Institute
ZHAN_VARIABLE_EARLY_DIFFERENTIATION_GENES_UP	-0.578817	-0.791398	-0.3806	0.587807	0.464581	0.719134	CTSL1,WWOX,PIK3R2,AEBP1,CUL7,ANXA2	The vEDG set: most variable early differentiation genes (EDG) with similar expression patterns in tonsil B lymphocytes (TBC) and multiple myeloma (MM) cells compared to the plasma cells from tonsil (TPC) and bone marrow (BPC).	To identify genes linked to normal plasma cell (PC) differentiation and to classify multiple myeloma (MM) with respect to the expression patterns of these genes, we analyzed global mRNA expression in CD19-enriched B cells (BCs) from 7 tonsils, CD138-enriched PCs from 11 tonsils, 31 normal bone marrow samples, and 74 MM bone marrow samples using microarrays interrogating 6800 genes. Hierarchical c…	Broad Institute
OSMAN_BLADDER_CANCER_DN	-0.578747	-1.31751	0.0383231	0.563209	0.188707	0.969456	ABCG1,HIST2H2BE,FAIM3,DGKA,TLE4,PDE7A,TRAF5,CMTM2,CD58,NMT2,PITPNC1,WDR33,MDM4,INPP5F,ELOVL5,ST8SIA4,HNRNPC,EIF4A2,PRKAR1A,IKZF1,PTPRE,SAMD4B,SIN3A,RPS27,FAM48A,RALGPS2,SIAH1,KCMF1,ITPKB,PPTC7,TRIM38,RPS10,SART3,HIVEP2,MAML2,P2RX5,RBM33,TUBGCP3,EPOR,RNF216,PM20D2,FLJ39653,ZNF780B,SCFD2,RPS16,SFRS4,NFATC1,EIF5B,CUL4A,RPL15,PHF3,ZNF638,CTDSP2,RPL38,MLXIP,STRBP,SATB1,RPL36A,RPL7A,ERGIC1,ARIH2,ENGASE…	Genes down-regulated in blood samples from bladder cancer patients.	PURPOSE: Recent data indicate that cDNA microarray gene expression profile of blood cells can reflect disease states and thus have diagnostic value. We tested the hypothesis that blood cell gene expression can differentiate between bladder cancer and other genitourinary cancers as well as between bladder cancer and healthy controls. EXPERIMENTAL DESIGN: We used Affymetrix U133 Plus 2.0 GeneChip (…	Broad Institute
TONKS_TARGETS_OF_RUNX1_RUNX1T1_FUSION_MONOCYTE_DN	-0.57674	-1.44992	0.366709	0.56828	0.157125	0.716328	RNF24,MDM4,ST8SIA4,IRF4,IVNS1ABP,KAT2B,SDC2,SLC38A1,ENTPD1,CD46,HNRNPH1,ARL4C,MAP3K2,TMEM206,UTRN,PDE4A,SMARCA2,UGCG,GGA2,CASP8,ROCK2,GM2A,PLXNC1,RGS2,ICAM3,AP3S2,GNB5,HIP1,SRPR,BTG2,LTB,STK17B	Genes down-regulated in monocytes by RUNX1-RUNX1T1 [Gene ID=861, 862] fusion.	The t(8;21)(q22;q22) occurs frequently in acute myelogenous leukaemia and gives rise to the transcription factor fusion protein, RUNX1-RUNX1T1 (also known as AML1-ETO). To identify the genes dysregulated by the aberrant transcriptional activity of RUNX1-RUNX1T1, we used microarrays to determine the effect of this mutation on gene expression in human progenitor cells and during subsequent developm…	Broad Institute
DORN_ADENOVIRUS_INFECTION_12HR_UP	-0.574675	-1.42084	0.390281	0.579591	0.18907	0.705405	RAB1A,MMP15,SFRS1,HIST1H2BK,ELL2,IFIT2,IFIT1,ATF4,FUBP1,JUNB	Genes up-regulated in HeLa cells (cervical carcinoma) 12 h after infection with adenovirus Ad12.	The infection of human cells by adenoviruses leads to a gradual reduction in the activity of host cell functions while viral gene expression progresses in a regulated way. We used the DNA microarray technique to determine the transcriptional activity profiles of cellular genes upon infection with adenovirus type 12 (Ad12). The microarray data were validated by quantitative real-time PCR for genes…	Broad Institute
BACOLOD_RESISTANCE_TO_ALKYLATING_AGENTS_DN	-0.567881	-0.879947	-0.191264	0.574079	0.385449	0.849527	ATP8A1,ATRX,FZD7,LIG4,SFRS1,ZNF124,CS,CCNG1,EPRS,SLC25A6,PTTG1IP,PHF8,TUBB,CXCR4,OGT,MEGF9,SETDB1,PRPF4,VEZF1,CCT5,UBXN7,MTRR,PDCD6,LRPPRC,KDELR2,PURA,TRIM28,TSPAN3,YARS,MAP2K6,TCEA1,H3F3B,ARF3	Genes down-regulated in D-341 MED (OBR) cells (medulloblastoma) resistant to both carmustine and O6-BG [PubChem=2578, 4578].	Medulloblastoma (D-341 MED) and rhabdomyosarcoma (TE-671) cell lines, which are resistant to either 1,3-bis(2-chloroethyl)-1-nitrosourea (BCNU) or the combination of BCNU and O6-benzylguanine (O6-BG), were generated by serial escalation of BCNU. The activities of O6-alkylguanine-DNA alkyltransferase (AGT), glutathione-S-transferase (GST), and total glutathione (GSH) of the parental, BCNU-resistan…	Washington University
NIELSEN_GIST	-0.567724	-0.215508	-0.685118	0.580689	0.83299	0.506289	SKP1,DNAJB9,HSPA8,PTP4A3,CSTF1,MGAT4A,CETN2,CA2,PMM1,CD81,ORAI1,CLN5,RFK	A cluster of genes specifically up-regulated in gastrointestinal stromal tumors (GIST).	BACKGROUND: Soft-tissue tumours are derived from mesenchymal cells such as fibroblasts, muscle cells, or adipocytes, but for many such tumours the histogenesis is controversial. We aimed to start molecular characterisation of these rare neoplasms and to do a genome-wide search for new diagnostic markers. METHODS: We analysed gene-expression patterns of 41 soft-tissue tumours with spotted cDNA mic…	Broad Institute
SPIRA_SMOKERS_LUNG_CANCER_UP	-0.562107	-1.12177	-0.0866792	0.57948	0.273535	0.931677	RAB1A,SLC39A8,FXR1,RGS1,TMED2,UBXN4,UBE2J1,AIDA,ACTR2,DMD,YWHAE,CPNE3,CCT2,TWF1,DUSP6,UGCG,ARL6IP5,DNAJC12,ATP6AP2,CD55,TOB1,TRAM1,CD164,IL8	Up-regulated genes that distinguished smokers with and without lung cancer.	Lung cancer is the leading cause of death from cancer in the US and the world. The high mortality rate (80-85% within 5 years) results, in part, from a lack of effective tools to diagnose the disease at an early stage. Given that cigarette smoke creates a field of injury throughout the airway, we sought to determine if gene expression in histologically normal large-airway epithelial cells obtaine…	Broad Institute
MCBRYAN_PUBERTAL_BREAST_5_6WK_UP	-0.561524	-0.762407	-0.313533	0.576681	0.449017	0.75504	MBOAT1,SLC15A2,TJP2,MYB,TNFRSF21,PRKAG2,SOCS6,PFKFB3,DSG2,IDH1,PAM,SLC44A2,ATP5SL,SFXN1,FHL1,ATP7A,GALNT7,NIPSNAP3A,KTN1,RAD1,ACSF2,BLCAP,SPIN1,GOLPH3,SFTPB,SIAH2,LSM14B,UHRF1BP1,PPP1R8,RNF149,EZR,SOCS2,NUP54,UBE3A,TCF7,TSPAN17,ELF1,TPP2,SNRNP27,DNAJC12,SEH1L,CISD1,TPM2,UNC50,NET1,MIS12,CIRBP,KLHL2,WBSCR16,LIPA,AVL9,WEE1,ERAL1,PSIP1,TMEM109,BCHE,SPP1	Genes up-regulated during pubertal mammary gland development between week 5 and 6.	Expression microarray analysis identified over 930 genes regulated during puberty in the mouse mammary gland. Most prominent were genes whose expression increased in parallel with pubertal development and remained high thereafter. Members of the Wnt, transforming growth factor-beta and oestrogen-signalling pathways were significantly overrepresented. Comparison to expression data from CITED1 knoc…	Broad Institute
JAIN_NFKB_SIGNALING	-0.560316	1.16006	-1.50225	0.577316	0.250543	0.138193	FLT1,LIG4,BNIP3,MRE11A,DDX42,SMG7,SNX4,PSMG1,HK2,HSPA1A,PTPN7,ZNF230,STK4,XPO7,ZNF195,PSMA2,PEX14,DECR1,PREPL,APRT,LIG3,CTSC,SLC23A2,PET112L,HDDC2,MYC,PRR3,VEGFA,ARMC6,NAP1L1,SPHK2,DDX46,JAK2,KIAA0664,ARSB,BCAT2,NOC2L,DCTN1,MPHOSPH9,ZNF415,CA2,ITPA,LMAN2,PMVK,UCHL3,TPD52L2,LAS1L,MED1,SYMPK,TICAM1,ORC5L,POLA1,TM7SF2,ZZZ3,CLNS1A,SSSCA1,ALG3,TAP2,RAD50,TRMT1,PSPH,ASCC3	Genes abnormally regulated in response to CD40L and IL4 [Gene ID=959, 3565] stimulation of B lymphocytes from patients with a hypomorphic mutation of IKBKG [Gene ID=8517].	Hypomorphic mutations in the zinc finger domain of NF-kappaB essential modulator (NEMO) cause X-linked hyper-IgM syndrome with ectodermal dysplasia (XHM-ED). Here we report that patient B cells are characterized by an absence of Ig somatic hypermutation (SHM) and defective class switch recombination (CSR) despite normal induction of activation-induced cytidine deaminase (AID) and Iepsilon-Cepsilo…	Broad Institute
PALOMERO_GSI_SENSITIVITY_UP	-0.559653	-0.408803	-0.668166	0.605572	0.703625	0.540606	PHTF1,MSI2,PTEN,PIAS2,WBSCR16	Up-regulated genes associated with sensitivity and resistance to gamma-secretase (GSI) in T-cell acute lymphoblastic leukemia (T-ALL) cell lines.	Gain-of-function mutations in NOTCH1 are common in T-cell lymphoblastic leukemias and lymphomas (T-ALL), making this receptor a promising target for drugs such as gamma-secretase inhibitors, which block a proteolytic cleavage required for NOTCH1 activation. However, the enthusiasm for these therapies has been tempered by tumor resistance and the paucity of information on the oncogenic programs re…	Broad Institute
WANG_LMO4_TARGETS_UP	-0.557232	-1.18813	0.0562843	0.577831	0.235826	0.955157	CMAH,KIAA1715,RPE,PHACTR2,DSTN,CRLS1,FLJ39632,CNOT2,ZFP36L2,MDM4,PLGLB2,PRKAR1A,PGRMC1,AHCY,SGK3,CTNNB1,NDRG3,NRIP1,FAM115A,ARL5A,USP34,TTC3,LRRFIP1,ARHGEF12,RALGPS2,NLN,SERBP1,ANKS6,SOAT1,DLG1,LPCAT1,LTBP1,ETV6,AGPAT5,SFXN1,PM20D2,USP6NL,FAM108C1,TCF3,PURG,SOS1,DCAF7,SFRS4,MTA1,SUB1,LGALS8,LRRC37A2,TMEM106B,DEPDC1B,VRK2,PDP1,GLUD1,RPL38,DPY19L1,FBXO8,BCL11B,SFPQ,TMEM135,ERGIC1,VGLL4,RSBN1L,FAM85…	Genes up-regulated in MCF7 cells (breast cancer) engineered to conditionally express LMO4 [Gene ID=8543] by a Tet Off system.	The nuclear LIM-only protein 4 (LMO4) is upregulated in breast cancer, especially estrogen receptor-negative tumors, and its overexpression in mice leads to hyperplasia and tumor formation. Here, we show that deletion of LMO4 in the mammary glands of mice leads to impaired lobuloalveolar development due to decreased epithelial cell proliferation. With the goal of discovering potential LMO4-target…	Broad Institute
DING_LUNG_CANCER_BY_MUTATION_RATE	-0.552031	1.01167	-1.15427	0.593049	0.335548	0.275229	PTPRD,MYB,SMG1,DDR1,MAST4,PRKDC,TP53,PTPRG,TYK2,IRS1,VAV1	The lung adenocarcinoma TSP (tumor sequencing project) genes mutations in which show positive correlation with the higher overall mutation rate.	Determining the genetic basis of cancer requires comprehensive analyses of large collections of histopathologically well-classified primary tumours. Here we report the results of a collaborative study to discover somatic mutations in 188 human lung adenocarcinomas. DNA sequencing of 623 genes with known or potential relationships to cancer revealed more than 1,000 somatic mutations across the sam…	Broad Institute
SNIJDERS_AMPLIFIED_IN_HEAD_AND_NECK_TUMORS	-0.55126	-0.902498	-0.264324	0.587562	0.377534	0.794235	MDM2,CDK6,PTPRD,TRAF6,BAG4,RAD1,ADAM9,UHRF2,FZD1,SKP2,PTP4A1,STIM2,TLN1,EGFR,PAK1,IL7R,JAG1,BIRC2,TACC1,FGFR1,BIRC3	Genes from the recurrent amplicons in 89 samples of oral squamous cell carcinoma (SCC).	Genomes of solid tumors are characterized by gains and losses of regions, which may contribute to tumorigenesis by altering gene expression. Often the aberrations are extensive, encompassing whole chromosome arms, which makes identification of candidate genes in these regions difficult. Here, we focused on narrow regions of gene amplification to facilitate identification of genetic pathways impor…	Broad Institute
NELSON_RESPONSE_TO_ANDROGEN_UP	-0.550582	-1.6411	0.261619	0.584372	0.107052	0.79469	HPGD,SORD,PALM2-AKAP2,AKAP12,SCD,ELOVL5,ZBTB10,DNAJB9,UGDH,VAPA,UAP1,PPAP2A,CAMKK2,CPD,PDLIM5,ELL2,SLC26A2,SEC24D,SLC38A2,STK39,B4GALT1,ABCC4,IQGAP2,RAB4A,APPBP2,PIAS1,DBI,HMGCS1,GUCY1A3,ACTN1,IDI1,KRT8,PGM3,SAT1,ACSL3,SRP19,TNFAIP8,LMAN1,HSD17B14,DCTN3,B2M,RBM10,ADRM1,MYL12A,TSC22D1,GSR,ABHD2,H1F0,SGK1,FKBP5,ID2	Genes up-regulated in LNCaP cells (prostate cancer) in response to synthetic androgen R1881 [PubChem=13766].	The human prostate gland is an important target organ of androgenic hormones. Testosterone and dihydrotestosterone interact with the androgen receptor to regulate vital aspects of prostate growth and function including cellular proliferation, differentiation, apoptosis, metabolism, and secretory activity. Our objective in this study was to characterize the temporal program of transcription that r…	Broad Institute
FINETTI_BREAST_CANCERS_KINOME_BLUE	-0.548079	-0.315784	-0.712159	0.603415	0.762862	0.503105	STK32B,IGF1R,STK39,IKBKB,GAK,NEK9,ACVR1B	Genes in the blue cluster of protein kinases distinguishing between luminal A and basal breast cancer subtypes.	Breast cancer is a heterogeneous disease made of various molecular subtypes with different prognosis. However, evolution remains difficult to predict within some subtypes, such as luminal A, and treatment is not as adapted as it should be. Refinement of prognostic classification and identification of new therapeutic targets are needed. Using oligonucleotide microarrays, we profiled 227 breast can…	Broad Institute
SEIDEN_ONCOGENESIS_BY_MET	-0.543615	0.787069	-1.81217	0.588538	0.434059	0.0745091	SLC39A6,RP6-213H19.1,CLIC4,ARHGEF12,CD46,SERBP1,HSPA4,UGDH,TMX1,SUB1,MBIP,NCKAP1,SEP15,P4HA1,PPP1CB,SLC38A2,AIDA,GBAS,CAPZA1,ADAM9,COMMD3,TAF1D,SCP2,GRSF1,RIOK3,LYPLA1,HSP90AA1,SRP72,TMEM123,PAPOLA,IPO7,HNRNPA3,HIGD1A,ACTR3,DPM1,CSDE1,HNRNPH2,GNAI3,NPM1,PTEN,SPTLC1,SC4MOL,SERP1,MMADHC,UBA2,CCT6A,PCMT1,RSL24D1,AASDHPPT,RRM1,SH3BGRL,SEC23A,COMMD8,MBNL1,RTCD1,STAT1,IFNGR1,ANXA4,TRAM1,EIF5,SERINC1,TC…	Genes changed in xenograft tumors formed by DLD-1 or DKO-4 cells (colon cancer) overexpressing MET [Gene ID=4233].	Both Ki-ras mutation and hepatocyte growth factor (HGF) receptor Met overexpression occur at high frequency in colon cancer. This study investigates the transcriptional changes induced by Ki-ras oncogene and HGF/Met signaling activation in colon cancer cell lines in vitro and in vivo. The model system used in these studies included the DLD-1 colon cancer cell line with a mutated Ki-ras allele, an…	Broad Institute
BROWNE_HCMV_INFECTION_20HR_DN	-0.543223	-2.21096	0.997315	0.588864	0.0306185	0.322368	PDE4B,RHOBTB1,RHOBTB3,PMP22,F2R,NMT2,SEPT11,IGF2BP3,NR1D2,SVIL,PTPN13,VPS41,LTBP1,SYNE1,TRAF3IP2,GBE1,TFPI,CRADD,GLRX,TRIM2,TNKS,CTGF,LPP,ATP13A3,ADD3,ACO1,DNASE1L1,CCDC22,FARP1,MGEA5,SIPA1L1,ALDH6A1,ETHE1,TRIM22,MACF1,ATP2B1,TGFBR3,RABGAP1L,KIAA0101,HMBS,TRIO,TPD52L2,TBC1D8,BUB1B,HMMR,MBNL1,ATXN10,ME3,CHMP2A,TMCO6,ACAA1,TRAM2,RRAS2,ERCC6,AKT3,NQO1,MAP3K5,VCL,REV3L,TNFRSF14,BBS4,ANXA2,CAP2,PKIG,T…	Genes down-regulated in primary fibroblast cell culture after infection with HCMV (AD169 strain) at 20 h time point that were not down-regulated at the previous time point, 18 h.	The effect of human cytomegalovirus (HCMV) infection on cellular mRNA accumulation was analyzed by gene chip technology. During a 48-h time course after infection of human diploid fibroblasts, 1,425 cellular mRNAs were found to be up-regulated or down-regulated by threefold or greater in at least two consecutive time points. Several classes of genes were prominently affected, including interferon…	Washington University
LIU_VAV3_PROSTATE_CARCINOGENESIS_DN	-0.542125	-2.36778	1.01607	0.602501	0.0454034	0.339338	RASGRP1,HDAC7,ITGB1,CTGF,HSPA5,CREM,PPT2,SYVN1,PSAT1	Selected genes up-regulated in prostate tumors developed by transgenic mice overexpressing VAV3 [Gene ID=10451] in prostate epithelium.	Our previous study revealed that Vav3 oncogene is overexpressed in human prostate cancer, activates androgen receptor (AR), and stimulates growth in prostate cancer cells. The purpose of this study is to further determine the potential role of Vav3 in prostate cancer development in genetically engineered mouse model. We generated Vav3 transgenic mice by targeted overexpression of a constitutive a…	Broad Institute
DING_LUNG_CANCER_MUTATED_SIGNIFICANTLY	-0.54201	-0.99887	-0.20504	0.59862	0.339324	0.841286	PTPRD,NRAS,APC,ATM,TP53,STK11,GNAS,EGFR,RB1,KRAS,NTRK1,NF1	The lung adenocarcinoma TSP (tumor sequencing project) genes that were found significantly mutated by at least one method.	Determining the genetic basis of cancer requires comprehensive analyses of large collections of histopathologically well-classified primary tumours. Here we report the results of a collaborative study to discover somatic mutations in 188 human lung adenocarcinomas. DNA sequencing of 623 genes with known or potential relationships to cancer revealed more than 1,000 somatic mutations across the sam…	Broad Institute
WANG_PROSTATE_CANCER_ANDROGEN_INDEPENDENT	-0.541715	-0.885615	-0.241827	0.591262	0.381545	0.810249	PECAM1,PRKAR2B,NMT2,SDC2,ALDH4A1,ZNF84,FBXO11,MYST1,TRIM33,KIAA0284,SOD2,PPP1R12A,FRAT2,USPL1,HDDC2,DCXR,DBI,AP2A2,RPL13,TOP3A,MCL1,EIF3B,PRPF19,RABGAP1L,RNF41,LTB4R,SLC4A1AP,RAB27A,CTBP2,SPCS3,WDR67,DBP,PARP2,RPL39L,BTG2,MT1P2,SGSH,JUND	Genes changed in prostate cancer: androgen independent vs androgen dependent samples.	The androgen-signaling pathway plays an important role in the development and hormonal progression of prostate cancer to the castrate-resistant stage (also called androgen-independent or hormone refractory). The Wnt pathway and beta-catenin contribute to prostate biology and pathology. Here application of Affymetrix GeneChip analysis revealed the genomic similarity of the LNCaP hollow fiber model…	Broad Institute
CHANG_POU5F1_TARGETS_UP	-0.537674	-0.966167	0.5851	0.610149	0.371273	0.579803	COL5A1,KAT2B,OPHN1,ABI1,SMARCA4,ATAD2,VASP	Genes up-regulated by POU5F1 [Gene ID=5460] in bladder cancer cell lines.	Cancer and embryonic stem cells exhibit similar behavior, including immortal, undifferentiated, and invasive activities. Here, we show that in clinical samples bladder tumors with intense expression of stem cell marker Oct-3/4 (also known as POU5F1) are associated with further disease progression, greater metastasis, and shorter cancer-related survival compared with those with moderate and low ex…	Broad Institute
TURJANSKI_MAPK1_AND_MAPK2_TARGETS	-0.537415	-0.103917	-0.849792	0.605602	0.919793	0.420144	MYB,SMAD4,SMAD1,MYC,TP53,SMAD3,SP1,ELK1,SMAD2	Examples of transcription factors whose activities are regulated by MAPK1 and MAPK3 [Gene ID=5594, 5595] phosphorylation.	The mitogen-activated protein kinases (MAPKs) are a family of serine/threonine kinases that play an essential role in signal transduction by modulating gene transcription in the nucleus in response to changes in the cellular environment. They include the extracellular signal-regulated protein kinases (ERK1 and ERK2); c-Jun N-terminal kinases (JNK1, JNK2, JNK3); p38s (p38alpha, p38beta, p38gamma, …	Broad Institute
SU_PLACENTA	-0.537057	0.0089708	-0.841745	0.61055	0.993133	0.432194	FLT1,LAGE3,GALE,ACVR2B,EGFR,HMGB3,ATF6B	Genes up-regulated specifically in human placenta.	High-throughput gene expression profiling has become an important tool for investigating transcriptional activity in a variety of biological samples. To date, the vast majority of these experiments have focused on specific biological processes and perturbations. Here, we have generated and analyzed gene expression from a set of samples spanning a broad range of biological conditions. Specifically…	Washington University
RAMASWAMY_METASTASIS_DN	-0.531737	-0.650469	-0.224371	0.599796	0.521568	0.824367	ABLIM1,ACADSB,SPA17,CHRNA5,REL,RBM5,PGK1,RANBP3,ZNF148,INPP5E,FXN,JMJD1C,DLG3,NCAPH,ZNF212,RUNX1,HNRNPF,CPM,POL3S,MYLK,SLC10A3,HLA-DPB1,VAPB,PBX2,P2RX1	Down-regulated genes in metastatic vs primary solid tumors.	Metastasis is the principal event leading to death in individuals with cancer, yet its molecular basis is poorly understood. To explore the molecular differences between human primary tumors and metastases, we compared the gene-expression profiles of adenocarcinoma metastases of multiple tumor types to unmatched primary adenocarcinomas. We found a gene-expression signature that distinguished prim…	Washington University
BONOME_OVARIAN_CANCER_SURVIVAL_OPTIMAL_DEBULKING	-0.528327	-1.44025	0.401276	0.598038	0.15184	0.688777	SOX11,FLT1,RHOBTB3,PHACTR2,MED13L,AASS,SP4,STK32B,PLAGL1,NDRG3,MYO15B,PCNX,ZNF643,SACS,BAG1,VPS41,ZNF84,ARNT,RAB11A,CUX1,CSRNP2,PSD3,ZNF780B,ISCA1,TCF3,FOXN3,ZBED4,WASF1,SLC16A10,ENDOD1,PCM1,LOC171220,TECPR2,MPP5,SFRS15,HOXA9,CHD1L,IFI16,CRY2,SEC61B,TSPO,OTUD3,ZNF529,LRP6,DOPEY1,DAAM1,SON,MCTS1,MARK4,NCOA1,ZMYM2,IQGAP2,TMED3,MTMR9,RBX1,NDUFS6,PFAS,SPTLC2,IRGQ,NSD1,MFSD9,TM2D3,CCDC109B,MYL12B,PRKD…	Genes whose expression in optimally debulked ovarian tumors is associated with survival prognosis.	Despite the existence of morphologically indistinguishable disease, patients with advanced ovarian tumors display a broad range of survival end points. We hypothesize that gene expression profiling can identify a prognostic signature accounting for these distinct clinical outcomes. To resolve survival-associated loci, gene expression profiling was completed for an extensive set of 185 (90 optimal…	Broad Institute
JIANG_HYPOXIA_NORMAL	-0.527548	-0.379125	-0.49004	0.598609	0.705142	0.624836	CTSL1,NT5E,KIAA0802,SQLE,KHDRBS3,MAGT1,AKAP12,SCD,GRB10,BNIP3,CHPT1,CAV1,KCMF1,SERBP1,UGP2,SNX4,GNPDA1,LAMC1,LOC286434,FASN,CPD,CITED2,CD9,NOL3,MOAP1,CKB,ZFP36,FBXO8,CPNE1,DHCR7,CANX,P4HA1,TRNAU1AP,RHBDD3,CECR5,ARHGEF2,ORMDL1,MDK,RNF146,FAM162A,SRRM2,SOD2,ENOSF1,XPNPEP1,ALDOC,HSPA5,TOMM20,GXYLT1,CDC42,TMEM30A,SERTAD2,BNIP3L,MAPK7,KPNB1,GRSF1,STAU1,STAMBP,DCAF6,ADD3,P4HB,CD2BP2,DDX19B,WAPAL,DDX41,…	Genes up-regulated in RPTEC cells (normal kidney) by hypoxia.	The von Hippel-Lindau tumor suppressor, pVHL, is a key player in one of the best characterized hypoxia signaling pathways, the VHL-hypoxia-inducible factor (VHL-HIF) pathway. To better understand the role of VHL in the hypoxia signaling pathways of tumor cells, we used serial analysis of gene expression (SAGE) to investigate hypoxia-regulated gene expression in renal carcinoma cells (786-0), with…	Washington University
CHEOK_RESPONSE_TO_HD_MTX_DN	-0.526047	0.882052	-1.40592	0.604641	0.388227	0.175093	ALDH5A1,ZBTB1,RALBP1,PARG,CNOT8,BNIP3L,TGIF1,MAPK1IP1L,SEC22B,FAM175B,KATNB1,CEP170,SOCS2,ARF4,AP1S2,TOB2,HIC2,NRXN2,STRAP,NUP98,H3F3B	Genes specifically down-regulated in pediatric acute lymphoblastic leukemia (ALL) patients by high-dose methotrexate (HDMTX) [PubChem=4112].	To elucidate the genomics of cellular responses to cancer treatment, we analyzed the expression of over 9,600 human genes in acute lymphoblastic leukemia cells before and after in vivo treatment with methotrexate and mercaptopurine given alone or in combination. Based on changes in gene expression, we identified 124 genes that accurately discriminated among the four treatments. Discriminating gen…	Broad Institute
BERTUCCI_INVASIVE_CARCINOMA_DUCTAL_VS_LOBULAR_DN	-0.525487	-0.834641	-0.357865	0.608818	0.420226	0.72666	PECAM1,F2R,CAV1,ERG,FOXN3,PIK3CD,CCDC82,MARCH7,TXNIP,RPL31,TGFBR2,MFAP4,POU2F2	Genes down-regulated in the invasive ductal carcinoma (IDC) compared to the invasive lobular carcinoma (ILC), the two major pathological types of breast cancer.	Invasive ductal carcinomas (IDCs) and invasive lobular carcinomas (ILCs) are the two major pathological types of breast cancer. Epidemiological and histoclinical data suggest biological differences, but little is known about the molecular alterations involved in ILCs. We undertook a comparative large-scale study by both array-compared genomic hybridization and cDNA microarray of a set of 50 breas…	Broad Institute
LANDIS_ERBB2_BREAST_TUMORS_324_UP	-0.518623	-1.88666	0.563202	0.605256	0.0623262	0.574652	CHMP2B,B4GALT6,XBP1,PITPNC1,ACSL4,AKAP12,ITPR2,FAM134B,SLAIN1,SHROOM3,NUCB2,FLNB,LRRFIP1,DSG2,ERRFI1,DDX6,NDST1,LXN,CD9,ELL2,CRADD,ETNK1,STRBP,PERP,INPPL1,SOX4,LITAF,STK39,ENAH,ALDOC,UNC119B,RAB18,TMED3,CSRP1,MOBKL1A,FUT8,LMO4,LIG3,GOLPH3,PAPSS1,CTSC,RCN2,TRAF4,BAG2,PTK7,FOLR1,SERINC3,RAB10,LSR,APOA1BP,FGD1,ST3GAL5,CMAS,DAP,DUSP6,RNF149,EZR,SOCS2,KRT8,WSB2,DOK1,WNK2,SERP1,ZC3H15,SRP19,PTPN2,LMAN1…	The 324 genes identified by two analytical methods as changed in the mammary tumors induced by transgenic expression of ERBB2 [Gene ID=2064].	Upregulation of HER2/ErbB2/Neu occurs in 15-30% of human breast cancers and correlates with poor prognosis. Identification of ErbB2/Neu transcriptional targets should facilitate development of novel therapeutic approaches. Development of breast cancer is a multistep process; thus, to identify the transcriptomes associated with different stages of progression of tumorigenesis, we compared expressi…	Broad Institute
BLALOCK_ALZHEIMERS_DISEASE_INCIPIENT_DN	-0.514835	0.383386	-0.894812	0.607631	0.702124	0.372709	PCP4,RPE,ARHGEF4,ALDH2,FAM69A,UROS,TTC3,SERBP1,PCNT,HSPH1,DDX5,FHL1,MGA,CD59,LGALS8,CAMKK2,APC,RPL38,MED17,PAFAH1B1,GLRX,RANBP2,GLUL,PANX1,HSP90AB1,CSNK1G3,PIP5K1C,RSU1,BAI2,AHSA1,HSPA5,TRO,COX7C,DNAJA1,TOP1,TUBG2,ACAD8,PGS1,FKBP1B,HSP90AA1,DRAP1,CEPT1,UTP18,KIF1B,IPO7,CCT4,SLC25A6,MRPL15,ZNF207,RGS14,MAP2K4,COPS5,CUL2,SUPT7L,GNAS,CCT2,ELMO2,ACTN1,CACYBP,ATIC,SDHA,DENND4A,PDHA1,UBP1,VAMP1,NDUFB3,…	Genes down-regulated in patients at the incipient stage of Alzheimer's disease.	The pathogenesis of incipient Alzheimer's disease (AD) has been resistant to analysis because of the complexity of AD and the overlap of its early-stage markers with normal aging. Gene microarrays provide new tools for addressing complexity because they allow overviews of the simultaneous activity of multiple cellular pathways. However, microarray data interpretation is often hindered by low stat…	Washington University
BOYAULT_LIVER_CANCER_SUBCLASS_G1_UP	-0.511458	-1.59471	0.352164	0.610574	0.115097	0.72573	TNFSF4,KDM5B,NRXN3,USP34,TTC3,FNBP1,MYO5C,SMG7,IKBKAP,DDR1,SREBF2,KLHL23,SFRS12IP1,IDUA,SPINT2,TPR,RABIF,PRPF4B,TIA1,SMARCC1,ZNF165,B4GALT3,PAIP1,GPR56,MAP4K4,SEPHS1,POGZ,HNRNPA0,ZNF468,SFI1,DHRS7,NCOA3,KCTD3,ZNF83,TAX1BP3,EDEM3,MPZL1,NAP1L1,NTAN1,ATP5G2,ZNF143,ZSCAN18,KIAA0528,DNAJC9,MEX3D,BRD3,RPA1,SETDB1,HOOK2,MAPK13,ATP2B1,RBM9,MARCH3,RBM8A,EPHB4,UBXN7,HIC2,CRNKL1,ABCC10,TTLL4,ZNF551,STT3A,PI…	Up-regulated genes in hepatocellular carcinoma (HCC) subclass G1, defined by unsupervised clustering	Hepatocellular carcinomas (HCCs) are a heterogeneous group of tumors that differ in risk factors and genetic alterations. We further investigated transcriptome-genotype-phenotype correlations in HCC. Global transcriptome analyses were performed on 57 HCCs and 3 hepatocellular adenomas and validated by quantitative RT-PCR using 63 additional HCCs. We determined loss of heterozygosity, gene mutatio…	Broad Institute
RIZKI_TUMOR_INVASIVENESS_2D_UP	-0.506751	0.281973	-0.91829	0.615183	0.779455	0.364112	TMEFF1,SLC39A6,PECI,EIF4A2,TUBGCP3,CYP27B1,ACTL6A,LSS,SMARCE1,ABCD4,AMD1,CD24,NBN,SPTAN1,GUCY1A3,GPKOW,CAD,LSM7,SPHK2,IDI1,SRRM1,TGFBR3,UBA1,DCTN1,DPM2,ACVR1,MLLT6,TAOK2,NFATC3,NQO2,TAF12,ACOT8,GNA11,TAF10,DPP3,HMGCL,STARD3,REV3L,H3F3B,BTG3	Genes up-regulated in monolayer (2D) cultures of preinvasive (S3-C) vs invasive (T4-2) breast cancer cells.	A crucial step in human breast cancer progression is the acquisition of invasiveness. There is a distinct lack of human cell culture models to study the transition from preinvasive to invasive phenotype as it may occur &quot;spontaneously&quot; in vivo. To delineate molecular alterations important for this transition, we isolated human breast epithelial cell lines that showed partial loss of tiss…	Broad Institute
IIZUKA_LIVER_CANCER_PROGRESSION_G2_G3_UP	-0.505453	-0.418512	-0.411774	0.623215	0.683628	0.688414	PGRMC1,BNIP3,PPM1A,TMED2,FOXN3,RAPGEF2,SDHD,SCML2,HADH,KDELR2,FERMT2,ACSL1	Genes up-regulated during transition from G2 (moderately differentiated tumor, infected with HCV) to G3 (poorly differentiated tumor, infected with HCV) in the development of hepatocellular carcinoma.	Using high-density oligonucleotide array, we comprehensively analyzed expression levels of 12600 genes in 50 hepatocellular carcinoma (HCC) samples with positive hepatitis C virus (HCV) serology (well (G1), moderately (G2), and poorly (G3) differentiated tumors) and 11 non-tumorous livers (L1 and L0) with and without HCV infection. We searched for discriminatory genes of transition (L0 vs. L1, L1…	Broad Institute
HOFFMANN_IMMATURE_TO_MATURE_B_LYMPHOCYTE_UP	-0.503544	-0.381099	-0.528865	0.621896	0.708474	0.604637	GIMAP4,SELL,PACS1,ARRB1,IBTK,CUX2,JAK2,ENTPD6,FAM102A,FXYD5,OXA1L,CIITA,PBX3,BCL2,NEU1,FCGRT	Genes up-regulated during differentiation of immature to mature B lymphocyte.	Gene expression profiles of five consecutive stages of mouse B cell development were generated with high-density oligonucleotide arrays from as few as 2 x 10(4) ex vivo isolated and flow-cytometrically purified cells. Between 2.8% and 6.8% of all genes change on differentiation from one cellular stage to the next by at least twofold. The entire pathway involves differential expression of 10.7% of…	Broad Institute
MARSON_FOXP3_TARGETS_STIMULATED_DN	-0.500451	0.217188	-1.03886	0.634581	0.835259	0.338911	TEC,DNTT,DNAJB4,CPEB2,PLIN2,FOXO3,LTB	Genes with promoters bound by FOXP3 [Gene ID=50943], dependent on it, and changed in hybridoma cells stimulated by PMA [PubChem=4792] and ionomycin [PubChem=3733].	Foxp3+CD4+CD25+ regulatory T (T(reg)) cells are essential for the prevention of autoimmunity. T(reg) cells have an attenuated cytokine response to T-cell receptor stimulation, and can suppress the proliferation and effector function of neighbouring T cells. The forkhead transcription factor Foxp3 (forkhead box P3) is selectively expressed in T(reg) cells, is required for T(reg) development and fu…	Broad Institute
MCMURRAY_TP53_HRAS_COOPERATION_RESPONSE_DN	-0.498248	-1.586	0.412993	0.622665	0.125308	0.683132	DGKA,ABCA1,ATP8A1,MMP15,DFFB,DAPK1,SBK1,NBEA,SATB1,RAB40B,BBS7,PERP,ABAT,IGFBP2,MAN2B1,JAG2,COL9A3,RB1,CD55,MPP7,LASS4,GCA,SLC27A3,PMAIP1,ARHGAP24,ID2	Down-regulated 'cooperation response genes': responded synergystically to the combination of mutant TP53 [Gene ID=7157] and HRAS [Gene ID=3265] in YAMC cells (colon).	Understanding the molecular underpinnings of cancer is of critical importance to the development of targeted intervention strategies. Identification of such targets, however, is notoriously difficult and unpredictable. Malignant cell transformation requires the cooperation of a few oncogenic mutations that cause substantial reorganization of many cell features and induce complex changes in gene e…	Broad Institute
KORKOLA_SEMINOMA_UP	-0.497708	0.0110091	-0.799655	0.62322	0.991307	0.431754	CREBL2,TSPAN9,CD9,LOC171220,ARHGDIB,SPSB2,LRP6,FAM60A,TEAD4,NOP2,TULP3,EMG1,NDUFA9,GOLT1B,VAMP1,PHC1,RECQL,ERC1,PHB2,TPI1,ITFG2,COPS7A,ENO2,SLC2A3,PTPN6	Genes from the 12p region that were up-regulated in seminoma tumors compared to normal testis.	Adult male germ cell tumors (GCTs) comprise distinct groups: seminomas and nonseminomas, which include pluripotent embryonal carcinomas as well as other histologic subtypes exhibiting various stages of differentiation. Almost all GCTs show 12p gain, but the target genes have not been clearly defined. To identify 12p target genes, we examined Affymetrix (Santa Clara, CA) U133A+B microarray ( appro…	Broad Institute
LUI_THYROID_CANCER_PAX8_PPARG_DN	-0.497395	-0.815827	-0.133529	0.622794	0.421485	0.89473	TRIB1,SKP1,RAP1GAP,HSPA8,HSP90AB1,LITAF,SFRS3,TMBIM6,HINT1,UBE2E3,DNAJA1,RTN4,RPS2,ETHE1,PSMD8,ERGIC3,FKBP1A,RAN,PPT1,AKR1B1,BLVRB,YWHAZ,ITM2B,ATXN10,B2M,EIF5,SARS,TMEM109,CD74	Top genes distinguishing between follicular thyroid carcinoma (FTC) samples by the presence or absence of the PAX8-PPARG [Gene ID=7849, 5468] fusion protein.	The demonstration of the PAX8-PPAR(gamma) fusion oncogene in a subset of follicular thyroid tumors provides a new and promising starting point to dissect the molecular genetic events involved in the development of this tumor form. In the present study, we compared the gene expression profiles of follicular thyroid carcinomas (FTCs) bearing a PAX8-PPAR(gamma) fusion against FTCs that lack this fus…	Broad Institute
BARRIER_CANCER_RELAPSE_TUMOR_SAMPLE_DN	-0.490866	2.27799	-0.971018	0.644305	0.0717181	0.376136	MAN2A2,REST,FOXO4,UBQLN4,UNC45A,KIAA0467	Down-regulated genes in tumor samples from colon cancer patients who developed recurrence of the disease.	This study assessed the possibility to build a prognosis predictor, based on microarray gene expression measures, in stage II and III colon cancer patients. Tumour (T) and non-neoplastic mucosa (NM) mRNA samples from 18 patients (nine with a recurrence, nine with no recurrence) were profiled using the Affymetrix HGU133A GeneChip. The k-nearest neighbour method was used for prognosis prediction us…	Broad Institute
TOMLINS_PROSTATE_CANCER_DN	-0.486924	0.231589	-0.703165	0.631882	0.819333	0.49048	PCP4,PMP22,AKAP12,SVIL,FHL1,ATP2B4,GAS1,LPIN1,MYLK,SEC23A,HMGN4,TPM2,SGCE,VCL,CYLD,GSN,BTG3,CALM1,TACC1,SMTN	Genes down-regulated in prostate cancer vs benign prostate tissue, based on a meta-analysis of five gene expression profiling studies.	Despite efforts to profile prostate cancer, the genetic alterations and biological processes that correlate with the observed histological progression are unclear. Using laser-capture microdissection to isolate 101 cell populations, we have profiled prostate cancer progression from benign epithelium to metastatic disease. By analyzing expression signatures in the context of over 14,000 'molecular…	Broad Institute
RODWELL_AGING_KIDNEY_NO_BLOOD_UP	-0.485171	-1.33514	0.423938	0.629448	0.187234	0.673235	PROM1,DRAM1,COL5A1,HOMER3,CKAP4,UBE2Z,TXNDC5,RGS1,PAM,FSCN1,RPS10,PXDN,SERPINE2,SERPING1,FHL1,TFPI,RFTN1,CALU,FEZ2,TMED3,SLC46A3,PPP1R14B,ATHL1,GPR56,P4HB,PLOD3,MFGE8,ITPR3,MAP4,DEGS1,PRUNE,TBCB,AEBP1,HEXB,VARS,RPN2,CRELD2,SPON1,SYMPK,RAD54L,B3GAT3,AATF,STS,PDIA4,ARHGAP1,MIOS,COL1A1,DPP3,MSR1,RPS27L,ASNS,SMPD2,CYFIP1,ANXA2,PLK2,ITM2C,TPM1	Genes whose expression increases with age in normal kidney, excluding those with higher expression in blood.	In this study, we found 985 genes that change expression in the cortex and the medulla of the kidney with age. Some of the genes whose transcripts increase in abundance with age are known to be specifically expressed in immune cells, suggesting that immune surveillance or inflammation increases with age. The age-regulated genes show a similar aging profile in the cortex and the medulla, suggestin…	Washington University
DAVICIONI_RHABDOMYOSARCOMA_PAX_FOXO1_FUSION_UP	-0.484302	-1.27318	0.337018	0.631188	0.211348	0.738116	CXCR7,FAM3C,PRKAR2B,TMEFF1,POU4F1,TBC1D9,FAM69A,JAKMIP2,ITPKB,CD9,PELI1,ARRB1,RWDD3,ABAT,ACAT2,PPP1R14B,SKP2,CXCR4,TMX4,NTAN1,GADD45A,ASS1,ZNF395,MMD,HDAC5,TNFAIP3,NUP93,TCF7L2,ADAM10,CARHSP1,OSTF1,ANK2,VAV3,JUN,FAM49A,MN1	Genes up-regulated in RMS cells (rhabdomyosarcoma) expressing PAX3 or PAX7 fusions with FOXO1 [Gene ID=5077, 5081, 2308] compared to the fusion negative cell lines.	Alveolar rhabdomyosarcomas (ARMS) are aggressive soft-tissue sarcomas affecting children and young adults. Most ARMS tumors express the PAX3-FKHR or PAX7-FKHR (PAX-FKHR) fusion genes resulting from the t(2;13) or t(1;13) chromosomal translocations, respectively. However, up to 25% of ARMS tumors are fusion negative, making it unclear whether ARMS represent a single disease or multiple clinical an…	Broad Institute
[truncated: 1,672 more rows]
