# Supplementary material for: The Leukemia-Specific Fusion Gene ETV6/RUNX1 Perturbs Distinct Key Biological Functions Primarily by Gene Repression
Source: PLoS One. 2011 Oct 20;6(10):e26348. doi: 10.1371/journal.pone.0026348 (PMC3197637; doi:10.1371/journal.pone.0026348)
Supplement: Table S6 — All 5.119 probe sets that passed quality filters that were present on both, the HGU-133-PLUS2 arrays from our E/R KD experiments and E/R -positive vs. E/R -negative primary BCP ALL (from Ross et al. [8] ; HGU-133-A arrays). Columns 1, 2: Gene symbol (column 1) and Probe set (column 2) identifiers; columns 3, 4: log2-fold change values (column 3) and P-values (column 4) for the mean value of the E/R KD; columns 5, 6: log2-fold change values (column 5) and P-values (column 6) for E/R-positive vs. E/R-negative primary BCP ALL. Mean log2-fold change and P-values were calculated as described in the M&M section. (XLS) [file pone.0026348.s008.xls]

## Sheet: TableS4.all.esetnsF.meanFilt.th
Probe set	Entrez Gene ID	Log2-FC E/R KD mean	P-value E/R KD mean	Log2-FC E/R+ vs. E/R- ALL	P-value E/R+ vs. E/R- ALL
PDE4B	5142	-2.79163	0.00147501	0.776928	0.00462191
RPS6	6194	2.66719	0.00147501	-0.0982029	0.546312
SPIB	6689	2.59664	0.00107201	-1.83161	1.69486e-06
MS4A1	931	2.57697	0.00603083	-0.485926	0.392497
TRAC	28755	2.27762	0.00147501	-1.02977	0.0073439
NPY	4852	2.10606	0.00163825	1.42376	0.00189103
PECAM1	5175	-2.03973	0.00193862	0.285028	0.408444
LST1	7940	1.72114	0.00590159	1.75368	2.42857e-06
ID2	3398	1.69881	0.00446848	1.04522	0.00321616
GIMAP4	55303	-1.63599	0.015516	1.13548	8.15091e-07
BMP2	650	-1.63436	0.0170555	1.53475	2.87601e-08
DCHS1	8642	-1.60332	0.00593127	1.17934	6.99456e-07
CD72	971	1.58401	0.00160096	-0.804131	0.00158807
SEMA6A	57556	-1.56424	0.003272	1.95335	6.25619e-19
DDIT4	54541	1.56122	0.00426408	-1.36971	4.71127e-06
LYN	4067	1.56112	0.00147501	-1.25918	1.50658e-05
PTPRCAP	5790	1.55867	0.0034457	-0.180058	0.380718
PROM1	8842	-1.55719	0.00147501	0.0860409	0.89567
IFITM1	8519	1.45733	0.00711415	-0.615643	0.168915
ABLIM1	3983	-1.45215	0.0247552	-0.56221	0.0816198
S100A4	6275	1.45213	0.00972129	-1.79875	2.63894e-07
ARHGEF10	9639	1.44378	0.00480489	-0.315437	0.239363
MN1	4330	1.41331	0.00147501	0.612922	0.045039
EMP3	2014	1.41246	0.00207707	-0.882182	0.00844384
PPP1R16B	26051	1.3932	0.00426408	0.879154	1.14161e-05
ICAM1	3383	1.37978	0.005689	0.0908302	0.498258
POU2F2	5452	1.37713	0.00426408	-0.0817321	0.294296
CACNA1A	773	1.35445	0.003272	0.93472	5.74778e-05
ITGB2	3689	1.30866	0.00572323	-1.34596	6.09589e-06
PSD4	23550	1.30483	0.00256371	-0.34769	0.000464907
CDKN2D	1032	1.28784	0.0193599	-1.02319	5.02871e-09
CCDC69	26112	1.25454	0.00426408	-1.50396	2.93751e-10
EXOSC4	54512	1.24906	0.00593127	0.0392714	0.814404
DENND2D	79961	1.23843	0.0116178	0.0597881	0.850853
IGFBP7	3490	-1.23666	0.00147501	-2.43995	3.71869e-08
TMC6	11322	1.22401	0.0152494	0.3097	0.0672481
SCARB2	950	-1.2071	0.00227671	0.458764	0.0136629
SUCLG2	8801	1.20678	0.0227725	-0.184893	0.56093
DRAM1	55332	-1.16287	0.00187689	2.28311	4.1528e-25
PKIG	11142	1.16175	0.00426408	-1.42775	7.95541e-08
GIMAP6	474344	-1.16174	0.0575051	1.05168	1.95982e-05
CHMP2B	25978	-1.15139	0.00465171	-0.0178137	0.919301
NT5E	4907	-1.1409	0.00256371	0.577229	0.219856
TNFRSF10B	8795	1.12903	0.00403895	0.921874	7.47194e-05
IGL@	3535	1.1285	0.00613726	0.26263	0.606542
RIMS3	9783	1.12391	0.00426408	-1.18216	0.00124772
MDM2	4193	-1.11494	0.00187689	0.557908	0.00121987
DDX60	55601	1.10972	0.00426408	0.0651074	0.786531
LGALS1	3956	1.10954	0.0129036	-2.00044	4.41527e-06
RALB	5899	1.09778	0.00199675	0.0575908	0.726381
TRIB1	10221	-1.09133	0.00472921	1.11491	3.37965e-09
HBS1L	10767	-1.07884	0.00403895	0.0901419	0.768348
SIDT1	54847	-1.06326	0.00811764	0.919673	2.11998e-09
RMND5B	64777	1.05646	0.0141962	-0.212238	0.0161862
CDKN1A	1026	1.05342	0.00403895	-0.555214	0.0199136
ADCY7	113	1.05272	0.00819404	-1.18964	7.55345e-07
GAB1	2549	-1.05084	0.00187689	1.22692	4.14461e-09
LILRB1	10859	1.03334	0.00451341	-0.147009	0.287138
TSC22D3	1831	1.03223	0.00936097	-0.531172	0.0708989
ABCF2	10061	1.03202	0.0271667	-0.252994	0.0966072
KIAA0802	23255	-1.03139	0.0642073	-0.851383	0.0028404
INPP5D	3635	-1.02529	0.0209849	0.368758	0.0255116
NAB1	4664	-1.0091	0.0423181	-0.115927	0.451392
FRMD4B	23150	-1.00041	0.0631576	-0.115596	0.771322
KBTBD11	9920	0.9952	0.00187689	-0.555609	0.0167995
CALHM2	51063	0.993253	0.00480489	-1.08962	1.01553e-07
TGFB1	7040	0.990611	0.0045013	-0.00567088	0.987387
PIK3C2B	5287	0.984422	0.00603083	0.668809	0.00340249
PDLIM2	64236	0.963845	0.00426408	0.0414251	0.847299
ANGPTL2	23452	0.955314	0.0149411	1.37228	2.96647e-11
CCL5	6352	0.953883	0.0326149	0.0984501	0.693996
RWDD2B	10069	0.951045	0.00811764	-0.101582	0.209781
LPXN	9404	0.949152	0.00717733	-1.54502	7.36131e-10
PCCA	5095	-0.939594	0.00340739	1.37525	6.30346e-16
MPO	4353	0.934321	0.0483486	-0.480856	0.383581
FAM49A	81553	0.926127	0.00903415	0.24145	0.393744
HIST2H2BE	8349	-0.91398	0.0193599	0.941236	0.00110224
FYB	2533	-0.911373	0.0116968	2.47747	3.94762e-24
SLC30A1	7779	0.908932	0.0153951	0.200739	0.236467
CXCR7	57007	-0.906437	0.015516	1.18756	3.12044e-19
DENND3	22898	0.903177	0.00669303	0.148845	0.681921
PLP2	5355	0.900485	0.0393757	-1.47485	6.29704e-10
EPHA7	2045	0.890739	0.0400162	0.94157	5.60082e-07
FKBP5	2289	0.890244	0.0275943	-0.953726	0.00359987
CD48	962	0.889461	0.0332691	-0.80686	0.003253
RPE	6120	-0.884357	0.00465171	-0.0500854	0.656843
ODZ4	26011	-0.875114	0.00751038	0.485834	0.0127607
ST3GAL6	10402	-0.868623	0.0417253	0.735158	0.00045158
CHST12	55501	0.858766	0.0393757	-0.720177	1.77932e-05
FAM53B	9679	0.858206	0.0117653	-1.06895	4.33826e-08
SQLE	6713	-0.857996	0.0332859	-0.121226	0.58913
JUN	3725	0.856017	0.172158	-0.441262	0.173283
IFI30	10437	0.850504	0.0203199	-0.547959	0.0282921
FCGRT	2217	0.849677	0.00756552	1.16782	5.68307e-09
PPP1R15A	23645	0.83972	0.0227543	0.0425069	0.90616
SOX11	6664	-0.839426	0.010732	2.38501	1.43035e-11
FAIM3	9214	-0.839095	0.0227725	0.74359	0.0113663
ITGA4	3676	0.825114	0.00340739	-1.08198	1.67677e-05
RAC2	5880	0.824351	0.0342247	-0.530526	0.0127607
PVRIG	79037	-0.822216	0.0466163	1.19533	1.70506e-07
HCK	3055	0.816381	0.0185523	0.760408	0.023373
ARHGEF4	50649	-0.812464	0.00801609	3.3157	1.11605e-57
E2F5	1875	-0.812114	0.00819404	0.684631	6.27126e-05
S100A13	6284	0.811706	0.00623663	-0.746078	0.000372755
IGF2BP2	10644	-0.811582	0.0571603	-0.61995	0.0356078
COL5A1	1289	-0.805803	0.0837736	1.64581	8.8534e-09
SMAD7	4092	0.804844	0.00489863	0.446526	0.0991554
RGS19	10287	0.799392	0.00492137	0.0180227	0.94187
DGKA	1606	-0.798981	0.0238669	0.109919	0.665782
AMPD3	272	0.798468	0.00426408	-0.33566	0.041049
FAM3C	10447	-0.79239	0.0679917	-0.415861	0.107028
CLIC1	1192	0.791521	0.021366	-0.0921462	0.57097
IER2	9592	0.791364	0.00561551	0.394576	0.0374654
TLE4	7091	-0.786533	0.0334159	0.206702	0.50526
IMPA2	3613	-0.776388	0.0044863	-1.05098	8.92111e-07
TBC1D4	9882	-0.771129	0.00356163	-0.972465	0.000100328
SH2B3	10019	0.770846	0.00496009	-0.234157	0.204361
PPP2R2D	55844	0.768936	0.084672	-0.0240543	0.71033
PCDH9	5101	-0.767272	0.00943529	1.68395	3.33656e-05
GNAI1	2770	-0.763275	0.00857461	-0.880907	0.000290087
TNFSF4	7292	-0.760607	0.00426408	0.553259	0.166385
PTPRC	5788	0.75519	0.0226718	-0.372597	0.383133
KHDRBS3	10656	-0.750921	0.00403895	2.04067	1.70916e-14
APOLD1	81575	0.750806	0.0116178	-0.728607	9.76913e-05
BCL3	602	0.750753	0.0103572	0.241326	0.037024
GADD45B	4616	0.749574	0.0623816	0.165922	0.493577
PRKAR2B	5577	-0.741367	0.00426408	0.33804	0.21509
ABCA1	19	-0.740219	0.13946	0.403742	0.161434
SEC24A	10802	-0.733751	0.0109601	0.0273784	0.791382
CLIP2	7461	0.733427	0.00465171	0.148089	0.658908
CSK	1445	0.732826	0.00531838	0.17124	0.264562
ALOX5	240	0.731538	0.0296565	3.29449	1.19615e-18
RNF24	11237	-0.727304	0.0205674	-0.333885	0.0308832
ZMAT3	64393	0.726973	0.0332859	-1.26893	7.01123e-09
MRPS28	28957	-0.725158	0.00695803	-0.457423	0.00320679
B4GALT6	9331	-0.723827	0.00426408	1.68057	4.82763e-14
KLF6	1316	0.723667	0.0246277	-1.24354	0.00016939
OPN3	23596	-0.723317	0.012061	0.000370513	0.999214
TRAF5	7188	-0.720552	0.0413016	1.45555	5.02171e-09
FAM108B1	51104	-0.720482	0.0283435	0.197946	0.389379
SELL	6402	-0.719713	0.00451341	0.743414	0.0899487
SLC39A6	25800	-0.718939	0.0283435	-0.204469	0.288091
ITM2C	81618	0.716877	0.00599246	-1.58545	8.48307e-09
RASSF2	9770	0.716684	0.00786614	-0.252482	0.28305
TTC28	23331	-0.712131	0.051155	1.17833	1.68321e-06
SGK1	6446	0.71016	0.0206361	-0.472528	0.0253391
XBP1	7494	-0.709609	0.0633127	0.046865	0.875922
POU4F1	5457	-0.707239	0.0306336	1.31335	0.00576548
CORO1A	11151	0.705775	0.0151306	-0.97649	3.00476e-05
LAT2	7462	0.70544	0.017859	-1.22965	1.29402e-05
CREBL2	1389	-0.704857	0.0484077	-0.360142	0.000513774
RPS6KA1	6195	0.704616	0.00985727	-0.854277	6.92739e-09
COX15	1355	-0.700374	0.0117147	-0.398161	0.000352193
METTL9	51108	-0.697778	0.018057	0.280404	0.00317452
PTPRK	5796	-0.697101	0.00489863	4.35337	5.06301e-29
MAP4K2	5871	0.697001	0.0336006	0.437078	0.00131883
ATP8A1	10396	-0.696569	0.00561551	-1.26249	1.03873e-12
PIK3C3	5289	-0.694138	0.0067534	1.92018	1.57762e-22
SIGLEC15	284266	0.692199	0.00480489	0.818934	9.10096e-06
ARHGAP25	9938	0.6879	0.0053559	0.348372	0.0971191
PSME4	23198	-0.686745	0.153787	0.51489	0.000263221
MT1X	4501	0.686443	0.0230357	-1.4443	3.0738e-07
IQSEC1	9922	0.685789	0.00840858	-0.984473	4.88742e-06
VPS37C	55048	0.684921	0.020881	-0.180437	0.0131351
ATP10A	57194	-0.683965	0.0399023	-0.183022	0.441175
INSIG1	3638	-0.678779	0.0568952	-0.00117999	0.995561
PPM1F	9647	0.677118	0.0131559	-0.799444	1.27165e-05
MAGT1	84061	-0.676773	0.0303806	-0.0484027	0.788443
JUND	3727	0.675132	0.0286283	-0.53376	0.0266646
ORAI2	80228	-0.67513	0.0109601	0.21781	0.18746
CD58	965	-0.672439	0.0274544	-0.00700348	0.982029
DSTN	11034	-0.671615	0.00709711	-0.373658	0.302463
ATRX	546	-0.669475	0.0327123	0.294823	0.0370714
GTF2A2	2958	0.669114	0.0100357	-0.434349	5.9421e-05
RAB4B	53916	0.668284	0.0116968	0.0128626	0.864705
PLEK	5341	0.665897	0.114252	-0.206944	0.50632
NDFIP1	80762	-0.660037	0.0482047	0.983032	1.45959e-05
PPFIBP1	8496	0.659031	0.117552	-0.287889	0.121142
SFRS11	9295	0.658937	0.0568952	0.300806	0.0632136
SORD	6652	-0.655864	0.0596158	-1.38588	3.83153e-13
RBCK1	10616	0.655097	0.00821531	0.451698	0.00264031
CTSS	1520	0.6495	0.0137484	-0.633149	0.00133772
EGLN1	54583	-0.647674	0.0514759	0.259935	0.0449097
ALOX5AP	241	0.646597	0.023424	0.83041	0.0366277
LRRC8B	23507	-0.646444	0.0132144	0.160999	0.295215
ZNF432	9668	-0.646443	0.0652995	0.071047	0.645205
GPR65	8477	0.646135	0.0132992	-0.657003	0.000159125
SCARB1	949	-0.644499	0.0281789	1.28125	1.38596e-15
KIF21B	23046	0.643105	0.0103572	-0.262517	0.045039
SH3TC1	54436	0.637833	0.165452	0.922602	0.000740569
H1F0	3005	0.637798	0.0748648	2.58716	5.42495e-15
PALM2-AKAP2	445815	-0.63755	0.0180652	-0.215048	0.513881
MKNK2	2872	0.635855	0.0103833	0.428544	0.0033336
LRMP	4033	-0.634266	0.121425	-2.3268	5.35488e-15
RAB1A	5861	-0.631852	0.0103572	0.504822	0.000726563
FBN2	2201	-0.631117	0.0614737	2.29698	6.74322e-28
PID1	55022	-0.629392	0.0736991	1.14913	2.88767e-09
WSB1	26118	-0.629154	0.177138	1.06696	1.99176e-10
PDXK	8566	0.6291	0.0166916	-0.72083	6.58486e-06
MED14	9282	0.627594	0.00599246	-0.401874	0.00112346
PRKRA	8575	-0.624716	0.0911489	-0.315362	0.0353144
RP6-213H19.1	51765	-0.624595	0.109786	0.296363	0.0500155
RCAN1	1827	-0.624043	0.087933	-0.21798	0.595688
LTB	4050	0.623733	0.0454372	2.63719	1.68191e-10
OPTN	10133	0.620949	0.110562	0.207569	0.247032
FCHO1	23149	0.618492	0.0205256	-0.375547	0.00344551
NMT2	9397	-0.615604	0.0999019	1.03286	2.11646e-13
SLC35E3	55508	-0.615548	0.00827898	1.66537	1.57311e-11
MT1P2	645745	0.614801	0.0434289	-0.768949	1.18257e-06
HIST1H2AC	8334	0.614427	0.0858071	0.127976	0.79359
HAP1	9001	-0.614349	0.0575076	1.29569	3.22551e-36
TFEB	7942	0.613324	0.0142165	-0.393472	0.00131154
RBPJ	3516	-0.612804	0.148577	-0.274592	0.088797
BMP2K	55589	-0.611273	0.017065	0.210094	0.211631
KDM5B	10765	-0.611212	0.0102116	0.519842	0.107458
PECI	10455	-0.610014	0.00820343	0.00325354	0.987387
SIDT2	51092	0.609408	0.0159961	-0.837252	1.69486e-06
MAP7D3	79649	-0.606127	0.0369383	0.34256	0.000114626
ZBTB48	3104	0.605578	0.144762	0.129085	0.322801
CASD1	64921	-0.604857	0.0103572	0.359547	0.0354894
OTUB1	55611	-0.60331	0.136106	-0.153165	0.220482
ST6GALNAC4	27090	0.603266	0.0261387	-0.163392	0.436625
SLC15A2	6565	-0.602543	0.0374395	-0.827006	0.00019068
KLHL24	54800	-0.602384	0.0544925	0.278299	0.0778061
VAV3	10451	0.6005	0.102218	0.00840138	0.978576
LCK	3932	-0.599694	0.050324	0.62544	0.0626975
JUNB	3726	0.599524	0.0501131	-0.738627	0.00111617
MED13L	23389	-0.599273	0.0227543	-0.301811	0.222794
MYO10	4651	-0.598525	0.202489	2.81793	1.74771e-24
CYTL1	54360	-0.598246	0.0518509	-0.444404	0.286076
MT2A	4502	0.596891	0.0116178	-0.779243	1.87046e-06
HS2ST1	9653	-0.596588	0.142171	0.0778752	0.685714
GRN	2896	0.596031	0.0063586	-0.427244	0.00426763
RBM38	55544	0.595847	0.0190886	-0.0623106	0.809888
ELF4	2000	0.594852	0.0125792	-0.232713	0.338118
LCP2	3937	0.593569	0.00989157	-0.15278	0.455993
FTH1	2495	0.593562	0.00695761	0.634505	0.000755197
ANXA2	302	0.593117	0.0243765	-2.00858	4.2272e-11
LEF1	51176	-0.592936	0.00989157	-0.106996	0.782309
HTATIP2	10553	0.589925	0.082396	-0.283846	0.115517
CCNJ	54619	-0.588654	0.0370837	-0.115684	0.480944
ATP9A	10079	0.587104	0.100094	0.75995	0.00596319
RAP1GAP2	23108	0.584917	0.0132992	-0.32168	0.145508
CDC42EP3	10602	0.582443	0.266801	-0.731749	0.0366408
GUCY1B3	2983	0.580953	0.0575051	0.81335	6.70781e-05
SYPL1	6856	0.580169	0.0168261	0.4376	0.0352106
CNOT2	4848	-0.580119	0.0420549	0.398658	0.00565287
PITPNC1	26207	-0.578693	0.0856125	-0.551617	0.000200045
TJP2	9414	-0.578543	0.123718	-1.30102	5.59701e-06
PARP8	79668	0.578404	0.0399172	-0.151584	0.559698
CAST	831	0.577966	0.0336848	-1.1943	5.31884e-07
CD40	958	0.575702	0.0113509	0.135904	0.0373857
ASMTL	8623	0.571887	0.0257744	-0.159618	0.382417
TRIM14	9830	-0.57167	0.0165129	-0.162828	0.483201
ZFP36L2	678	-0.571307	0.130595	0.197334	0.642225
GNA15	2769	0.571297	0.0149411	0.0867007	0.78234
PRKRIP1	79706	-0.570037	0.0289637	0.0849847	0.385217
C11orf57	55216	0.569979	0.0617902	-0.259805	0.000561896
PMS1	5378	-0.568881	0.0703372	-0.0479857	0.812204
CD19	930	0.568637	0.0103572	-0.0270227	0.921228
DCUN1D4	23142	0.564494	0.108297	0.167719	0.135225
MYB	4602	-0.563696	0.243091	0.00192734	0.991381
RAP1GDS1	5910	0.562355	0.0568952	0.237567	0.209887
AKAP12	9590	-0.56211	0.0221725	1.80131	2.49353e-08
NINJ1	4814	0.56202	0.0341111	-0.0251052	0.766281
RBBP6	5930	-0.561044	0.0514759	0.0911748	0.455506
TPP1	1200	0.558208	0.0125998	0.341738	0.0616986
NCF2	4688	-0.557875	0.0456186	0.340412	0.324396
VPREB3	29802	0.555297	0.0205674	1.3464	3.23773e-06
RQCD1	9125	0.554398	0.0590268	-0.0130614	0.916785
RBM25	58517	-0.552329	0.0591301	0.156264	0.496409
BCL10	8915	-0.55209	0.0534066	0.251196	0.0332408
C17orf68	80169	-0.551453	0.187622	0.0516896	0.708979
EIF2S2	8894	0.549158	0.0879546	-0.0253838	0.861156
BTBD3	22903	-0.548607	0.0100357	1.08024	1.95215e-06
AGFG1	3267	-0.548521	0.0672292	0.509759	2.01122e-05
ACSL1	2180	0.548496	0.0275943	-0.787576	0.000713498
NR3C2	4306	0.54808	0.0173472	2.29614	1.12565e-26
TDRD7	23424	0.548031	0.141018	0.254263	0.0998389
APBB1IP	54518	-0.547851	0.0151683	0.710133	0.00315722
BSPRY	54836	-0.545319	0.0349519	-0.488479	0.000470192
ELP3	55140	0.545188	0.0621032	0.138598	0.304839
ENG	2022	0.544728	0.034112	0.130126	0.551037
SMAD4	4089	-0.544595	0.0209077	-0.0039821	0.982029
FAM134B	54463	-0.543792	0.0386712	1.27458	1.89131e-08
ASCC1	51008	0.54376	0.0152579	-0.573334	8.13658e-06
SEPW1	6415	0.542611	0.0256778	0.363156	0.187837
EIF1	10209	0.541818	0.0763456	-0.0388617	0.902619
SCD	6319	-0.541793	0.0241822	-0.0174082	0.817758
DUSP10	11221	0.541631	0.182489	0.0975094	0.788511
CKAP4	10970	-0.541315	0.0103572	-0.0332865	0.907969
ARHGAP32	9743	-0.541224	0.127055	1.08291	5.66884e-11
CYBB	1536	0.540073	0.0146922	-0.425273	0.161478
TNFRSF21	27242	-0.539782	0.0256778	3.85334	3.0364e-27
NADK	65220	0.539729	0.0200482	0.111175	0.56041
ABR	29	0.539665	0.0256778	0.380744	0.020184
MICAL1	64780	0.53881	0.0374607	-0.811185	7.49729e-05
HCCS	3052	0.537598	0.0330426	-0.189372	0.0609389
WDR45	11152	0.537277	0.100198	-0.274916	0.0754577
PTPN6	5777	0.536919	0.0805102	-1.18627	1.63953e-07
HFE	3077	0.532813	0.0317177	0.0175294	0.825195
GPR125	166647	-0.532764	0.023752	1.86585	2.69282e-12
SPRY2	10253	0.532215	0.0247628	-0.213193	0.543581
AK1	203	0.531805	0.146306	1.31621	1.11616e-08
GATA3	2625	0.531748	0.0197626	-0.264098	0.485679
AK2	204	-0.530377	0.050324	-0.490595	0.000532455
ITPR1	3708	-0.530272	0.253789	1.88024	1.7498e-12
SP3	6670	-0.530143	0.0130041	0.0631687	0.665119
INPP5F	22876	-0.529503	0.017859	-0.142923	0.227317
IRF7	3665	0.529294	0.0242481	0.385146	0.155022
CLIC4	25932	-0.528081	0.0116968	0.212938	0.49927
ZMIZ1	57178	0.527615	0.128281	0.771277	1.78149e-07
LYL1	4066	0.527441	0.0252516	0.750472	1.47864e-05
CLEC2B	9976	0.52719	0.011421	-0.895078	0.00222472
SMCHD1	23347	-0.52682	0.0634205	-0.0523182	0.773115
TUBA4A	7277	0.526714	0.0579584	-0.025645	0.928314
TRAF3IP3	80342	0.524864	0.0509236	-0.955731	0.000194245
TRIM8	81603	0.524829	0.0829099	-0.634625	0.000107301
MAPKBP1	23005	0.5242	0.0197626	-0.704268	6.20485e-06
TADA3	10474	0.523606	0.0563362	-0.396089	0.00651411
BTG2	7832	0.52317	0.219252	-0.0999824	0.690722
WARS	7453	0.521695	0.0591301	-0.430409	0.000797686
ARMCX1	51309	-0.521603	0.0154387	-0.103997	0.649422
GAS7	8522	0.521197	0.0746102	-0.975905	8.06925e-05
APLP2	334	0.520467	0.0309023	-0.33856	0.233039
SLC1A4	6509	0.520002	0.0205674	-0.957697	1.30465e-05
GPAA1	8733	0.519962	0.034112	0.226871	0.012894
RGL1	23179	-0.519213	0.0159755	1.14817	8.19118e-08
TLE3	7090	-0.518991	0.0336006	1.05204	8.35593e-11
ETFB	2109	0.518598	0.0421667	-0.370397	0.0101509
TBC1D9	23158	-0.51765	0.0159961	3.20294	7.85134e-21
TSPYL2	64061	0.516207	0.0332335	0.0789923	0.619054
GNAQ	2776	-0.516072	0.0226718	0.712793	8.60596e-05
ELOVL5	60481	-0.515691	0.0324401	-0.467616	0.0179589
MTSS1	9788	0.514395	0.084528	0.530583	0.168915
VAV1	7409	0.513102	0.0197827	1.03399	6.44927e-15
JHDM1D	80853	-0.512811	0.0626843	-0.0451282	0.814096
ANKRD28	23243	-0.512357	0.035668	-0.674022	0.00321616
TXNL4B	54957	0.511348	0.0527425	-0.139452	0.0383678
NDUFA2	4695	0.506578	0.0474446	-0.0291669	0.828731
SYNGR2	9144	0.506206	0.0910622	-0.450346	0.00162254
ACSL5	51703	0.505613	0.0185474	0.0285357	0.881682
PYROXD1	79912	0.505133	0.0202856	-0.23073	0.0548194
MYO1C	4641	0.504802	0.02734	-0.0516917	0.527358
PIM1	5292	0.503895	0.0166678	1.41557	2.68953e-10
FLJ10038	55056	-0.501505	0.0495317	-0.0599236	0.560365
2011-09-01	55752	-0.501454	0.142171	-0.16948	0.428274
ST8SIA4	7903	-0.499274	0.177677	0.374247	0.00896395
SNAP23	8773	-0.498361	0.034112	0.487475	0.00213949
GOLGA8A	23015	-0.498198	0.099906	1.22441	5.59701e-06
H2AFX	3014	0.494297	0.0679917	-0.229022	0.395301
GRB10	2887	-0.49423	0.120556	-0.300517	0.313833
CD74	972	0.493521	0.152116	0.532971	0.0041364
GTPBP6	8225	-0.492597	0.0159191	-0.363322	8.54666e-07
PAFAH1B3	5050	0.49228	0.0336012	-0.0475261	0.782309
ALDH2	217	-0.491874	0.0800446	0.295939	0.171562
HNRNPC	3183	-0.491514	0.0808344	0.00863411	0.9682
C14orf132	56967	-0.490818	0.0187145	1.32528	2.91318e-12
IER5	51278	0.489547	0.0180652	-0.53305	0.0064979
ZFYVE16	9765	-0.488924	0.126901	0.275443	0.0259671
TLR1	7096	0.488575	0.0770761	-0.151047	0.353495
IRF4	3662	-0.488375	0.0386712	-1.23118	2.9654e-05
ASAP2	8853	-0.487787	0.0197626	0.729495	0.000459916
PARD3	56288	-0.48769	0.0527425	0.567878	1.18599e-05
AIF1	199	0.487508	0.11284	2.03249	1.38964e-12
CLMN	79789	-0.486826	0.119305	0.982233	6.13338e-06
ISYNA1	51477	-0.486766	0.0206605	-0.0715044	0.637642
MME	4311	-0.486739	0.0400932	2.11718	1.05301e-07
SERPINB6	5269	-0.485292	0.0299984	0.285005	0.224108
CUL4B	8450	-0.483702	0.123183	0.0927862	0.561982
RRM2	6241	0.483007	0.0155515	-0.298009	0.437906
SRPR	6734	0.482456	0.104655	-0.189865	0.108339
PAN2	9924	0.481767	0.0932827	-0.0233906	0.88454
GRK5	2869	0.481408	0.133966	1.50962	8.94942e-16
CD83	9308	0.481384	0.0142409	-0.218654	0.173342
ARID5B	84159	-0.481148	0.0152683	0.254102	0.412306
ALDH5A1	7915	-0.480805	0.185727	1.17818	5.50442e-06
SLC39A8	64116	-0.480536	0.0267576	-1.10594	6.61334e-11
NOTCH1	4851	0.48046	0.0278349	1.2869	4.57329e-14
IGF2BP3	10643	-0.47981	0.136913	0.267558	0.520629
C6orf106	64771	0.479493	0.152587	-0.0141804	0.913125
STK38	11329	-0.478565	0.0591901	0.263055	0.0836814
STAG1	10274	-0.478462	0.101322	-0.326295	0.0208605
LRRC41	10489	-0.478441	0.0703372	-0.132	0.27551
CNIH4	29097	0.478086	0.0575871	0.0718909	0.693911
EIF4A2	1974	-0.477986	0.0142165	0.291044	0.000841583
CHKA	1119	-0.477817	0.0379237	-0.46858	0.00893066
PRKAR1A	5573	-0.477568	0.0286283	0.109571	0.619948
STK32B	55351	-0.476779	0.0657232	2.34255	4.25541e-22
SAMSN1	64092	-0.476529	0.229866	1.66187	1.53539e-09
XYLT1	64131	0.47614	0.0591301	-1.1093	6.67329e-06
PDCD4	27250	0.475922	0.0575051	-0.43646	0.0132192
ARNTL	406	0.475525	0.021505	-0.0104306	0.949756
IVNS1ABP	10625	-0.475279	0.034733	-0.175472	0.343197
PGRMC1	10857	-0.475194	0.0345543	-0.219829	0.152683
AHCTF1	25909	0.474561	0.0142409	-0.0657842	0.50526
BID	637	0.473639	0.0192436	0.3915	0.0184356
BRCA1	672	0.473358	0.0504868	-0.0299408	0.845658
NUCB2	4925	-0.472456	0.0209849	-0.0546504	0.853225
ITM2A	9452	0.472208	0.100537	1.11109	0.0100163
AHCY	191	-0.472137	0.108948	-0.578405	0.000862857
DDX11	1663	0.47209	0.0684813	0.230246	0.120032
IKZF1	10320	-0.471849	0.0888162	0.339961	0.172133
AURKB	9212	0.471737	0.320252	-0.0737077	0.807813
NPIPL3	23117	0.471575	0.0404869	-0.341143	0.0106762
MTMR6	9107	0.471145	0.0365851	-0.0830532	0.538695
STX7	8417	0.470957	0.0204371	-0.306168	0.0889178
WWC3	55841	-0.470853	0.0365851	-0.37153	0.0885136
HCG26	352961	0.470327	0.0140359	0.207331	0.25457
ZNF706	51123	-0.469914	0.0227543	-0.0225954	0.88528
EVL	51466	0.469834	0.133836	-0.322427	0.207315
CLASP1	23332	0.469705	0.260953	0.645314	1.28921e-06
INPP5A	3632	0.469181	0.04212	-0.0491552	0.773749
FKBP4	2288	-0.468832	0.0767435	0.325528	0.015847
KIAA0232	9778	-0.468194	0.0456186	0.759526	7.86053e-10
CD79A	973	0.467798	0.0248527	1.05467	2.87601e-08
HLA-DQA1	3117	-0.467237	0.152966	0.945022	0.0609397
RAP2A	5911	-0.466266	0.0668966	-0.582474	0.00200093
PTPRE	5791	-0.466051	0.0234556	0.817474	0.000395982
LIG4	3981	-0.465996	0.0624452	0.788691	0.00484091
KLF10	7071	0.465933	0.379599	0.108328	0.673676
FGFR1	2260	0.464721	0.0256778	0.376412	0.202155
SPTA1	6708	-0.46421	0.143182	2.09939	8.45025e-16
FOXJ2	55810	0.463456	0.0642456	-0.139832	0.225173
CD164	8763	0.462794	0.0479136	-0.548979	0.0231683
NOTCH2NL	388677	0.461867	0.121909	-0.318791	0.107799
CTNNB1	1499	-0.461683	0.0571603	-0.22841	0.0567029
DENND1B	163486	-0.461602	0.215746	-0.604814	0.0146045
ZFPL1	7542	0.461519	0.054756	-0.0454859	0.656814
NDUFB6	4712	-0.461311	0.178115	-0.202116	0.138778
MTCH2	23788	-0.459574	0.0266893	-0.141922	0.246055
GNG11	2791	-0.458377	0.0205674	3.57698	2.53698e-17
TOR1AIP1	26092	-0.456232	0.238432	0.0146076	0.936261
SMC3	9126	-0.455739	0.0204454	0.320815	0.233987
IFI35	3430	0.455598	0.0476624	0.277012	0.176512
MBNL2	10150	-0.455536	0.184162	-0.264994	0.0932408
TCF12	6938	-0.454478	0.0315411	-0.0655294	0.766556
FHIT	2272	-0.454201	0.198682	1.95652	1.25292e-12
PPP3CC	5533	-0.45292	0.0217021	0.444165	0.0136629
KAT2B	8850	-0.451672	0.0320576	0.348022	0.0215044
SDC2	6383	-0.451644	0.0999019	2.55451	3.87586e-13
GRAMD1B	57476	-0.450733	0.0276468	0.286067	0.0304741
GPSM3	63940	0.450664	0.023424	0.220903	0.168915
SLC33A1	9197	0.450414	0.035668	0.228644	0.125264
PRDM2	7799	-0.450303	0.129113	0.315692	0.0568142
SYNE2	23224	-0.449898	0.034112	-0.136789	0.606733
NDRG3	57446	-0.449437	0.313705	-0.414928	0.00369834
EZH1	2145	-0.448129	0.0665342	0.0635237	0.722642
PDCD2	5134	0.447742	0.172158	-0.254469	0.127914
SEC23IP	11196	0.447512	0.0417253	0.110418	0.50526
CPOX	1371	-0.445348	0.0453392	0.0802728	0.619137
TCIRG1	10312	0.445238	0.054683	-0.371677	0.102638
NSF	4905	-0.444968	0.0200482	-0.471909	3.96354e-07
AGPAT2	10555	0.443747	0.141546	0.372298	4.76679e-05
TRIM26	7726	0.442451	0.0530277	0.136901	0.324664
OTUD4	54726	-0.441691	0.0201307	-0.0586472	0.555088
ETS2	2114	0.44163	0.0242713	0.305679	0.214544
AIP	9049	0.441598	0.0462371	-0.117438	0.202155
ABHD4	63874	0.441594	0.0359632	-0.388545	0.045982
SVIL	6840	-0.439587	0.113252	-0.0513222	0.784497
NRIP1	8204	-0.439363	0.020881	0.219994	0.596527
CHPT1	56994	-0.43872	0.0997802	0.338562	0.0832843
PIK3R1	5295	-0.438495	0.0441373	0.434293	0.107221
UBE2Z	65264	-0.437549	0.133922	0.00784326	0.935289
SLC38A1	81539	-0.436508	0.0438981	-0.0064275	0.985444
EIF4B	1975	-0.435946	0.0722754	-0.532185	0.0619443
LAMP2	3920	0.434673	0.0342275	-0.0397289	0.799491
NUP50	10762	-0.434365	0.111875	0.241296	0.0576606
FAM65B	9750	-0.433631	0.0462371	0.228579	0.503637
UBTF	7343	-0.433595	0.129298	-0.0824181	0.542595
PRPF31	26121	0.433532	0.064689	-0.0509885	0.660061
NKTR	4820	-0.433219	0.25383	0.212348	0.462906
C14orf109	26175	0.433126	0.0472203	-0.108739	0.542595
C20orf4	25980	0.431845	0.0575051	-0.00126548	0.990672
NUP160	23279	-0.431711	0.123869	-0.000154732	0.999378
RAP2B	5912	0.43153	0.149655	-0.452516	0.000157683
PGRMC2	10424	-0.43082	0.0633616	0.242977	0.0672481
ASCC3	10973	0.430663	0.115098	-0.208097	0.18959
ATP6V0E1	8992	-0.430122	0.0774315	0.141534	0.339457
TRMT5	57570	0.429444	0.149084	0.274284	0.038842
ATP6V1D	51382	-0.429323	0.0429811	-0.360338	0.0284006
SRPK2	6733	-0.428863	0.0862	0.147459	0.392646
GNPTAB	79158	-0.428039	0.0456186	1.51506	1.30828e-13
SRGN	5552	0.427601	0.105206	-2.10354	3.47588e-07
EPB41L2	2037	0.426893	0.0689162	-0.608198	0.00688444
FOXM1	2305	0.426878	0.0673959	-0.0773299	0.768692
HDHD1A	8226	0.426369	0.0342275	-0.776345	8.42109e-05
ZNF692	55657	-0.424839	0.0780062	-0.153376	0.253481
NARS2	79731	-0.424568	0.01985	-0.225816	0.169207
TNFRSF14	8764	0.424354	0.0290789	0.12151	0.420669
FAM115A	9747	-0.423995	0.200098	0.0779944	0.61499
C10orf119	79892	0.423906	0.0539929	-0.038229	0.712861
EIF4EBP1	1978	0.423757	0.0544168	-0.703304	7.55345e-07
KHNYN	23351	0.423089	0.088248	-0.166774	0.231087
ARL5A	26225	-0.422562	0.0225979	-0.231027	0.0637291
PPM1A	5494	-0.422548	0.0632968	-0.173966	0.122615
ERP44	23071	0.422284	0.143381	0.0580568	0.61611
SKP1	6500	-0.422226	0.0737883	-0.147847	0.409893
CCDC93	54520	-0.421985	0.185727	0.902901	4.76265e-09
STAT5B	6777	-0.42082	0.0504868	0.892298	8.61251e-11
TSFM	10102	-0.420724	0.114962	-0.137055	0.144223
PSPH	5723	0.420466	0.0217021	-0.340939	0.258358
TXNDC5	81567	-0.418869	0.0373648	-0.462899	0.0278312
TACC1	6867	0.417995	0.219766	0.488433	0.0210593
SLC3A2	6520	0.417958	0.0421667	-0.184643	0.0626715
GCH1	2643	0.417084	0.0243765	-0.825952	0.000264373
ANXA11	311	-0.416676	0.129389	0.137576	0.299797
MGAT4B	11282	-0.415915	0.0257326	-0.0595205	0.649565
RBM15B	29890	-0.4131	0.0205879	0.0260035	0.752059
STYXL1	51657	0.412574	0.067064	0.0149287	0.88528
PLXNB2	23654	0.41255	0.021505	-0.559579	0.00998675
RABEP2	79874	0.412191	0.0421363	-0.328131	0.0840441
ACVR1B	91	0.412018	0.0311755	-0.786825	3.49677e-10
DYNLT1	6993	0.409762	0.023752	-0.716949	1.19133e-05
IRF8	3394	0.409636	0.0829099	-0.896388	0.00319125
KDM6B	23135	0.409425	0.0685439	0.0536851	0.691949
MYO15B	80022	-0.409174	0.0332691	0.116397	0.622806
PLCXD1	55344	0.409145	0.27996	0.757058	1.21468e-06
ARHGAP4	393	0.408097	0.0267465	0.262805	0.140515
NSL1	25936	-0.407678	0.0575076	-0.26375	0.0218898
GLDC	2731	0.407226	0.328898	-1.30672	0.000126001
DYRK2	8445	-0.407147	0.0472424	0.361964	0.0548751
ZAP70	7535	0.406847	0.150245	-0.325877	0.0305064
C17orf85	55421	0.406725	0.0981464	-0.0777928	0.442703
USP34	9736	-0.406429	0.0652995	0.0166373	0.941507
FAM171A1	221061	-0.405994	0.04227	0.399345	0.234302
UROS	7390	-0.405724	0.0385242	-0.262999	0.0519165
TTC3	7267	-0.405152	0.200079	0.0130197	0.967657
FLNB	2317	-0.405102	0.105206	-1.13577	1.96242e-08
PQBP1	10084	-0.404558	0.127035	-0.21349	0.101355
RCHY1	25898	-0.404468	0.109786	-0.140222	0.291808
UCP2	7351	0.403256	0.0438111	0.335246	0.103388
IRF1	3659	0.403062	0.0334159	0.205439	0.345449
RASGRP2	10235	0.402507	0.0274544	-0.609436	0.000660972
DDB2	1643	0.401694	0.0289637	0.0252322	0.906867
RAG1	5896	-0.400971	0.0514727	3.24401	2.08028e-17
SIPA1	6494	0.400411	0.0455177	0.23359	0.120897
DGKD	8527	0.400182	0.0458358	-0.439834	0.00980841
CYFIP1	23191	0.400051	0.0575051	-0.0545679	0.886468
HMHB1	57824	0.399453	0.0537506	-0.74744	0.000661841
MAP2K1	5604	0.398841	0.0309099	-0.166938	0.291651
CYBA	1535	0.398265	0.0495317	-0.312868	0.128755
TXN	7295	-0.398046	0.0578714	-0.507408	0.00285386
RPS27	6232	-0.397857	0.130661	0.0151985	0.823349
EFHA1	221154	-0.397626	0.0355979	0.160982	0.282426
HNRNPD	3184	0.397167	0.193711	-0.209555	0.264763
CALML4	91860	-0.396877	0.0575051	0.0787075	0.679038
MSL1	339287	-0.396118	0.0679917	0.314032	0.00840846
RPS6KA3	6197	0.395705	0.0540868	-0.585385	0.000210377
NPEPL1	79716	-0.394731	0.298498	-0.0922883	0.191547
FAM48A	55578	-0.394097	0.186557	0.0592321	0.586789
KIAA0100	9703	-0.393371	0.0634205	-0.0455542	0.768654
C15orf39	56905	0.392948	0.0847771	-0.760899	6.42002e-07
LRRFIP1	9208	-0.392378	0.159609	-0.39285	0.0291246
DHRS3	9249	0.392261	0.0903402	0.848865	0.00188748
APP	351	0.392189	0.19864	1.05299	1.8191e-06
PMAIP1	5366	0.392189	0.0297036	-0.247053	0.476361
C10orf26	54838	0.392179	0.0298469	2.44179	8.55794e-36
CREG1	8804	0.392096	0.0281789	0.184217	0.467737
TRMT1	55621	0.392003	0.042248	-0.130316	0.390598
NAA16	79612	-0.391533	0.0540868	0.477438	0.00184183
PFKFB3	5209	-0.391493	0.196409	0.112139	0.510519
PRKCB	5579	-0.3913	0.179871	1.63893	3.57415e-14
ACAP2	23527	0.390352	0.071044	0.719662	2.48414e-08
HTATSF1	27336	-0.389908	0.0302454	0.487057	0.0027016
EFNB2	1948	0.388532	0.18149	2.09448	1.63542e-10
TARBP1	6894	-0.388471	0.0358361	-0.222226	0.307917
POGK	57645	-0.388296	0.0305906	-0.655517	4.19173e-05
IL27RA	9466	0.388281	0.0606907	-0.187085	0.157772
E2F4	1874	0.387765	0.0903402	0.014221	0.851278
RPS6KB1	6198	-0.387687	0.128304	-0.117495	0.340875
CALM1	801	0.387627	0.109786	-0.116937	0.603488
IL1B	3553	0.387389	0.0962539	0.058586	0.888904
AEN	64782	0.387337	0.0495317	-0.310914	0.00215537
TNFSF10	8743	-0.386975	0.068179	-0.0111793	0.977404
ADSS	159	-0.386404	0.0903402	-0.150286	0.322337
NCBP2	22916	-0.386192	0.0468956	-0.106023	0.592045
CDK13	8621	-0.386148	0.158125	0.155263	0.323983
SLC1A5	6510	0.385895	0.0296565	-0.243037	0.139999
PKMYT1	9088	0.38553	0.0731519	0.0470861	0.725442
RPP30	10556	-0.385353	0.103099	-0.101767	0.245091
ATP2A3	489	0.385162	0.0326698	0.43405	0.091908
BET1	10282	-0.384649	0.0365851	0.188214	0.14221
DSG2	1829	-0.384426	0.0397852	2.4071	4.52207e-25
IMPAD1	54928	-0.384163	0.102589	0.0988112	0.382372
SF1	7536	-0.384088	0.159554	-0.0345347	0.754208
F11R	50848	0.383223	0.312948	-0.143005	0.388792
FAM129A	116496	-0.383007	0.0636112	0.422547	0.0979733
CDC6	990	0.382879	0.0476624	-0.109736	0.562614
STK10	6793	0.382704	0.136136	-0.22877	0.204361
SLC11A2	4891	-0.382565	0.197734	0.168438	0.103872
ABCD3	5825	-0.382387	0.133836	-0.0501711	0.800883
PTGER4	5734	0.382378	0.099906	-2.67231	2.69804e-11
ELMO1	9844	-0.381974	0.0710591	0.34002	0.111113
VPS54	51542	-0.381955	0.0504868	-0.357888	0.00050568
PCNX	22990	-0.381882	0.17567	-0.118809	0.169958
ARHGEF12	23365	-0.38167	0.0773886	1.48278	2.05436e-16
BTG3	10950	0.381388	0.032978	0.685879	0.0116487
GAL3ST4	79690	-0.380837	0.0428194	0.48063	0.000872836
VOPP1	81552	0.379526	0.0340978	-0.329873	0.0750709
FAM190B	54462	-0.378946	0.138868	-0.0849451	0.453858
FXR1	8087	-0.378445	0.0419749	0.0124188	0.950871
SLC7A5	8140	0.377859	0.0469813	-0.533772	0.0180795
MKRN2	23609	-0.377452	0.14497	0.00193195	0.978576
GPR18	2841	0.3761	0.255269	-0.875013	0.0118669
REPS1	85021	-0.375693	0.0575189	0.20217	0.186868
FUCA1	2517	0.37549	0.0319483	2.04758	1.40374e-20
RSRC1	51319	-0.374907	0.103373	0.0309465	0.866972
JAK1	3716	-0.374367	0.311267	0.235903	0.0750365
SACS	26278	-0.374321	0.0299984	-0.236623	0.187312
NECAP2	55707	-0.374258	0.0979908	0.326034	0.00317452
IPO13	9670	0.374068	0.0695259	-0.00944975	0.92254
TUSC3	7991	0.373753	0.266801	2.80734	2.61124e-31
C12orf51	283450	-0.372836	0.0868893	0.342415	0.0167393
CRTC3	64784	0.372143	0.100866	-0.0159358	0.938046
IDH1	3417	-0.372047	0.142171	-0.483201	0.000950195
RPL5	6125	-0.371816	0.0761582	-0.0971622	0.380718
MAST3	23031	0.37172	0.141546	-0.342009	0.00621947
NSFL1C	55968	0.371523	0.16417	0.234317	0.0833842
ZNF24	7572	-0.371454	0.0406462	0.114365	0.501403
CIC	23152	0.371429	0.0758334	0.0751345	0.433506
C18orf10	25941	-0.371365	0.0462371	-0.0401389	0.84117
ARHGAP5	394	-0.371233	0.329594	-0.00298153	0.98709
CD46	4179	-0.369634	0.113602	0.257808	0.106609
BCL2L1	598	-0.369501	0.0458623	0.317263	0.0944619
MRPL19	9801	-0.369005	0.134642	-0.166929	0.103799
LY6E	4061	0.368742	0.215854	-0.256173	0.304596
MYCBP	26292	0.367546	0.0934566	-0.111403	0.458788
FUT4	2526	-0.367053	0.0973134	-0.230383	0.279809
SIAH1	6477	-0.366666	0.130595	0.18947	0.00845313
TNS1	7145	-0.366513	0.104927	3.4548	2.24703e-31
ATP5S	27109	0.36648	0.133922	-0.104324	0.495635
CHST15	51363	-0.366322	0.0472574	0.220106	0.602052
PLCH1	23007	-0.36626	0.369115	0.529854	0.0276713
KCTD7	154881	0.365864	0.145885	0.302508	0.00296578
GLUD2	2747	-0.365642	0.0621032	-0.481543	0.000556409
PRPF18	8559	0.365582	0.371573	-0.0671643	0.67152
IGHM	3507	-0.365569	0.305156	-1.0842	0.00160975
PCK2	5106	0.365368	0.0427511	-0.1608	0.243495
FNBP1	23048	-0.365297	0.141018	0.207905	0.448315
KCMF1	56888	-0.365122	0.16537	-0.0137503	0.901287
STX6	10228	0.365071	0.249786	-0.387309	0.000411531
PCYOX1L	78991	0.36483	0.0811102	-0.345626	0.00982726
PNO1	56902	-0.363877	0.130595	-0.312945	0.225889
CBR4	84869	-0.363803	0.218689	0.00148782	0.992293
MYO9A	4649	-0.363375	0.123442	-0.0401239	0.70274
IGFBP4	3487	-0.362885	0.175094	-0.875652	4.20567e-05
GOT1	2805	0.362544	0.0770364	0.278404	0.0705179
SERBP1	26135	-0.36236	0.127035	-0.254496	0.0785227
ASB6	140459	0.362332	0.229492	0.114184	0.161828
C20orf29	55317	0.361849	0.103099	-0.0148733	0.849739
MAD1L1	8379	0.361568	0.127366	-0.816658	0.00192718
BCL11A	53335	0.360932	0.0420549	0.17058	0.520669
ERG	2078	-0.360898	0.127473	1.51984	2.23298e-07
ELK3	2004	0.360763	0.134458	2.60854	2.69177e-19
ESF1	51575	-0.360646	0.042248	-0.10566	0.447316
P2RX1	5023	0.360641	0.0455177	0.308008	0.224923
C13orf18	80183	-0.359975	0.0456186	3.31927	2.12867e-18
ZEB1	6935	-0.359476	0.354172	0.546283	0.00136932
RPS23	6228	-0.359114	0.0892859	-0.11815	0.0174562
PPP3CA	5530	0.358263	0.0511139	-0.303588	0.103263
DNAJC15	29103	-0.358256	0.164663	-0.37322	0.170742
USP15	9958	0.358013	0.0369383	0.165887	0.212101
USP32	84669	-0.357905	0.138604	-0.0151909	0.898999
CARKD	55739	0.357525	0.0811102	-0.932505	0.00015376
KIAA0467	23334	0.357352	0.097365	0.0772187	0.324236
GSN	2934	0.356859	0.125212	0.393898	0.382553
ISG20	3669	0.356816	0.106651	1.76148	1.27799e-09
BAG1	573	-0.356678	0.0937674	-0.307097	0.0440534
PDXDC1	23042	-0.355948	0.174287	0.193755	0.0391863
GIGYF2	26058	0.355665	0.0848801	0.101988	0.414263
PFKL	5211	-0.355593	0.109305	-0.23159	0.276078
EIF1AX	1964	-0.355554	0.0455177	-0.999119	4.38644e-08
CAPN3	825	0.355552	0.225411	-0.160542	0.619137
ZC3H7B	23264	0.355493	0.0793478	-0.0128016	0.936261
TMEM59	9528	-0.355263	0.162477	0.151743	0.119969
CCDC92	80212	-0.355176	0.0904958	0.377549	0.0236916
PCNT	5116	-0.354122	0.0864707	-0.00995716	0.956825
VASP	7408	0.354052	0.0656555	0.0262416	0.88528
PTPLA	9200	-0.353793	0.0495317	1.05624	1.95108e-05
MRE11A	4361	-0.35364	0.426147	-0.279848	0.0378067
PSPC1	55269	0.353592	0.356333	0.382652	0.00174095
KDM5C	8242	-0.353258	0.38018	-0.231498	0.0174239
RNF141	50862	0.35303	0.0480681	0.492223	0.00601628
MADD	8567	0.352899	0.10144	-0.0809983	0.293149
ANGEL2	90806	0.352753	0.251481	-0.340294	0.0150111
TCFL5	10732	-0.351998	0.0767435	4.22498	5.39852e-26
ASNS	440	0.351815	0.120503	-0.239367	0.362844
RSBN1	54665	-0.351742	0.0910622	0.497522	0.00237019
LILRA2	11027	0.35146	0.0946205	1.14989	3.05574e-06
PAK2	5062	0.351307	0.042248	-0.295799	0.0609389
PTS	5805	0.351182	0.0495317	-0.0920663	0.610206
GOLGA7	51125	0.350546	0.0783563	-0.264622	0.0148286
SRBD1	55133	0.349843	0.0428194	0.796623	8.4457e-10
LASS6	253782	0.349706	0.245551	0.0905977	0.687502
MTHFD2	10797	0.349678	0.0509236	-0.769358	0.000439301
SWAP70	23075	0.349643	0.0365851	0.370618	0.118725
PHKB	5257	-0.34937	0.131176	0.0634386	0.661338
AURKA	6790	0.349354	0.0476624	0.11634	0.661526
TMEM106C	79022	-0.349277	0.135946	0.0675166	0.759867
APOBEC3B	9582	-0.349102	0.493906	0.702882	2.14974e-05
SLC2A3	6515	0.347827	0.124083	0.0786589	0.730504
HEXIM1	10614	0.346651	0.163042	0.0571344	0.716132
AARS	16	0.346522	0.0706414	0.359188	0.00161973
HSPH1	10808	-0.346133	0.088248	-0.314958	0.118725
NPC1	4864	-0.34612	0.0453771	-0.490979	0.00309805
FAHD2A	51011	0.346011	0.151797	-0.0389366	0.852663
TMEM109	79073	0.344879	0.0763812	-0.481507	2.44303e-06
PDE8A	5151	0.344821	0.124629	-0.0340439	0.883105
ATP6V1B2	526	0.344781	0.194161	-0.213989	0.0822505
ADNP2	22850	0.34433	0.0945745	-0.0406713	0.852408
ITPKB	3707	-0.343996	0.203577	-0.627791	0.00297775
DYRK3	8444	-0.3439	0.100611	0.57855	5.25729e-05
BLK	640	0.343791	0.0412198	-1.44989	9.39755e-10
TPST2	8459	-0.343605	0.0717043	0.158746	0.522363
CDK2AP2	10263	0.343165	0.0520868	-0.562226	0.00101927
SUPT3H	8464	-0.343025	0.129211	-0.47784	0.0594891
POT1	25913	0.34295	0.188121	-0.0220757	0.874482
RNF14	9604	-0.342832	0.279412	0.0897902	0.507237
HERPUD1	9709	0.342401	0.0906452	-0.503051	0.00620017
NR3C1	2908	0.342369	0.123718	-0.213542	0.44846
USE1	55850	0.342342	0.0959714	-0.0897918	0.383133
CNN2	1265	-0.342313	0.0591301	0.340141	0.0862714
SALL2	6297	-0.342178	0.127055	0.099683	0.302476
BEND5	79656	-0.342067	0.0456186	0.274989	0.00800598
DENND5A	23258	0.342011	0.0452024	-0.174401	0.446294
TRIM38	10475	-0.341694	0.0492375	0.298221	0.20632
RPS10	6204	-0.341677	0.13902	-0.396004	0.0145266
RPS27L	51065	0.341399	0.43858	-0.489153	8.41146e-05
ALPK1	80216	0.34138	0.046725	0.0499703	0.639182
SFRS14	10147	-0.341342	0.050559	0.155979	0.207685
LY9	4063	0.34127	0.113778	0.434126	0.0205354
SART3	9733	-0.340354	0.0639314	0.142108	0.549676
MYO5C	55930	-0.340254	0.0501116	1.4088	8.90538e-11
SFRS18	25957	-0.340153	0.0860606	0.0895355	0.670762
TMBIM4	51643	0.340009	0.0746102	0.148723	0.180996
COASY	80347	0.339987	0.0472981	0.0209288	0.853225
UGP2	7360	-0.339858	0.310053	0.360929	0.000943947
MRPL39	54148	-0.339727	0.170609	-0.0100714	0.954279
SMC6	79677	0.339581	0.0904958	-0.358747	0.117785
ZNF84	7637	-0.339553	0.050187	0.12806	0.320404
BIRC7	79444	-0.339488	0.0617902	2.62427	1.62592e-41
MPST	4357	-0.339194	0.0448646	0.0066389	0.968723
WIPF2	147179	0.338602	0.226982	-0.0974969	0.424565
KIAA0907	22889	0.338269	0.18701	0.303442	0.0800153
FLT3	2322	-0.33709	0.0876669	-0.880594	0.034081
ATP5SL	55101	-0.336922	0.119484	-0.176397	0.070421
NF1	4763	0.33659	0.0590268	-0.00369797	0.982969
UBA3	9039	-0.336586	0.0575051	-0.187701	0.0829316
DLG1	1739	-0.336371	0.291908	-0.118205	0.430323
CCDC28A	25901	0.336221	0.0606907	-0.773044	7.26819e-12
RPL37	6167	0.33616	0.367828	-0.378939	1.89969e-06
SUV39H1	6839	0.335386	0.229153	-0.233138	0.039725
HCP5	10866	0.335028	0.0487899	0.46455	0.0570196
PRKD3	23683	-0.334948	0.292342	-0.0205554	0.935842
C20orf111	51526	0.33494	0.124083	-0.104952	0.541378
GTF2I	2969	-0.334554	0.179871	0.266886	0.0963341
SIVA1	10572	0.334533	0.345228	-0.0591324	0.773261
REEP5	7905	0.334521	0.0748221	0.332714	0.0632922
WWP2	11060	0.334477	0.0472203	-0.0472083	0.682569
UBA7	7318	0.334266	0.109085	0.766908	2.3074e-06
SETD4	54093	-0.333832	0.292262	0.733424	1.05338e-09
ZNF160	90338	-0.333417	0.291143	0.0883926	0.622928
LPCAT1	79888	-0.332692	0.0815568	-0.368251	0.000368427
TRIM44	54765	0.33234	0.0590268	0.213565	0.293761
VPS13B	157680	-0.332135	0.216913	-0.00710407	0.974227
DBT	1629	-0.332078	0.314079	0.155789	0.35981
CEBPB	1051	0.33193	0.0758334	-0.141556	0.715064
ABI2	10152	0.331467	0.0462371	0.011639	0.869889
C17orf90	339229	-0.330692	0.047589	0.0274582	0.75628
ILF3	3609	-0.33048	0.0632968	0.292753	0.222569
PXDN	7837	-0.330195	0.404545	0.34774	0.278235
NLRP1	22861	0.329816	0.121631	0.0241965	0.90342
EHBP1	23301	0.329753	0.109657	-0.163094	0.405937
C18orf1	753	-0.329739	0.125546	-0.021768	0.94187
PIK3R5	23533	0.329606	0.101513	-0.0729673	0.482094
EXOC1	55763	0.329394	0.0465703	0.0804702	0.619263
MARK3	4140	-0.329164	0.154076	0.160413	0.146664
THUMPD2	80745	-0.328996	0.0590268	0.217897	0.0840303
VTI1B	10490	-0.328757	0.129492	-0.0966317	0.443759
BRP44L	51660	0.328746	0.0456186	-0.802501	9.69182e-12
G6PD	2539	0.328701	0.124083	0.196237	0.0382075
MTF2	22823	-0.328675	0.082396	0.742122	1.961e-06
H2AFY	9555	-0.328005	0.04212	0.234003	0.447097
DENR	8562	-0.327893	0.141546	0.43433	5.35191e-05
RGS10	6001	-0.327677	0.0970406	1.02746	2.78015e-05
CD79B	974	-0.327486	0.147415	0.143656	0.537783
PSIP1	11168	0.327374	0.25282	0.475122	0.0152586
GPX7	2882	-0.327365	0.088364	-1.51412	2.25827e-16
DHX9	1660	-0.327111	0.0759907	-0.05733	0.857008
SIPA1L3	23094	-0.32707	0.0672292	0.29332	3.24947e-05
ATXN7	6314	-0.326994	0.177677	-0.300492	0.270158
C14orf135	64430	-0.326471	0.054756	0.0512408	0.619054
PLAUR	5329	-0.326217	0.160146	0.246211	0.204489
GNA13	10672	0.326191	0.0775952	-0.090282	0.71528
RUFY2	55680	-0.3261	0.317444	-0.126847	0.603184
HNRNPH1	3187	-0.32601	0.0540868	-0.0553072	0.853319
ATXN3	4287	0.325998	0.208078	-0.0753431	0.409725
HIVEP2	3097	-0.325924	0.312758	-0.547973	0.00931086
SCAMP2	10066	0.325428	0.0767435	0.360494	0.00160975
ACADVL	37	0.325022	0.0534821	0.125275	0.392084
ARRB2	409	0.32483	0.0472424	0.182908	0.346665
SAMD9	54809	-0.324803	0.0527767	-0.191512	0.183657
IP6K2	51447	0.324616	0.151403	0.211175	0.0409077
FBXO7	25793	-0.324246	0.0747573	0.27364	0.00722671
NUDT1	4521	0.324132	0.145093	-0.138204	0.556951
XPC	7508	0.324047	0.06057	-0.0126942	0.921364
ANKRD10	55608	-0.323912	0.0563362	-0.106097	0.550039
ID3	3399	-0.323315	0.074044	0.0125927	0.978157
YME1L1	10730	0.323157	0.129492	-0.104521	0.456435
LMF2	91289	0.323081	0.125212	-0.0817857	0.27505
AGPAT5	55326	-0.322812	0.0480681	-0.0012238	0.994549
POLR2D	5433	-0.322701	0.0709334	0.0131893	0.900118
SSFA2	6744	0.32266	0.260953	-0.195596	0.219269
PRKAB1	5564	-0.32265	0.109975	0.00534221	0.97581
ARL2	402	0.322597	0.132492	-0.292159	0.00337517
SARS	6301	0.322545	0.0575051	0.0361766	0.777949
SPN	6693	0.322289	0.186399	-0.261539	0.0895989
SYNE1	23345	-0.322266	0.0858071	-0.0623498	0.67137
CEBPG	1054	0.322253	0.0549143	-0.0969786	0.662451
HDLBP	3069	0.322199	0.11309	-0.180812	0.0699633
MYBL2	4605	0.321139	0.045627	0.364799	0.0509074
ATP6V1E1	529	0.320745	0.0937283	0.135296	0.267776
REXO2	25996	-0.320383	0.142907	0.0570827	0.779313
SH3GLB2	56904	-0.320341	0.101239	1.66799	2.04188e-17
MAPK1	5594	0.320255	0.110779	-0.311364	0.0259986
DDX42	11325	-0.320225	0.29437	0.0506392	0.562725
MICALL1	85377	0.319796	0.252306	0.136359	0.383248
TFRC	7037	0.319558	0.0540868	0.780707	0.00166519
SFRS1	6426	-0.319254	0.0557353	-0.0736061	0.738354
OAS3	4940	0.318853	0.313071	0.710775	0.0015654
HIST1H2BK	85236	-0.318705	0.288426	0.777143	0.00165129
TSPAN7	7102	-0.318325	0.313879	2.24391	1.50596e-12
TERF2	7014	0.318095	0.361869	3.11775	1.02302e-26
PREB	10113	0.317846	0.124933	-0.078415	0.437306
SEC31B	25956	-0.317574	0.0829099	0.0885881	0.632243
TFDP1	7027	0.317282	0.0780253	-0.535273	0.145618
TOR1A	1861	0.316679	0.0462371	-0.010267	0.927717
RPL27A	6157	-0.31666	0.141546	-0.589975	0.00760706
ASXL1	171023	0.31622	0.0517284	-0.0860872	0.555618
PDK1	5163	-0.31598	0.186074	0.423469	0.000106367
PLK1S1	55857	0.315841	0.134737	-0.0595236	0.671473
P2RX5	5026	-0.315736	0.0979546	-1.55801	0.000167606
ZDHHC13	54503	0.315621	0.115069	-0.291654	0.0191744
ARHGEF1	9138	0.315616	0.159439	-0.122215	0.266796
LOC100286937	100286937	-0.315564	0.0759907	0.89657	1.78466e-21
SFXN1	94081	-0.315499	0.0685438	0.477062	2.86766e-05
CCNC	892	0.315372	0.125948	-0.13859	0.381528
ARID5A	10865	-0.315237	0.222305	-0.396056	0.0125614
NCRNA00081	92482	0.314736	0.212811	-0.44642	0.000719053
STX3	6809	0.314095	0.0710591	-0.490986	0.00206279
CASKIN2	57513	0.313959	0.0829747	0.0936141	0.236651
AGA	175	0.313313	0.0803806	-0.145785	0.283824
POLD4	57804	0.313272	0.0598807	0.155507	0.354162
FAM82B	51115	0.312942	0.0667328	-0.282159	0.0408662
SLC35D1	23169	0.312858	0.173437	0.154888	0.492834
GRK6	2870	0.312857	0.113252	-0.302728	0.0343162
YRDC	79693	0.312828	0.201971	-0.232415	0.0195428
NCBP1	4686	-0.312651	0.0514395	-0.207936	0.118683
OSTF1	26578	0.312575	0.0918959	-0.28679	0.120475
RAG1AP1	55974	0.31252	0.165041	0.166463	0.0642515
HSD17B12	51144	0.312015	0.244502	-0.345693	0.015847
DAPK1	1612	-0.311845	0.255354	1.20743	0.00145474
SORBS3	10174	-0.3117	0.370252	0.25611	0.13101
ARF3	377	0.311061	0.163042	-0.141902	0.376406
CYLD	1540	0.311057	0.112979	-0.529048	0.000616832
GBAP1	2630	0.310945	0.135184	-0.0405347	0.738785
MTCP1NB	100272147	0.310869	0.163483	-0.150658	0.343068
GLT25D1	79709	0.310589	0.11269	-0.546802	0.000443756
KLHL20	27252	0.310313	0.372307	0.136167	0.25457
ERAL1	26284	0.309887	0.197518	-0.148873	0.0823886
FBXW2	26190	0.309409	0.325594	-0.212286	0.135884
CHCHD7	79145	-0.309347	0.0767435	1.3381	4.38527e-16
PUS7L	83448	-0.309051	0.214722	-0.0375532	0.540108
IMMT	10989	0.308836	0.104573	-0.0907122	0.472182
ZCCHC14	23174	-0.30873	0.0815568	0.545893	0.000380575
YPEL5	51646	0.308643	0.178494	0.540544	0.00340249
TRIM68	55128	0.308452	0.126161	0.0453548	0.650003
TUBGCP3	10426	-0.307875	0.152116	0.299866	0.0447209
ZNF271	10778	-0.307844	0.201985	0.256465	0.0624839
PBX2	5089	0.307718	0.599975	0.179677	0.157666
CCDC90B	60492	-0.307466	0.243601	-0.131448	0.368289
ACTN4	81	0.307451	0.0656555	-0.19463	0.263223
CABIN1	23523	0.306731	0.092466	-0.370584	0.0106272
MCTP2	55784	-0.306674	0.108948	0.575575	0.00715187
NIPBL	25836	-0.306545	0.0594264	-0.162836	0.232511
EXO1	9156	0.306432	0.145885	-0.00470463	0.974343
TRAF3IP2	10758	-0.306132	0.0910622	0.497498	0.0161296
TP53TG1	11257	0.305972	0.0794618	-0.139901	0.0621681
GCLM	2730	-0.305655	0.190466	1.08483	3.45627e-06
N4BP2L1	90634	-0.305579	0.157154	-0.233937	0.101593
C6orf162	57150	-0.305482	0.0934566	0.193117	0.12356
ARNT	405	-0.305405	0.0689162	-0.0295515	0.699289
IL2RG	3561	0.305384	0.271266	-0.675153	2.19356e-06
FECH	2235	-0.305203	0.109303	0.614229	0.0226275
RAB11A	8766	-0.305141	0.0821504	-0.0261502	0.891835
SMAD2	4087	0.304965	0.0621477	-0.184753	0.302779
UNC119	9094	0.30462	0.0903874	-0.0196457	0.888134
PPIP5K1	9677	0.304547	0.197499	0.266514	0.0013578
KIF2C	11004	0.30451	0.120646	0.236435	0.318037
DNM2	1785	0.304373	0.230695	0.272566	0.0212751
IRAK4	51135	0.304045	0.339224	-0.0773159	0.414606
RPL18	6141	-0.304022	0.0808344	-0.211261	0.0188802
DNAJB9	4189	-0.303886	0.123181	0.112532	0.583598
MT1H	4496	0.303859	0.231826	-0.587289	1.654e-05
BUB1	699	-0.303742	0.124083	-0.167208	0.544515
FAM178A	55719	-0.30371	0.145093	0.218657	0.119
FLOT2	2319	0.303632	0.134458	-0.504128	1.44698e-05
WASF2	10163	-0.30348	0.0594818	1.35471	4.93618e-16
TROAP	10024	0.303438	0.275393	0.101228	0.564943
ALG12	79087	-0.303342	0.382527	0.377304	9.50912e-05
RHOB	388	0.303144	0.291534	-1.77759	1.89386e-05
MAML1	9794	-0.303082	0.0557577	0.270899	0.0100484
RRP1B	23076	-0.302922	0.0580019	-0.476634	0.00010399
MAPK9	5601	0.30276	0.173437	-0.389405	0.0135724
H3F3B	3021	0.3026	0.198682	0.137667	0.594639
TAF15	8148	0.302592	0.11213	-0.0530496	0.47111
HLA-DQB1	3119	0.302467	0.0904958	0.0694777	0.91293
EPOR	2057	-0.302419	0.150228	1.51861	1.57653e-22
ADD1	118	-0.302306	0.227806	-0.130421	0.418689
IFITM2	10581	0.302262	0.0755566	-0.421834	0.0738049
RNF130	55819	-0.302246	0.124083	-0.0526694	0.914022
MRPL40	64976	0.302112	0.0810472	-0.257437	0.0796853
C11orf17	56672	0.301644	0.129062	-0.0411455	0.628686
SFN	2810	-0.301573	0.136595	0.00152127	0.99098
DUSP7	1849	0.301495	0.102589	-0.00174351	0.99519
DPP8	54878	0.30101	0.0672292	0.250608	0.0936697
RNF216	54476	-0.300942	0.124083	0.408081	0.00414157
LMF1	64788	0.300362	0.289084	0.0424858	0.825535
BLM	641	0.300328	0.0679917	-0.0370323	0.87242
GMFB	2764	0.300191	0.204419	0.0457057	0.655254
MAP2K3	5606	0.300088	0.0887667	-0.413694	0.0327782
NGDN	25983	0.300041	0.439408	-0.0811516	0.533743
ALAS1	211	0.300033	0.188584	-0.0325632	0.809712
MRC2	9902	-0.299612	0.101513	-0.0201553	0.886539
TRIM37	4591	-0.299601	0.2226	-0.146236	0.351945
FLJ42627	645644	0.299381	0.105799	0.0540365	0.739187
FBXL4	26235	-0.299303	0.088935	-0.188456	0.19087
RAD50	10111	0.29874	0.231826	-0.257718	0.0280017
FAM111A	63901	0.298599	0.0575051	0.0355022	0.851278
DDX5	1655	-0.29846	0.0642073	-0.00509353	0.971195
PKD2	5311	-0.298274	0.0642073	0.202878	0.264589
SP140L	93349	0.298182	0.317839	-0.271096	0.0935914
CHFR	55743	-0.298055	0.099906	-0.499043	0.0700475
MED28	80306	-0.297709	0.0672292	0.147394	0.312952
LMNB1	4001	-0.29762	0.280993	0.0907473	0.709065
REV3L	5980	0.297496	0.0636174	0.0626283	0.756736
HSPA4	3308	-0.297476	0.126362	0.484956	0.000345755
ARFIP1	27236	0.297454	0.0780756	0.658381	1.78896e-07
TGOLN2	10618	0.297453	0.0709284	0.0874161	0.566353
PIP4K2B	8396	-0.297132	0.0884852	0.0880981	0.425972
PBXIP1	57326	-0.296949	0.09764	0.0880406	0.701357
UXS1	80146	-0.296593	0.0639314	0.59616	0.000944932
GLTSCR2	29997	0.296584	0.212683	-0.0991446	0.520629
SMG7	9887	-0.296551	0.16104	0.336201	0.00287514
LRIG1	26018	-0.296447	0.099906	-0.0184212	0.9682
RNASEH2B	79621	-0.295815	0.217466	0.0210249	0.89961
PRC1	9055	0.295736	0.0702149	-0.14681	0.662843
IFT57	55081	-0.295714	0.110636	-0.486986	0.0110003
PNKP	11284	0.295668	0.212741	0.069949	0.610722
NLRX1	79671	0.294634	0.133922	-0.0960686	0.0548659
MAPK6	5597	-0.294517	0.0590268	0.647539	4.95646e-06
SCYL3	57147	0.294268	0.126199	0.00964191	0.923088
CFLAR	8837	0.294213	0.178215	-0.204351	0.264905
NFE2L1	4779	0.293198	0.205566	-0.0362049	0.756626
CTNND1	1500	0.292586	0.158125	-0.866757	7.18529e-07
C19orf2	8725	-0.292511	0.0953313	0.13561	0.385943
WHSC1	7468	0.292449	0.301331	0.195877	0.428513
CUX1	1523	-0.292329	0.0883504	1.25962	8.16956e-12
WDR47	22911	-0.292069	0.134678	0.0768256	0.469321
BRE	9577	0.291989	0.0902878	-0.453217	0.000651894
S1PR4	8698	-0.291484	0.133836	0.10102	0.433365
SNX4	8723	-0.291276	0.100165	0.00357065	0.980243
KIAA1033	23325	-0.291056	0.10473	0.552152	0.0951011
LSM4	25804	0.291045	0.0679917	-0.560065	3.4637e-05
PITPNA	5306	0.290815	0.0888162	-0.172886	0.183849
CCDC53	51019	0.290448	0.0759907	-0.454592	0.000622178
PSMB9	5698	0.289946	0.067064	0.197134	0.341719
UBE3C	9690	-0.289765	0.416927	0.290353	0.00613766
PCGF3	10336	-0.289765	0.110313	0.507043	7.75786e-05
ATP11B	23200	-0.289693	0.108948	-0.275811	0.0818357
IKBKAP	8518	-0.289676	0.0699467	-0.461929	0.00239009
VCL	7414	0.28965	0.171839	0.569035	0.00914515
AP3S2	10239	0.289261	0.145093	-0.181009	0.0301652
ARHGDIA	396	-0.289164	0.148381	-0.184308	0.290254
PTPN18	26469	-0.289085	0.0712833	0.358108	0.0415037
DSE	29940	0.288833	0.125948	-0.526786	0.0230472
LASP1	3927	0.288658	0.0784291	0.28188	0.00617573
SQSTM1	8878	0.287659	0.143004	-0.00112356	0.992494
C1GALT1C1	29071	0.287564	0.380286	-0.170309	0.0889178
PSMB7	5695	0.287348	0.161278	-0.131575	0.234518
SPRY1	10252	0.287342	0.130595	0.567824	0.123225
YIPF6	286451	0.287218	0.25485	0.00390515	0.978576
CDK2	1017	-0.287099	0.0936592	0.474742	0.00858424
HAGH	3029	0.286559	0.129492	0.151243	0.070421
GORASP1	64689	0.286509	0.356333	-0.222005	0.205097
KPNA1	3836	-0.286375	0.19864	0.25292	0.0317923
CBLL1	79872	-0.286218	0.210173	-0.0535762	0.530508
ORMDL2	29095	0.285908	0.129257	0.298281	0.0383548
PILRB	29990	-0.285446	0.0909173	0.530158	0.00400727
ZWILCH	55055	0.285183	0.0975337	0.0270043	0.891337
HLA-J	3137	0.285051	0.0770364	0.0412038	0.828056
TAOK3	51347	-0.284834	0.0685438	-0.0957836	0.54852
ACYP2	98	0.284752	0.161278	-0.112446	0.226306
CENPM	79019	0.284592	0.109975	-0.126022	0.390555
NCAPD2	9918	0.284574	0.0846619	-0.0442708	0.831573
PSD3	23362	-0.284475	0.484843	1.71595	3.23226e-12
HLA-C	3107	0.284441	0.0679917	0.158537	0.452207
SMC1A	8243	-0.284343	0.0906452	-0.0939429	0.652374
CCNL1	57018	0.284116	0.249272	0.147911	0.478781
NKIRAS2	28511	0.284035	0.204084	0.163661	0.0957732
CENPN	55839	0.283953	0.0892551	0.417187	0.0333326
C10orf10	11067	-0.283678	0.494842	-0.743359	0.0153331
BSCL2	26580	0.283644	0.140436	0.0719904	0.408314
CPT1A	1374	0.283592	0.109114	0.6129	0.000198554
COG5	10466	-0.28352	0.0999019	-0.00673367	0.957566
CYB5R1	51706	0.283448	0.189828	-0.0960155	0.412456
GIT2	9815	-0.283328	0.337912	0.28699	0.012731
MUTYH	4595	0.283292	0.0624452	-0.125323	0.190408
GLS	2744	0.283227	0.159609	0.258834	0.0631696
USP9X	8239	0.283083	0.119313	-0.204872	0.1236
MKI67	4288	0.283062	0.0950199	-0.0168357	0.964159
CPSF4	10898	0.281745	0.121909	0.202905	0.0147053
EP400	57634	-0.281651	0.308247	-0.16443	0.296101
GSTA4	2941	-0.281591	0.177677	-0.304362	0.0626975
LOC100293596	100293596	-0.28063	0.302574	0.0045095	0.978576
SLC27A3	11000	0.280577	0.154735	1.26462	3.02665e-09
RHBDF2	79651	0.28041	0.174983	-0.873509	2.82262e-09
PRKAG1	5571	0.280398	0.209104	-0.137313	0.21657
NAPA	8775	0.280251	0.238934	-0.0702887	0.606297
ZDHHC3	51304	0.280165	0.0946205	0.944075	5.35488e-15
VAPA	9218	-0.280094	0.315703	-0.28268	0.00387657
BCKDHA	593	0.280052	0.314042	-0.073239	0.566496
STX12	23673	0.279981	0.173645	-0.03438	0.825195
PLCG1	5335	-0.279907	0.103494	1.08182	7.99712e-18
NIF3L1	60491	0.279787	0.123718	-0.0127515	0.937959
RASGRP1	10125	-0.279689	0.0960636	0.352287	0.284537
GBE1	2632	-0.279346	0.228478	0.0549491	0.788121
RREB1	6239	0.279273	0.18149	0.0028755	0.989622
MAPKAPK2	9261	-0.278824	0.101335	0.143758	0.419123
COMMD4	54939	0.278717	0.0685438	0.628143	1.92478e-06
HPS1	3257	0.278393	0.347617	-0.0509579	0.398269
FAF1	11124	0.278327	0.0711819	0.0707948	0.520429
GLA	2717	0.278168	0.104267	-0.213966	0.00409484
MED20	9477	-0.277897	0.110111	0.0343382	0.840592
HHEX	3087	-0.277574	0.0770364	1.08341	4.76679e-05
BPTF	2186	-0.277556	0.1108	-0.036937	0.882246
HDAC6	10013	0.277383	0.124961	-0.148973	0.115173
WEE1	7465	0.277339	0.20384	-0.00672207	0.980433
CHPF2	54480	-0.277163	0.0936592	0.0167686	0.812204
SHCBP1	79801	0.276924	0.109975	0.0685453	0.713047
LOC220594	220594	-0.276886	0.138868	0.694412	0.00014801
RPL39L	116832	0.276837	0.123548	-0.1022	0.581767
FHL1	2273	-0.276828	0.308001	0.102023	0.745473
TMX1	81542	-0.276674	0.135567	-0.929899	4.19163e-06
MAPK14	1432	0.276629	0.189287	0.375285	0.0301652
PCTP	58488	0.276594	0.100964	0.586523	0.00456815
POLG2	11232	-0.276558	0.0656555	-0.0618599	0.533085
AKAP10	11216	0.276357	0.146306	-0.0636049	0.622104
RELA	5970	0.276324	0.182738	-0.16712	0.202978
ASF1B	55723	0.27632	0.0829747	0.0299558	0.902619
TXN2	25828	0.275863	0.121459	-0.128053	0.104594
AVL9	23080	0.275819	0.138604	0.0317783	0.825719
CDC25B	994	0.275768	0.0931494	0.0387873	0.900118
GNPDA1	10007	-0.275533	0.137473	1.02855	6.44637e-18
ANAPC1	64682	-0.274832	0.0685439	-0.0555995	0.552522
PAPOLG	64895	-0.274688	0.451238	0.266079	0.0222616
CSNK2A1	1457	0.274513	0.175497	-0.00824249	0.958726
MAN2A2	4122	-0.274445	0.344485	-0.126597	0.379998
C6orf48	50854	0.274403	0.114252	0.0947716	0.579501
DAPP1	27071	0.274392	0.14534	-0.0616645	0.576902
PGM1	5236	-0.274275	0.129298	0.298452	0.20764
SGSM2	9905	-0.274177	0.280173	0.0276165	0.790574
NCAPD3	23310	0.274095	0.0998602	-0.669185	5.85592e-06
ICMT	23463	0.273731	0.219714	-0.0748726	0.570206
PTER	9317	0.273565	0.0829099	-0.470538	0.000127445
HSDL2	84263	0.273172	0.325589	-0.199796	0.0775071
KRCC1	51315	0.272637	0.108838	-0.0426577	0.786933
TMEM168	64418	-0.272493	0.324698	0.0137319	0.920816
RNF13	11342	0.272463	0.147153	-0.180892	0.267906
CLK3	1198	0.272268	0.256885	-0.00684064	0.927909
TUSC4	10641	0.272255	0.203553	-0.0564299	0.61868
TMED2	10959	-0.272098	0.420602	-0.0317637	0.891337
ARL4C	10123	-0.271726	0.159439	-0.664225	0.0740854
CIB1	10519	0.271688	0.119371	-0.921651	3.78625e-08
TMCC1	23023	0.271677	0.088248	0.728335	3.41659e-10
DEAF1	10522	0.271408	0.161278	-0.424421	8.56897e-05
ISCA1	81689	-0.271371	0.118768	0.221517	0.129398
TMEM57	55219	-0.271329	0.287308	0.120352	0.141162
TCF3	6929	-0.271196	0.308605	-0.144214	0.610985
SLC25A11	8402	0.270713	0.144971	-0.138262	0.368351
VPS35	55737	-0.270692	0.185727	0.0639285	0.691114
DIAPH1	1729	-0.270572	0.197024	0.0373791	0.853225
CD52	1043	-0.270437	0.129492	1.22309	2.9654e-05
TOMM34	10953	0.270223	0.173366	-0.18911	0.000229513
TDG	6996	-0.270008	0.0713116	0.210364	0.148524
RRAS2	22800	0.269953	0.137097	0.472253	0.0207722
ALDH3A2	224	-0.269942	0.203395	-0.000147617	0.999378
APBA3	9546	0.269832	0.09438	0.00831521	0.94094
PGLS	25796	0.269651	0.100965	0.108725	0.487587
VAPB	9217	0.269586	0.09764	0.36671	0.00360709
COPS7A	50813	0.269528	0.0934566	-0.29878	0.0317319
PPWD1	23398	-0.26951	0.433797	0.2433	0.0855605
MPV17	4358	0.269337	0.0811102	-0.201858	0.0843218
RPS16	6217	-0.269025	0.270076	-0.145398	0.186679
TMEM134	80194	0.268906	0.196525	0.130834	0.15122
TAOK1	57551	-0.268742	0.0788787	0.0914291	0.299927
POLE3	54107	-0.268712	0.0760362	-0.363803	0.0276787
HEATR1	55127	-0.268456	0.145093	-0.231181	0.059032
ADAM17	6868	-0.267987	0.323183	0.0546406	0.751025
DPEP1	1800	0.267878	0.430176	1.37539	8.80939e-07
TMEM63A	9725	0.267751	0.203143	0.0616838	0.302642
RANGAP1	5905	0.267648	0.322379	-0.354872	0.0109422
NAGK	55577	0.267622	0.151338	0.0886383	0.641785
ICAM3	3385	0.267207	0.158449	0.982111	0.000537083
ZXDC	79364	0.266995	0.3534	0.104028	0.335897
ARFGAP1	55738	0.266446	0.0999019	0.212919	0.00408895
BAP1	8314	-0.266179	0.346972	0.127006	0.0488822
INTS7	25896	0.266091	0.138717	-0.183894	0.114237
MAP1S	55201	0.266042	0.101239	-0.274653	0.13101
ASL	435	0.265966	0.412866	0.291874	0.00236327
PACS2	23241	-0.265941	0.231826	0.0764876	0.510292
DPYSL2	1808	-0.265837	0.0846282	0.970705	1.05196e-06
LAMC1	3915	-0.265743	0.0941194	0.26233	0.169207
DCTN4	51164	-0.26546	0.104934	-0.649618	0.0010412
UAP1	6675	-0.265435	0.15085	-0.28023	0.157973
PTCD3	55037	0.265277	0.141398	-0.0650038	0.566353
SOS1	6654	-0.26525	0.123113	0.183428	0.284537
C13orf23	80209	0.265246	0.0783563	-0.0417858	0.674152
CEP135	9662	-0.264907	0.375246	0.091528	0.551248
SLC12A9	56996	0.264858	0.180187	-0.032741	0.778248
TAF2	6873	0.264828	0.15132	-0.0255956	0.852571
PRKCH	5583	-0.264791	0.30523	0.872695	3.63647e-06
DCAF7	10238	-0.264556	0.0999019	0.0370884	0.766608
GSTM1	2944	0.264528	0.25505	-0.220209	0.286292
ZNF236	7776	-0.264344	0.323628	-0.0784636	0.566165
SFRS4	6429	-0.264067	0.161278	0.0525726	0.585009
SSBP2	23635	-0.263923	0.0885871	0.690881	0.000196434
CDCA3	83461	0.263874	0.137211	-0.169941	0.316907
FOXN3	1112	-0.263822	0.362315	0.25547	0.103329
NDUFB4	4710	-0.263485	0.146103	0.0990572	0.302779
U2AF1	7307	-0.263442	0.147986	-0.196515	0.154441
UBE2S	27338	0.262927	0.123113	0.137846	0.518476
DHX8	1659	0.262846	0.162246	-0.067483	0.562041
NAPG	8774	0.262699	0.19864	-0.103886	0.231589
ZBED4	9889	-0.262581	0.15829	0.13679	0.376314
MEF2A	4205	0.262489	0.147226	-0.243511	0.257994
SP100	6672	0.262223	0.27141	0.282477	0.0718768
BRAP	8315	0.262078	0.293463	0.27548	0.000916348
NFATC4	4776	0.261948	0.186074	-0.403956	0.00348534
BCL6	604	0.261929	0.492051	-0.769539	0.000762319
MGA	23269	-0.261885	0.345297	0.238938	0.0836609
PSMG1	8624	-0.261793	0.314839	-0.673224	0.000242881
CASK	8573	-0.261765	0.391174	-0.0118097	0.933891
MTA1	9112	-0.261728	0.145093	-0.35593	0.0121977
TRAM2	9697	0.261164	0.359941	-0.795441	2.24211e-05
MYLIP	29116	-0.261116	0.203051	0.213138	0.469027
SF3A2	8175	0.261037	0.101513	0.0395655	0.893645
SLC25A1	6576	0.260953	0.260953	0.327419	0.048936
RALGDS	5900	0.260867	0.344156	-0.430194	0.00101054
ZYX	7791	0.260836	0.342813	-0.389276	0.0861831
HAUS5	23354	-0.260589	0.134678	0.556776	1.8085e-05
EIF4E	1977	-0.26055	0.133922	0.0158994	0.921627
PHKA2	5256	-0.260481	0.118704	-0.119838	0.133691
RGS2	5997	0.26037	0.113381	-0.882967	0.0652492
CORO7	79585	-0.260274	0.12793	-0.0195869	0.764365
TARDBP	23435	-0.260033	0.088935	0.623254	6.30571e-06
TBC1D5	9779	-0.259882	0.25794	0.0434863	0.791089
IFITM3	10410	0.259766	0.123718	-0.330001	0.202993
GYG1	2992	0.25973	0.0949926	-0.553614	0.0395621
RRAGC	64121	0.259514	0.118306	0.136669	0.385903
FBXO11	80204	-0.259484	0.109577	-0.176253	0.366256
STARD3	10948	0.259195	0.10144	0.0608648	0.560365
WDR61	80349	-0.259167	0.11497	-0.171155	0.253682
PPP1CA	5499	0.259053	0.0846282	-0.511288	3.31714e-05
DCAF8	50717	-0.25888	0.280993	0.120077	0.420669
DNMBP	23268	0.258755	0.120535	1.07483	7.21119e-11
ARPC5L	81873	0.258689	0.127617	-0.377394	0.0139338
ATP6V1C1	528	0.258564	0.0957465	-0.217535	0.103799
NDUFA8	4702	0.258553	0.123718	-0.0759351	0.727516
PTGES3	10728	0.258453	0.0798364	0.335586	7.32424e-05
COQ10B	80219	0.258389	0.13333	0.01858	0.897994
RAB11FIP2	22841	-0.258388	0.214857	-0.0980751	0.434873
C11orf67	28971	0.258293	0.182063	-0.149353	0.125774
C12orf5	57103	0.258169	0.186123	-0.160073	0.314645
COX17	10063	0.258113	0.144598	-0.51341	0.000962902
PNPO	55163	0.257901	0.188907	-0.115681	0.0495007
TROVE2	6738	0.257863	0.0858071	-0.184263	0.124049
EPN2	22905	-0.257861	0.429619	0.760578	4.38168e-24
FAM96B	51647	0.25767	0.0868856	-0.125874	0.193114
SS18	6760	0.257471	0.123718	0.284182	0.0605096
C7orf49	78996	0.257441	0.105799	0.352862	0.00218014
CLCC1	23155	-0.257362	0.260302	0.333958	0.000187589
FAM108A1	81926	0.257163	0.112772	-0.390335	0.00662602
DDX54	79039	-0.256931	0.193143	-0.340201	0.000814868
ZNF337	26152	-0.256871	0.0947825	0.107725	0.498722
LRFN4	78999	-0.256806	0.0888162	-0.136549	0.18184
RALA	5898	0.256791	0.122606	-0.187698	0.1281
NFKBIA	4792	0.256733	0.0811102	0.0267409	0.89567
C7orf44	55744	-0.256705	0.109975	-0.119103	0.471952
IPO9	55705	-0.256692	0.104267	0.0384642	0.768995
ACTR1B	10120	0.256682	0.112346	-0.0348722	0.709524
PPFIA1	8500	-0.256554	0.305343	0.179448	0.202993
KIF4A	24137	0.256501	0.10596	0.176988	0.459209
HDAC7	51564	-0.256206	0.135184	0.670767	3.45927e-07
ALCAM	214	0.25603	0.160742	-0.71275	0.00284463
ALG3	10195	0.255884	0.138353	-0.0576435	0.292855
GNB1	2782	0.255214	0.0975193	0.135824	0.359431
SFMBT1	51460	-0.254868	0.129389	0.216188	0.0503146
SR140	23350	0.254859	0.242766	0.0789564	0.605704
STX18	53407	0.254706	0.141018	-0.156692	0.0139935
TFDP2	7029	-0.254643	0.119313	0.506306	0.0105373
SUB1	10923	-0.254545	0.0883504	0.478256	0.000766836
OAZ2	4947	0.254525	0.636455	0.310214	0.0338333
AUH	549	-0.254264	0.16417	0.121391	0.436553
NEK2	4751	0.254064	0.120718	-0.103426	0.656953
PPIA	5478	-0.253867	0.137097	-0.0409828	0.731258
RHOT2	89941	0.253545	0.199984	0.0484166	0.619948
TBCC	6903	0.253512	0.11293	-0.190221	0.0275617
CDS2	8760	-0.253357	0.258952	0.455706	0.00187408
AKR7A2	8574	0.253077	0.147153	-0.359222	0.0462874
BCLAF1	9774	-0.252929	0.234466	-0.212857	0.31903
MX2	4600	0.252753	0.233127	0.414497	0.190097
CUL9	23113	-0.252463	0.29291	0.468378	3.43661e-09
WASF1	8936	-0.252437	0.0980937	-0.831471	0.00209338
C12orf4	57102	0.252389	0.170797	-0.188227	0.0127758
CDC45L	8318	0.252087	0.185727	0.253707	0.169798
NBEAL2	23218	0.252031	0.107008	-0.962117	1.21144e-06
MTMR3	8897	0.252026	0.216582	0.634152	0.000361564
SLC9A3R1	9368	0.251936	0.275311	-0.553031	0.000574393
CD59	966	-0.251798	0.160609	-0.0647945	0.849528
HMGXB3	22993	0.251739	0.378229	-0.0735924	0.467343
LGALS8	3964	-0.251426	0.473205	0.574245	0.0014676
SLC25A36	55186	-0.251266	0.246131	0.0987476	0.684986
TSC22D1	8848	0.251027	0.200079	-0.096682	0.754257
VEGFB	7423	-0.250926	0.286406	0.0580325	0.663694
TFPI	7035	-0.250836	0.354058	2.20584	1.80491e-15
DNTT	1791	-0.250506	0.383039	0.656959	0.0761096
NCKAP1L	3071	-0.250468	0.113381	0.276929	0.124928
OS9	10956	0.250379	0.09764	0.171336	0.115541
NSMCE4A	54780	-0.25036	0.124933	0.0383405	0.789113
UBR5	51366	-0.250207	0.324653	0.343066	0.0115411
LEMD3	23592	-0.250017	0.0975337	0.706175	1.36207e-08
FBXO21	23014	-0.250011	0.102589	-0.0742972	0.735892
GBA3	57733	-0.249971	0.196894	1.77792	1.45456e-23
CFDP1	10428	-0.248929	0.256988	0.337659	0.00924058
PARN	5073	0.248851	0.163321	0.00432854	0.974343
GCA	25801	0.248673	0.123113	-0.241417	0.216217
DICER1	23405	-0.248665	0.267154	-0.21801	0.325917
KIAA0494	9813	0.248399	0.141546	0.251616	0.058868
ZNF12	7559	-0.248069	0.104154	0.496911	0.000997104
RPP38	10557	0.247926	0.174089	-0.13209	0.254842
MYL12A	10627	0.247921	0.125212	-0.536213	7.45339e-07
G3BP1	10146	-0.247825	0.161366	-0.217461	0.162224
FASN	2194	-0.247795	0.133446	-0.608931	0.000160758
MLL4	9757	0.247693	0.208773	0.183129	0.114102
AKAP8L	26993	0.247606	0.26923	0.269895	0.0800153
LCP1	3936	0.24734	0.158483	-0.563303	0.000655898
CLTA	1211	0.247283	0.30659	-0.0736859	0.693996
SAV1	60485	0.247239	0.19501	-0.195784	0.220527
PSMB10	5699	0.246941	0.13946	0.192851	0.251029
C20orf43	51507	0.24682	0.099906	-0.0861085	0.496355
TNIP2	79155	0.246799	0.201123	0.00533056	0.964159
UBE2C	11065	0.246388	0.125706	0.227113	0.415787
APOL2	23780	0.245656	0.375303	0.0768538	0.528996
SUMO3	6612	0.245634	0.0947825	0.00970761	0.960842
RNF31	55072	-0.245463	0.163483	0.728607	3.55642e-13
CAMKK2	10645	-0.245457	0.109303	-0.39392	0.0794565
AARSD1	80755	0.245356	0.214174	-0.109664	0.202155
EIF2AK3	9451	-0.245242	0.105129	1.63269	3.17066e-13
NFIL3	4783	0.24518	0.134458	0.199896	0.722545
MAP3K7	6885	0.245101	0.212252	0.0106316	0.957566
AAK1	22848	0.244578	0.181863	-0.852478	1.78896e-07
MYO1B	4430	-0.244536	0.233212	0.598759	0.0140699
TTPAL	79183	0.244347	0.137097	-0.0601606	0.498479
DDAH2	23564	0.244187	0.404423	0.694252	8.86823e-05
CDKN1B	1027	0.243934	0.11213	-0.921077	2.87601e-08
C14orf139	79686	-0.24382	0.10144	-0.0992419	0.682752
TWF2	11344	0.243777	0.208627	-0.224821	0.00439641
NRD1	4898	0.243311	0.107008	-0.0554465	0.525615
MPP1	4354	-0.243295	0.100965	0.109256	0.620536
EIF5B	9669	-0.243237	0.371935	-0.0983193	0.550039
NUDCD3	23386	0.243175	0.108948	-0.0767965	0.375514
RNF44	22838	0.243135	0.119515	-0.0933013	0.592045
TOP2A	7153	0.243015	0.345574	-0.0798496	0.848715
NUDT21	11051	0.243004	0.132561	0.00114583	0.996561
SLC12A7	10723	0.243002	0.13339	-0.397122	0.0572949
MYST1	84148	-0.242987	0.405204	0.120001	0.116119
IL10RB	3588	0.242927	0.0959247	-0.244715	0.068277
ATP6V1A	523	0.242872	0.391174	-0.297411	0.0638835
LRRC37A2	474170	-0.242454	0.11213	-0.178309	0.196695
RARRES3	5920	0.242415	0.160191	0.14798	0.542595
NF2	4771	-0.242247	0.379016	-0.0199595	0.747049
CTNNAL1	8727	-0.242179	0.102589	0.489409	0.0208753
ARF6	382	0.242154	0.349317	-0.793535	8.86518e-05
FUBP1	8880	0.242047	0.289902	0.479558	0.00838543
LDHA	3939	-0.241868	0.108614	-0.307811	0.0199913
EFR3A	23167	0.241679	0.208303	0.131957	0.523702
ARPC3	10094	0.241605	0.113381	0.106979	0.446294
DUSP22	56940	-0.241583	0.166049	0.0813112	0.597931
ZBTB1	22890	-0.241466	0.158449	-0.0120186	0.939137
GRB2	2885	0.24122	0.275237	-0.472768	1.32257e-05
NDST1	3340	-0.241209	0.598305	0.0806227	0.359507
MRPL4	51073	0.241055	0.183075	-0.348209	0.000342577
NUP214	8021	0.240843	0.317839	-0.356511	0.00243412
DPH2	1802	-0.24077	0.203749	-0.109176	0.0250634
GLRX3	10539	-0.240729	0.130661	-0.401644	0.020849
RANBP1	5902	-0.240569	0.112287	-0.00537959	0.978576
GMDS	2762	0.240254	0.310398	-0.59674	1.44422e-05
NID2	22795	-0.240135	0.140958	-0.546109	0.0619976
FBXW7	55294	0.239721	0.119612	1.52286	4.98135e-08
IDE	3416	0.239616	0.354787	-0.277355	0.0238992
RPS17P5	442216	-0.239574	0.215623	-0.13583	0.266312
CITED2	10370	-0.239305	0.320671	-0.0644609	0.825185
CDC20	991	0.239063	0.129298	0.0573723	0.880922
SMA4	11039	-0.239037	0.273525	0.0879155	0.64485
GGNBP2	79893	0.238929	0.107665	0.0972409	0.412456
DGUOK	1716	0.238834	0.174287	0.131169	0.262894
MDH2	4191	0.238802	0.326717	-0.354494	0.00247349
BIRC5	332	0.238621	0.100965	-0.189685	0.477066
HP1BP3	50809	0.23846	0.313584	0.168208	0.271714
RPRD2	23248	0.238138	0.287704	0.122135	0.418393
CDKN2C	1031	0.237603	0.167563	-0.107497	0.739187
HADHB	3032	0.237112	0.10144	0.0171676	0.880841
CUL4A	8451	-0.237014	0.393204	-0.185888	0.122346
BACH1	571	-0.236848	0.140436	0.0286308	0.828056
NUMB	8650	-0.236775	0.280797	-0.0660562	0.727103
LGALS3BP	3959	0.23667	0.111413	-0.982715	0.00134277
ACAA1	30	0.236616	0.261984	-0.12438	0.343197
HLA-B	3106	0.236531	0.127617	0.0903805	0.690043
IPO5	3843	-0.236426	0.167068	-0.222155	0.152683
TRADD	8717	0.236325	0.175968	-0.101945	0.180574
EIF3E	3646	-0.236035	0.118306	-0.178612	0.13121
CLINT1	9685	-0.235852	0.159439	0.513882	7.42558e-05
FMR1	2332	-0.235822	0.141018	0.166521	0.466088
MAN1A1	4121	0.235622	0.608148	1.10963	0.0010958
CCNA2	890	0.235602	0.133836	-0.211012	0.391938
DDR1	780	-0.235549	0.291188	-0.13939	0.555749
CBLB	868	0.235426	0.245543	-0.0618579	0.757853
MYH9	4627	0.235372	0.100965	0.0932144	0.510052
HMGCL	3155	0.235072	0.310398	-0.147307	0.0930381
NDUFAF3	25915	0.23485	0.208303	-0.0582662	0.664377
FAM193B	54540	-0.234738	0.600528	0.354092	0.00649349
FAM117A	81558	-0.234599	0.149571	-0.121312	0.521746
RAB13	5872	0.233814	0.141018	0.1225	0.650011
CDK5RAP1	51654	0.233778	0.20258	-0.0537649	0.663694
SLC41A3	54946	0.233646	0.176398	-0.036212	0.656237
CCDC21	64793	0.233629	0.233621	0.0212158	0.860306
DPH5	51611	0.233576	0.133922	-0.235442	0.0678975
RAB5B	5869	-0.233243	0.109975	0.0339025	0.814096
RAG2	5897	-0.233147	0.160146	0.278143	0.270683
EIF4E2	9470	0.233064	0.30523	0.0808553	0.656953
ZMYND8	23613	0.233021	0.190015	0.416735	0.064316
PTTG1	9232	0.232758	0.127035	-0.331384	0.162878
ACTL6A	86	-0.232629	0.185078	-0.145968	0.341523
LSM12	124801	-0.232363	0.116708	-0.287335	0.0243738
ANXA6	309	-0.232319	0.192493	-0.515475	0.0148286
IFIT3	3437	0.232306	0.33995	0.250324	0.353253
MBD1	4152	-0.231628	0.377514	0.055933	0.662451
RPL15	6138	-0.231484	0.114434	-0.0917069	0.514628
PARP2	10038	0.231224	0.222305	-0.0436789	0.741437
C17orf60	284021	0.231153	0.207206	0.221233	0.338118
PLEKHM1	9842	0.23104	0.133439	0.131209	0.239242
EBP	10682	0.230938	0.186074	-0.141376	0.398199
ACAD10	80724	0.230862	0.130207	0.174276	0.0376134
MRPS16	51021	0.2308	0.442718	-0.0182553	0.916645
ATG5	9474	-0.230782	0.489389	-0.106001	0.507677
RALBP1	10928	-0.230596	0.168395	0.110193	0.46749
C11orf75	56935	-0.230407	0.134429	0.737511	0.000109332
DPP3	10072	0.230339	0.296901	-0.327365	0.000294102
FAM65A	79567	-0.230236	0.185009	0.809966	2.143e-13
COPS7B	64708	0.230181	0.173645	0.0689789	0.498208
C9orf16	79095	-0.230016	0.145885	-0.850961	2.11564e-07
BRMS1	25855	0.229968	0.317118	-0.0658426	0.381775
ADIPOR1	51094	0.229958	0.118753	0.181917	0.13101
ATF7IP	55729	0.229934	0.196431	-0.075965	0.675938
LIME1	54923	-0.229815	0.540066	-0.0557381	0.656814
FANCI	55215	0.229765	0.300494	0.120823	0.588027
DHX29	54505	-0.229722	0.19501	-0.147774	0.245783
LXN	56925	-0.229699	0.176405	0.196942	0.309999
PIGB	9488	0.229398	0.275252	-0.272312	0.00874167
PHF3	23469	-0.229269	0.147415	0.0210316	0.834382
RNF7	9616	0.229231	0.362923	0.176776	0.115173
STOM	2040	0.229074	0.35809	0.490771	0.131608
KIAA0040	9674	-0.22906	0.412817	-0.235734	0.0549542
CD9	928	-0.228914	0.200698	-2.65806	2.36091e-08
IKZF5	64376	-0.228858	0.287249	-0.0381198	0.731555
UBAP2L	9898	-0.228651	0.188984	-0.223415	0.0767913
VRK2	7444	-0.228567	0.40949	0.0430581	0.812428
PEX16	9409	0.228409	0.30519	0.0235752	0.852942
POLDIP2	26073	0.228399	0.340161	-0.0375351	0.715064
CDK19	23097	0.228309	0.166875	-0.505532	0.00128762
WDFY3	23001	0.228227	0.141546	1.71611	2.42679e-26
ACACA	31	0.228085	0.34301	-0.228876	0.0124177
CD38	952	0.228083	0.173366	-0.580319	0.051833
PDP1	54704	-0.227892	0.203219	-0.0805941	0.635161
UNG	7374	-0.227891	0.145093	0.0802286	0.753514
ATP2B4	493	-0.2278	0.284324	0.640371	6.12616e-05
C13orf27	93081	0.227717	0.145311	-0.152783	0.388536
DEF6	50619	-0.227521	0.166937	0.21866	0.0391797
HLA-A	3105	0.227506	0.125017	0.0584115	0.763563
CLK4	57396	0.227478	0.371573	0.0684947	0.691949
MAPK3	5595	0.227418	0.227855	0.106372	0.1658
NEDD4	4734	0.227287	0.179019	0.0838231	0.546312
HK2	3099	-0.226944	0.476886	-0.713586	0.000149277
C6orf62	81688	-0.226931	0.384941	-0.583043	0.0167393
ZNF747	65988	-0.226764	0.149084	-0.168065	0.254842
PFKM	5213	-0.226665	0.151565	0.719572	0.000464907
CDCA4	55038	0.226568	0.138039	0.365084	0.0128485
NR2C1	7181	0.22652	0.389903	-0.254407	0.07598
PCNP	57092	-0.226195	0.440358	0.0768067	0.367268
SAPS1	22870	0.226165	0.140914	-0.0613301	0.668127
IRF9	10379	0.226079	0.356544	-0.212224	0.448365
HARS2	23438	0.226021	0.133836	0.211227	0.0171931
SLC7A1	6541	0.225878	0.345869	-0.536161	0.00369834
PHKG2	5261	0.225486	0.120503	-0.0259646	0.768348
CRADD	8738	-0.225468	0.344196	-0.480701	0.0161325
COL1A1	1277	0.225226	0.25046	-0.0210092	0.874511
HGSNAT	138050	-0.22514	0.318033	1.20982	4.95453e-13
RAB5C	5878	0.22507	0.210173	-0.0394421	0.843892
ZNF638	27332	-0.225031	0.344485	0.12054	0.328777
GNAI2	2771	0.224873	0.121147	0.354354	0.0337368
NRBP1	29959	0.224792	0.29131	0.0144962	0.912887
GGA3	23163	0.224785	0.207206	-0.0535153	0.598152
ALDH18A1	5832	-0.224748	0.146635	-0.136754	0.362211
KDM4B	23030	-0.224699	0.24148	1.06429	8.61746e-09
PSMD14	10213	0.224638	0.148381	-0.288204	0.0175155
NCAPG	64151	0.224551	0.136595	-0.291009	0.253182
NRAS	4893	-0.224442	0.142468	0.246846	0.144946
SLC19A1	6573	0.224402	0.264491	-0.477063	0.000670839
HDAC9	9734	0.224177	0.201852	-0.660194	0.000309567
POLR3C	10623	0.224097	0.160567	-0.292294	0.00413285
MBTPS1	8720	-0.224095	0.121459	0.528347	1.61282e-06
KIAA1109	84162	-0.223325	0.165452	0.156158	0.25237
LY86	9450	0.223321	0.147524	-1.08913	0.000107272
CHMP4A	29082	0.223294	0.123113	0.00496309	0.971596
SLC26A2	1836	-0.223254	0.15829	-0.173795	0.418853
TMEM87A	25963	-0.223157	0.266801	0.340287	0.0248327
PYHIN1	149628	-0.222734	0.174983	0.559222	0.000200045
PTOV1	53635	-0.222717	0.137097	0.401351	0.015249
MKNK1	8569	0.222572	0.175957	-0.212048	0.0619976
FGFR1OP	11116	0.22257	0.123442	-0.151772	0.217079
MOAP1	64112	-0.222273	0.200433	-0.105484	0.521345
POLR1C	9533	-0.222036	0.203219	-0.209205	0.00482851
PEX19	5824	0.221934	0.160191	0.0557032	0.502478
AMZ2	51321	0.221895	0.124544	0.309003	0.00538127
MATR3	9782	-0.221776	0.251811	0.0388502	0.744419
LRRC8D	55144	-0.221765	0.133836	-0.445986	0.00107447
RRS1	23212	-0.221728	0.233621	-0.822622	1.26049e-08
DDX50	79009	-0.221709	0.155952	-0.169031	0.054433
CD3EAP	10849	0.221668	0.187367	-0.158396	0.185003
ASB13	79754	0.22161	0.458189	0.23559	0.172768
C17orf48	56985	-0.221515	0.170947	-0.0870882	0.625654
MAP3K11	4296	0.221294	0.382527	0.247631	0.0306712
TCEA1	6917	0.221285	0.301331	-0.156433	0.0878002
ADRM1	11047	0.221105	0.177905	-0.10214	0.439789
NEU1	4758	0.22098	0.254494	-0.195014	0.0640051
SECISBP2L	9728	-0.220914	0.489456	0.189893	0.18266
BDH1	622	-0.220881	0.203051	-0.332602	0.00932154
PPP2R5C	5527	0.220672	0.368567	-0.234427	0.27551
RAD9A	5883	0.220639	0.167199	0.165064	0.00957804
RPAP3	79657	0.220596	0.145885	0.0225828	0.892601
HLA-DRB4	3126	0.220324	0.123113	0.767972	0.353495
CTDSP2	10106	-0.220319	0.147153	0.548418	3.85563e-07
BAZ2A	11176	0.220316	0.346479	-0.0182126	0.896308
CCNH	902	0.220247	0.119652	-0.158423	0.229603
GALT	2592	0.220236	0.428722	0.154139	0.10302
ENPP4	22875	-0.220143	0.310398	1.64133	4.84192e-24
UBAC1	10422	0.220017	0.212252	0.122515	0.385865
FBXO5	26271	0.219962	0.120535	-0.0301299	0.878519
ANKHD1	54882	-0.219886	0.217712	0.241255	0.0325574
SBF1	6305	0.219767	0.129298	-0.178775	0.288922
CHMP2A	27243	0.21967	0.135498	-0.0564351	0.676584
ATP5C1	509	-0.219645	0.129389	-0.156967	0.0928827
C9orf95	54981	0.219564	0.459676	0.0895432	0.715856
MAP1LC3B	81631	0.219549	0.163352	0.343893	0.004361
TNPO1	3842	-0.219545	0.416803	0.0404357	0.899161
TRIM33	51592	-0.219532	0.326656	0.366628	0.022303
LIPA	3988	0.219518	0.20724	-0.339618	0.041596
PCIF1	63935	-0.219499	0.185727	-0.013718	0.902619
NUP98	4928	0.21924	0.247986	-0.463978	0.00407324
ENDOD1	23052	-0.218956	0.467704	-1.05119	1.2922e-07
CLCN7	1186	0.218932	0.257261	0.229987	0.109097
GLUD1	2746	-0.218833	0.131395	-0.754561	3.84195e-07
CBFA2T3	863	0.218449	0.134678	2.40597	7.52142e-27
UBXN4	23190	-0.218257	0.158125	0.17549	0.398373
SECISBP2	79048	-0.218042	0.188584	-0.0841317	0.453582
AGPAT1	10554	0.217978	0.271387	0.16843	0.274742
YES1	7525	-0.217921	0.27411	0.839705	4.35168e-06
PELI1	57162	-0.217866	0.421781	-0.420336	0.00738118
APC	324	-0.217827	0.299352	-0.000444416	0.997578
DUT	1854	0.217811	0.207271	-0.00629662	0.976041
TRA2A	29896	-0.217787	0.326717	0.221524	0.358852
SYNJ2	8871	-0.217767	0.548923	-1.20417	9.4246e-10
AMBRA1	55626	-0.217758	0.238212	0.0210661	0.823156
TNKS2	80351	-0.21754	0.26923	-0.150909	0.118512
IFI44	10561	0.217506	0.222305	0.379565	0.385815
DHRS1	115817	0.217375	0.186557	0.00894988	0.95451
YIPF3	25844	0.217319	0.402191	0.0151901	0.852663
MICB	4277	0.217151	0.141993	-0.19353	0.262866
ZMYND11	10771	-0.217115	0.154735	0.551891	0.00026692
METTL7A	25840	0.216921	0.137789	-0.582933	0.0411718
RAD51C	5889	0.216889	0.1856	-0.26573	0.137034
CDK5RAP2	55755	0.216829	0.149994	0.0593986	0.517626
ING2	3622	0.216664	0.35809	0.289082	0.0260781
HLA-DRB6	3128	0.216611	0.125948	0.521946	0.000102404
PHF11	51131	-0.216487	0.532915	-0.385673	0.00384614
PTPN12	5782	0.21645	0.218859	0.527103	0.00570449
RAB8A	4218	-0.216317	0.148439	-0.211812	0.152683
NUBP2	10101	0.216312	0.189965	-0.091268	0.21996
RPL38	6169	-0.216158	0.27856	-0.557378	0.0342477
ZFP36	7538	-0.216017	0.222664	-0.495069	0.00458062
ABHD11	83451	0.215963	0.15079	0.0102382	0.919301
RNASEH2A	10535	0.215877	0.169323	0.223372	0.205665
PCM1	5108	-0.215854	0.152966	-0.315657	0.00314799
GNA12	2768	0.215763	0.183646	0.081166	0.648711
SPAG9	9043	-0.215747	0.20384	-0.251194	0.00925502
CAPRIN2	65981	-0.215588	0.197951	-0.572733	0.00551149
EIF2AK1	27102	-0.215522	0.131176	0.110507	0.387287
PDLIM7	9260	0.215465	0.335347	1.15377	7.58586e-24
JRK	8629	0.215303	0.201615	-0.181155	0.0255069
RPP14	11102	0.215279	0.223566	0.104682	0.227765
ZNF107	51427	0.21526	0.280309	0.962529	0.000670785
ELK1	2002	0.215254	0.334977	-0.0848607	0.514628
NFYC	4802	0.215161	0.151565	0.373202	0.000754905
MLXIP	22877	-0.214501	0.194007	1.11332	6.29169e-10
PPID	5481	0.214424	0.181271	-0.0500237	0.786933
SHMT2	6472	0.214145	0.175497	-0.325167	0.0636399
LOC171220	171220	-0.213705	0.209104	-0.0246118	0.873833
SLC30A5	64924	0.213632	0.295218	-0.256559	0.113424
TRAK1	22906	0.213579	0.425685	-0.0105068	0.960771
PLXNC1	10154	0.213386	0.309797	-0.791451	1.43686e-05
MIOS	54468	0.213232	0.163042	-0.465957	0.00118574
RAPGEF6	51735	-0.213143	0.232714	0.558756	0.0153
POLR2E	5434	0.213142	0.180092	-0.154606	0.553378
SELT	51714	0.213116	0.187621	0.286842	0.00791247
CEP350	9857	0.213082	0.247986	-0.038794	0.835531
IL1RAP	3556	0.213069	0.496886	0.42348	1.23587e-06
ATAD2	29028	0.212943	0.202489	0.0418691	0.88528
DPY19L1	23333	-0.212814	0.313899	0.451119	5.7514e-05
RUSC1	23623	0.212741	0.229153	-0.0124742	0.937959
DOM3Z	1797	0.212721	0.265198	-0.0316215	0.691114
BIRC2	329	0.212468	0.126199	-0.127218	0.307383
LZTFL1	54585	-0.212354	0.24782	0.482648	0.0208131
C1orf123	54987	0.212354	0.138978	-0.106469	0.187812
PLAGL2	5326	0.21224	0.145093	0.362668	0.000443504
CDKN3	1033	0.212216	0.146845	-0.7292	0.00197206
NDUFA3	4696	-0.212035	0.167642	0.0991675	0.47111
PPP4C	5531	0.212032	0.160146	0.096788	0.324367
GOLGA5	9950	0.211586	0.21604	0.0840634	0.487327
CPNE1	8904	-0.211469	0.141018	0.0457255	0.810794
HAUS4	54930	0.211303	0.196061	0.110346	0.602766
ICAM2	3384	0.21115	0.15132	0.454481	0.0188559
MRPS33	51650	0.210921	0.156367	-0.443345	0.000173739
C8orf30A	51236	0.210735	0.153318	0.289844	0.000887272
RBBP8	5932	0.210697	0.130588	-0.626897	0.000681711
SATB1	6304	-0.210545	0.147415	0.204795	0.467851
GABBR1	2550	-0.210498	0.208303	1.73441	1.16993e-13
SLC25A22	79751	-0.210415	0.14862	0.0727321	0.396751
RNF11	26994	-0.21039	0.29959	0.395033	0.0163554
TNPO3	23534	0.210272	0.175497	0.125119	0.279022
MSRB2	22921	0.210201	0.173645	0.836201	2.16189e-07
LGR5	8549	-0.210085	0.187188	-0.686161	0.134959
CCDC101	112869	0.209977	0.340309	0.109628	0.324169
POLR2A	5430	0.209923	0.141546	0.0608231	0.635261
CYTSA	23384	0.209708	0.156283	0.053252	0.557255
FLJ34077	404033	-0.209652	0.347276	-0.668019	2.34678e-06
PRIM1	5557	0.209625	0.207957	0.482453	0.0135724
TET3	200424	0.209603	0.320232	0.0466838	0.579149
C19orf54	284325	0.209503	0.203395	-0.0279223	0.829629
CSNK2A2	1459	0.209435	0.429293	0.282852	0.0301652
BUD31	8896	0.209246	0.234347	-0.248231	0.0631695
FLAD1	80308	0.2091	0.134551	-0.105965	0.242394
CDV3	55573	0.208874	0.308318	-0.217868	0.218612
SFPQ	6421	-0.208808	0.197024	0.274385	0.208852
UBXN2B	137886	-0.208742	0.328719	0.0706287	0.480701
ZNF22	7570	-0.20873	0.147579	-0.429313	0.0255069
IFNAR2	3455	0.208651	0.215068	-0.0904188	0.45762
ARFGEF2	10564	-0.208604	0.18149	-0.116283	0.245773
CDK5	1020	0.208465	0.303329	-0.0776253	0.312952
NBR1	4077	0.208408	0.238432	-0.117993	0.470915
B4GALT5	9334	0.208385	0.296855	0.193089	0.381233
WWOX	51741	-0.208092	0.169038	-0.224178	0.0721141
PIP4K2A	5305	0.207761	0.369141	0.363374	0.0620877
ARPC4	10093	0.207702	0.167942	-0.30958	0.00302227
MCM10	55388	0.207548	0.305839	0.413031	0.0629657
RPL36A	6173	-0.207528	0.189828	-0.16967	0.104291
PHLPP1	23239	-0.20752	0.137413	0.422447	0.0236029
TDP1	55775	0.207458	0.152995	-0.0913453	0.358087
DCAF15	90379	0.207329	0.188606	0.0893008	0.586789
ZBTB20	26137	0.20728	0.351754	-0.14427	0.52767
HLA-G	3135	0.207254	0.158483	0.151907	0.371565
CCNT2	905	-0.207146	0.230312	0.421418	0.000483208
RBM10	8241	0.207074	0.173645	0.000558204	0.997578
MSH6	2956	-0.206848	0.174287	0.318684	0.15455
PNPLA6	10908	0.2067	0.271919	-0.181109	0.0163298
CYB5R3	1727	0.206636	0.476987	-0.0242565	0.852663
RCN1	5954	-0.206271	0.144181	-0.29846	0.0256516
NT5C2	22978	-0.206269	0.249172	0.437914	0.000537083
NAA50	80218	-0.206134	0.136595	-0.0902109	0.366025
PPP1R10	5514	0.20602	0.414188	0.200899	0.228934
LSS	4047	-0.205969	0.266258	-0.36859	0.176527
RFK	55312	0.205695	0.196746	-0.360233	0.0249821
RPL7A	6130	-0.205573	0.306267	-0.221724	0.0151047
TCTA	6988	0.205519	0.26178	-0.447666	0.000472672
SRI	6717	-0.205514	0.445808	-0.810706	8.8414e-07
MAP4K1	11184	0.205458	0.176398	-0.0644176	0.754587
ATOX1	475	-0.20521	0.258952	-0.018149	0.864251
DOCK10	55619	-0.205093	0.30013	-0.403077	0.0211103
LAIR1	3903	0.205047	0.21769	0.920606	2.80613e-08
MAN2B2	23324	0.204888	0.138908	0.391094	0.00492288
DKFZP586I1420	222161	-0.204815	0.167508	0.106543	0.627637
CANX	821	-0.20471	0.34383	-0.117986	0.557204
RFTN1	23180	-0.204602	0.246529	0.642928	0.00235218
NDUFS1	4719	-0.204547	0.174278	-0.14661	0.267261
POLR3K	51728	0.204379	0.20724	-0.277226	0.0466579
ZNF177	7730	-0.204336	0.226374	0.199296	0.386653
TMEM135	65084	-0.204257	0.193046	0.121198	0.478172
CKS1B	1163	0.204173	0.151123	0.347215	0.129994
JMJD6	23210	0.204134	0.328979	-0.256621	0.0620088
ATG2A	23130	0.203972	0.412866	-0.0411949	0.641413
PSMB2	5690	-0.203969	0.402191	-0.0307445	0.829629
APEX2	27301	0.20393	0.201985	-0.0438645	0.644481
LARP7	51574	-0.203827	0.532487	-0.190165	0.0732519
DCAF11	80344	-0.203798	0.321593	-0.0515134	0.482094
XRCC2	7516	-0.20376	0.195566	-0.0667461	0.638079
ISOC1	51015	-0.203684	0.160191	0.375756	0.0235541
USP1	7398	0.20346	0.195566	0.00905388	0.978576
SERINC1	57515	0.203259	0.170456	-0.0605284	0.656843
LIG1	3978	0.203009	0.342705	0.0533004	0.809363
LONP1	9361	0.202948	0.207206	0.00193815	0.99098
SENP5	205564	0.202885	0.194866	-0.0333608	0.730914
HSF2	3298	-0.202824	0.270497	0.0655182	0.677837
KAT2A	2648	0.202773	0.376378	-0.50388	8.53477e-06
ARIH2	10425	-0.202558	0.489389	-0.331446	0.0114641
ENGASE	64772	-0.202525	0.189088	-0.220404	0.233874
KIAA0182	23199	0.202401	0.214722	-0.684915	0.00798799
ATP5L	10632	0.202256	0.145093	0.029777	0.794917
PRKCI	5584	0.202091	0.197918	-0.236991	0.166079
ME3	10873	0.201989	0.231896	-0.69462	0.00033869
VGLL4	9686	-0.2018	0.186557	1.36875	2.42252e-13
PPP2CB	5516	0.201762	0.179407	0.0218668	0.891835
2015-09-01	9403	-0.201709	0.177843	0.0320256	0.788373
THYN1	29087	0.20154	0.159439	-0.121306	0.500793
KRI1	65095	0.201497	0.173579	-0.293973	0.0146955
BLMH	642	-0.201411	0.199462	-0.311235	0.0610007
NUDT4	11163	0.201205	0.223624	-0.0597663	0.754713
WBSCR16	81554	0.200948	0.242812	-0.124282	0.0482915
GSTP1	2950	0.200789	0.187387	-0.453219	0.000636034
PDAP1	11333	0.200648	0.575643	-0.0951958	0.597331
PRIM2	5558	-0.20059	0.388739	0.0435033	0.807875
NUP188	23511	0.200578	0.365187	-0.0751671	0.490066
SFRS2IP	9169	-0.200547	0.290364	0.0648271	0.732553
RPS24	6229	-0.20053	0.158794	-0.234952	5.4176e-05
EIF6	3692	0.200466	0.213143	-0.190462	0.0596842
KLHL2	11275	0.200427	0.16341	-1.49745	2.18451e-10
SLC35F2	54733	-0.200387	0.217693	0.520704	0.0112755
C13orf34	79866	0.200228	0.187387	0.135583	0.385865
RUFY1	80230	0.200206	0.293402	-0.102915	0.201216
PLEKHO2	80301	0.200051	0.310053	-0.0300704	0.797729
P4HA1	5033	-0.200041	0.616959	-0.233406	0.169865
MXRA7	439921	-0.200006	0.184856	-0.743499	0.0343666
STRADA	92335	0.199969	0.167563	-0.244681	0.000322975
ORAI3	93129	0.199894	0.194357	0.0802274	0.709053
C1orf27	54953	0.199855	0.363467	0.109078	0.447371
SETD5	55209	0.199723	0.581097	0.285289	0.00987245
CARHSP1	23589	0.199674	0.33685	-0.480006	0.0041382
KCNN1	3780	-0.199667	0.161278	2.22907	7.03644e-52
EID1	23741	-0.199606	0.249272	-0.277744	0.0396428
NGLY1	55768	-0.199597	0.196746	0.0569215	0.687908
KIAA0922	23240	0.199457	0.165443	-0.632322	0.00608967
HGS	9146	-0.199364	0.231896	0.145635	0.313363
MED17	9440	-0.199256	0.378602	-0.0336003	0.830124
LOC100287552	100287552	0.199173	0.34703	0.482815	0.00106081
MYST3	7994	-0.199154	0.391093	0.669129	8.61746e-09
FAM82A2	55177	0.198964	0.29291	0.0318758	0.765377
TCTN3	26123	-0.198893	0.205566	-0.0904404	0.387142
CREBZF	58487	-0.198792	0.188907	0.0422893	0.755364
PKD1	5310	0.198629	0.356544	-0.0797255	0.464208
SFRS15	57466	-0.19851	0.188196	0.14374	0.480327
PLD2	5338	-0.198453	0.154735	0.0532121	0.500094
DNAJB1	3337	-0.198315	0.208303	0.472253	0.00853536
SREBF2	6721	-0.198261	0.177445	-0.0241716	0.871549
MAZ	4150	-0.197885	0.382225	-0.277153	0.2011
ZFAND6	54469	0.197852	0.358839	0.31112	0.00155192
MAPRE2	10982	0.197822	0.307795	0.651509	7.33118e-08
GANAB	23193	0.197812	0.684306	0.00903331	0.960771
UBE2G2	7327	0.19776	0.404165	-0.842227	1.71816e-10
SERPINB9	5272	0.197582	0.177843	0.967443	0.000146222
VPS13C	54832	-0.197499	0.191779	0.445405	0.000616744
TRAFD1	10906	0.197164	0.279661	0.0818507	0.416788
NEIL1	79661	-0.196931	0.460472	1.40478	4.71127e-06
PIGN	23556	0.196698	0.327526	-0.204693	0.0691498
CYP51A1	1595	-0.196479	0.423197	-0.174753	0.331289
TERF2IP	54386	0.196478	0.219786	0.145698	0.19087
ARF1	375	0.196363	0.324556	-0.0853699	0.709204
MTPAP	55149	0.196316	0.430095	-0.167411	0.193114
NRF1	4899	-0.196315	0.419842	0.0523404	0.54642
MOSPD3	64598	0.1963	0.340309	0.131352	0.0255069
NRG1	3084	0.19627	0.348154	-0.113428	0.212105
MAPK8IP3	23162	-0.196261	0.211154	0.874767	1.20031e-08
TM9SF1	10548	0.19619	0.310548	-0.0540031	0.570901
ARHGAP1	392	0.196189	0.188433	0.161095	0.136954
LMO2	4005	0.196145	0.558269	-0.289078	0.420363
RABGAP1	23637	0.196055	0.183646	0.249962	0.0488313
LOC90925	90925	-0.196005	0.366411	0.200883	0.34714
MDN1	23195	-0.195965	0.254881	-0.275556	0.0334807
BSG	682	0.19591	0.204827	0.240109	0.280899
SP110	3431	0.195836	0.231826	-0.136865	0.542566
ANKRD46	157567	0.195691	0.170707	0.227599	0.212103
CRIM1	51232	-0.195631	0.313388	0.736257	0.000278186
EEF1A1	1915	-0.195596	0.354172	-0.0465124	0.494816
SETD3	84193	0.195475	0.20724	-0.0033551	0.982029
CD22	933	0.195452	0.159439	0.452025	0.0650679
AP3B1	8546	-0.195344	0.334014	-0.00754378	0.961591
AP1G2	8906	0.194939	0.188907	0.205185	0.142496
TAZ	6901	0.194773	0.293463	0.294363	0.00323676
RERGL	79785	0.194772	0.321476	1.58168	3.95451e-18
MORF4L2	9643	-0.19471	0.497743	-0.134292	0.262254
SCPEP1	59342	-0.194461	0.250536	-1.51118	2.30531e-13
MFNG	4242	-0.194447	0.187387	-0.330009	0.0312808
KIAA0284	283638	-0.194267	0.354532	0.0741693	0.262866
C12orf44	60673	0.194254	0.375303	-0.546524	1.80368e-05
PDS5A	23244	-0.19417	0.476281	-0.284574	0.00267791
ZMYM3	9203	-0.194083	0.619249	0.402643	0.00113933
ZNF580	51157	0.194065	0.321478	0.115355	0.486801
RNF19B	127544	0.194038	0.293463	-0.323048	0.04469
COX7A2	1347	0.19403	0.178711	-0.108264	0.39434
LAX1	54900	-0.194008	0.185727	-0.0275913	0.849028
SPCS3	60559	0.193988	0.364328	-0.18241	0.0788571
ASH2L	9070	0.193934	0.158594	-0.187908	0.0774995
MANF	7873	0.193922	0.201985	-0.0693753	0.698206
RPL23	9349	-0.193875	0.334422	0.14073	0.156545
SMEK1	55671	0.193839	0.341746	0.106494	0.477364
MRPS22	56945	-0.193714	0.263051	-0.0473304	0.562725
IPO4	79711	-0.193502	0.334977	-0.331166	0.000352193
APAF1	317	0.193473	0.230312	-0.0346624	0.839562
ESD	2098	0.19338	0.458189	-0.118154	0.244198
MDM1	56890	-0.19337	0.324653	0.127125	0.552465
CDC42SE1	56882	0.19333	0.232211	-0.0430521	0.731744
TSN	7247	0.19323	0.1856	0.208311	0.104845
NCOR2	9612	0.193133	0.207957	0.0851462	0.56041
BICD1	636	0.193015	0.399143	0.186648	0.0234079
ZDHHC7	55625	0.192866	0.203428	0.0328798	0.574343
FKBP2	2286	-0.192787	0.369192	-0.134877	0.247947
PIBF1	10464	-0.192746	0.438152	-0.0935366	0.432737
HMG20B	10362	0.192704	0.161657	-0.225527	0.155843
WDR26	80232	-0.192368	0.53793	0.170083	0.137621
C6orf130	221443	0.192257	0.1905	0.211666	0.0532188
DHFR	1719	0.192242	0.305965	0.216869	0.31771
IFIT5	24138	-0.192092	0.353381	-0.396868	0.0224751
KIF18B	146909	0.19196	0.156036	-0.213658	0.284844
NAA40	79829	-0.191941	0.245166	0.337065	0.00414924
RNF139	11236	0.191923	0.177677	-0.0827807	0.591809
APEH	327	-0.191728	0.440332	-0.574283	0.000302564
DGCR2	9993	-0.191704	0.229423	0.0725849	0.490232
ILKAP	80895	0.191578	0.174853	0.0302252	0.83854
IFT20	90410	0.191516	0.223131	-0.0934648	0.394256
PPP1CB	5500	-0.191364	0.194357	-0.149106	0.256268
WDR37	22884	0.191343	0.17436	0.429055	0.000152865
SLC5A6	8884	0.191312	0.259851	0.32552	0.00246482
RBMS1	5937	0.191261	0.198072	1.29165	8.61746e-09
INF2	64423	0.191245	0.488039	-0.207989	0.0319639
RPS11	6205	0.191143	0.253789	-0.759757	0.015469
ECD	11319	0.190717	0.302872	-0.0116803	0.921627
RECK	8434	-0.190628	0.343213	1.45598	5.79176e-14
PDIA4	9601	0.190609	0.539801	-0.128684	0.388792
BRD2	6046	0.190468	0.200488	0.00210453	0.993256
PAFAH1B1	5048	-0.190424	0.347027	0.309576	0.0624839
DSC3	1825	0.190275	0.164663	4.33551	1.12289e-64
UBL3	5412	-0.189961	0.27856	-0.382798	0.0149805
BRD7	29117	0.189849	0.546608	0.206696	0.0554901
TRIM13	10206	-0.189832	0.187089	-0.129952	0.420685
HRAS	3265	-0.189825	0.201985	0.108039	0.469641
AIM1	202	0.189621	0.21769	0.0260987	0.934828
RXRB	6257	-0.18954	0.396114	-0.0252613	0.80108
HJURP	55355	0.189438	0.183117	-0.109793	0.610985
SAP18	10284	0.189338	0.353137	-0.176127	0.200159
GLRX	2745	-0.189296	0.186366	0.408224	0.00135508
NDUFA7	4701	0.189269	0.568535	0.0211846	0.906978
PARG	8505	-0.189253	0.234913	0.00383447	0.960875
EIF5	1983	0.189074	0.395616	0.16044	0.358852
NAP1L4	4676	0.188959	0.249172	0.0890221	0.418424
TRAM1	23471	0.188939	0.16537	0.161301	0.489503
ST13	6767	-0.188789	0.197632	0.802025	8.40858e-08
ZCCHC6	79670	0.188672	0.252842	-0.277368	0.00778253
GTF3A	2971	-0.188578	0.189913	-0.282789	0.0244818
SENP6	26054	-0.188463	0.286814	0.0810352	0.683286
CSNK1E	1454	-0.188299	0.413575	0.248077	0.0328934
QDPR	5860	0.188006	0.223973	-0.511182	0.00617079
TARS2	80222	0.187957	0.34383	0.454595	1.31866e-06
RGL2	5863	0.187936	0.274477	0.122355	0.473479
UBXN6	80700	0.187672	0.213143	0.117536	0.231589
RFC3	5983	0.187005	0.262511	-0.391916	0.0444574
CDC16	8881	0.186998	0.173645	-0.323793	0.0163335
SAR1A	56681	0.18696	0.256988	0.0827669	0.651654
CHMP5	51510	0.186931	0.17025	0.0258897	0.921228
PIKFYVE	200576	0.186853	0.179563	0.357019	0.0287831
SLK	9748	-0.18679	0.216994	-0.14508	0.320404
ZC3HAV1	56829	-0.186659	0.268235	0.386052	0.00266552
ING3	54556	-0.186653	0.263665	-0.17529	0.153121
GYS1	2997	-0.18656	0.28637	0.679579	9.09165e-10
IGF2R	3482	0.186523	0.228965	0.200611	0.470495
RANBP2	5903	-0.186513	0.25383	-0.0602995	0.854127
FAM98A	25940	-0.186424	0.275237	-0.610037	4.72333e-07
ZNF512B	57473	-0.18627	0.276416	0.558016	0.00105042
DCPS	28960	0.186216	0.32972	-0.259169	0.00745547
UFC1	51506	-0.186018	0.171839	0.0332903	0.769108
PSME2	5721	0.185935	0.245171	0.253327	0.0580901
DNAJC1	64215	0.185852	0.258844	-0.245796	0.0301506
NDUFA5	4698	-0.185822	0.21769	0.28099	0.0235541
RAD17	5884	0.185745	0.370129	0.249424	0.00738118
CENPF	1063	0.185683	0.273358	-0.0481892	0.88528
WWP1	11059	-0.185573	0.492725	0.113239	0.667083
HSPA1A	3303	-0.185556	0.532746	0.0234428	0.961591
MOBKL1B	55233	0.185446	0.219786	-0.025252	0.913775
HMGB1	3146	0.185276	0.194357	-0.206781	0.167243
NIT2	56954	0.185222	0.274873	-0.899014	7.24012e-09
RCOR3	55758	-0.185175	0.342705	0.141675	0.431435
TTC19	54902	-0.185018	0.172422	-0.318527	0.00800205
GLUL	2752	-0.184598	0.333908	-0.545948	0.0936697
CIZ1	25792	0.184525	0.365679	0.0667707	0.687502
TAF11	6882	-0.184224	0.211874	-0.165535	0.0711232
PBRM1	55193	0.184196	0.334573	0.244424	0.0219666
TOX4	9878	0.184134	0.40016	-0.183448	0.040053
GARS	2617	0.183998	0.264597	-0.014538	0.921228
TRIM27	5987	-0.18382	0.209104	0.26837	0.0836074
SNX19	399979	0.183726	0.3292	0.0595559	0.612251
UBA5	79876	0.183704	0.173366	-0.193292	0.0611805
NAT9	26151	0.183603	0.293431	-0.191579	0.0326073
RNF167	26001	0.183482	0.218689	0.0518544	0.619948
TRIM24	8805	-0.183453	0.218282	1.43188	3.53584e-19
ARAF	369	-0.183341	0.329594	-0.164404	0.0329725
METTL13	51603	0.183317	0.38018	-0.361276	0.000327328
SSRP1	6749	0.183242	0.214861	-0.0250204	0.887557
ATMIN	23300	-0.183234	0.203553	-0.224873	0.102473
PTPN11	5781	-0.183142	0.298498	-0.00316003	0.985518
UQCR10	29796	0.183136	0.33064	0.0978656	0.359832
MBD4	8930	0.183007	0.177007	-0.0039681	0.982783
C14orf156	81892	-0.182857	0.194511	-0.416736	0.00103598
ZNF443	10224	0.182675	0.324698	0.61628	0.000151869
C19orf42	79086	0.182433	0.431495	0.349463	0.00814981
SPINT2	10653	-0.182412	0.177129	0.0860106	0.644481
JOSD1	9929	0.182288	0.179871	0.309751	0.125031
FASTKD2	22868	0.182093	0.642409	-0.196661	0.0236916
HIST1H2BI	8346	-0.182026	0.288967	0.523197	0.00501319
ATF4	468	0.182	0.195466	0.0430085	0.724439
EHD2	30846	0.181872	0.572247	1.55622	3.83153e-13
TMEM70	54968	-0.181739	0.256908	-0.303308	0.0180515
RAP2C	57826	0.181727	0.201985	0.719694	8.01112e-06
PRKACB	5567	-0.18151	0.392665	0.347364	0.208674
BBS1	582	-0.181211	0.215713	0.0553665	0.414262
RPS15A	6210	-0.181045	0.308334	0.0770519	0.274662
ZNF277	11179	0.181012	0.45529	-0.125235	0.356242
HLA-F	3134	0.180985	0.463847	0.257146	0.143119
AQR	9716	-0.180684	0.480966	0.153656	0.119545
RNF115	27246	0.180647	0.263016	-0.198511	0.133691
KANK2	25959	0.180407	0.229468	0.88637	0.000642791
CTSA	5476	-0.180063	0.24562	-0.212569	0.233419
PIGP	51227	0.180057	0.294735	-0.369404	0.0204683
CSF2RB	1439	0.179956	0.290633	0.576629	0.00682219
GGCX	2677	0.179702	0.337144	-0.182553	0.067271
C21orf96	80215	-0.179525	0.226467	-0.0772026	0.739187
HSPA8	3312	-0.179365	0.201123	-0.135277	0.350333
ATG3	64422	0.17922	0.484987	-0.171036	0.0913815
MTDH	92140	-0.17917	0.188584	-0.524659	0.000146591
GALNT1	2589	0.179166	0.17567	0.0404875	0.854127
HTT	3064	0.179123	0.276314	-0.0222089	0.810595
BRD1	23774	-0.179094	0.296488	0.51552	0.000245413
TRIM52	84851	0.179088	0.483179	-0.104785	0.338723
RBM42	79171	0.179029	0.244502	0.0509323	0.609117
INHBC	3626	-0.178984	0.30013	-0.270693	0.173342
EGFL7	51162	0.178917	0.371633	1.81978	2.96194e-14
ATP6V0B	533	0.178869	0.246529	-0.201369	0.0606441
MED6	10001	-0.17883	0.309148	0.183134	0.206412
CCNB1	891	0.178662	0.218689	-0.0431569	0.884394
ZNF146	7705	-0.178596	0.219786	0.294117	0.0137591
LARP4B	23185	0.178584	0.454831	-0.201549	0.20006
KLF7	8609	0.178466	0.48146	0.123652	0.610941
SLC25A37	51312	0.178345	0.243507	0.368714	0.183847
HLA-DRA	3122	0.17824	0.188584	0.762019	0.000464907
ME2	4200	-0.178171	0.200079	-0.626972	0.000117707
SMARCC2	6601	-0.178057	0.417042	0.00352185	0.983724
ZNF253	56242	-0.178025	0.194357	0.199646	0.0214717
ARHGAP17	55114	-0.177922	0.213798	0.371431	0.00560594
ABCC1	4363	-0.177845	0.484843	0.469619	0.00100518
UBE2B	7320	-0.177664	0.427569	-0.197118	0.0828798
CCHCR1	54535	0.177653	0.554056	0.0314979	0.605298
FDFT1	2222	-0.177514	0.279015	-0.241402	0.131044
MRPS18A	55168	0.177509	0.494229	-0.148595	0.0772859
DIP2C	22982	-0.177496	0.409403	1.38162	6.15447e-08
NAT15	79903	0.177451	0.215487	0.0830054	0.447447
CD53	963	-0.17739	0.298498	0.280703	0.0156377
PLEKHO1	51177	0.177183	0.29131	-0.748913	7.22678e-06
SLC16A1	6566	0.177159	0.503071	-0.396572	0.0708989
CHD1L	9557	-0.177056	0.563161	-0.265842	0.0596842
TPR	7175	-0.176881	0.419648	-0.0894727	0.759262
ANXA4	307	0.176861	0.408012	-0.82577	0.00359257
CECR5	27440	-0.176648	0.299994	-0.277179	0.121937
PCBP1	5093	0.176526	0.184542	-0.125568	0.244198
PPM1D	8493	0.176438	0.238432	-0.0783891	0.623506
NUMA1	4926	-0.176259	0.65099	-0.062277	0.875506
RABIF	5877	-0.176241	0.370895	-0.119402	0.19087
ZNF117	51351	-0.176118	0.356241	0.838051	1.23093e-05
PRDM10	56980	-0.176013	0.339685	0.00930262	0.907287
INSIG2	51141	-0.175784	0.320837	0.149257	0.160112
PTBP1	5725	-0.175625	0.203143	0.125833	0.663694
DENND4B	9909	0.175624	0.212124	0.304208	0.0274953
RAB33B	83452	-0.175618	0.357952	0.218778	0.0212532
ARHGEF2	9181	-0.175595	0.452037	-0.0247637	0.895165
PRPF4B	8899	-0.175592	0.194185	0.0217468	0.935842
INPPL1	3636	-0.175583	0.433797	0.378572	2.84475e-05
CIRBP	1153	0.175306	0.637485	0.572281	0.00062076
ZNF768	79724	-0.175065	0.412058	0.130352	0.276578
ERLIN2	11160	-0.175055	0.207271	0.233288	0.0338959
HSPD1	3329	-0.174936	0.184679	-0.378846	0.0178884
ARIH1	25820	0.17493	0.362133	-0.184984	0.263095
BRPF1	7862	0.174785	0.203252	-0.195909	0.0412189
C16orf57	79650	0.174708	0.378652	-0.107751	0.262866
C16orf35	8131	0.174651	0.629984	-0.137725	0.271379
PUS1	80324	-0.17462	0.238432	-0.565461	7.36527e-06
OFD1	8481	-0.174551	0.264597	-0.628192	0.000140464
ITSN2	50618	0.174544	0.497678	0.296757	0.11029
ACAP1	9744	0.174465	0.422373	0.365104	0.104254
TNFRSF1A	7132	0.174456	0.234253	0.431717	0.00956611
LOC91316	91316	0.174372	0.204419	-0.117445	0.68409
CARS2	79587	-0.174272	0.291143	-0.256766	0.00570449
CBFA2T2	9139	-0.174246	0.423674	0.063395	0.435387
MIS12	79003	0.174219	0.245377	-0.20007	0.147527
MGRN1	23295	0.17421	0.295178	0.29131	0.000163088
SIRT1	23411	-0.174137	0.246973	-0.249885	0.0346008
G6PC3	92579	0.174126	0.550242	-0.364057	0.00105929
KPNA2	3838	0.174097	0.186557	0.0114025	0.959049
COQ2	27235	0.174096	0.430043	-0.593448	3.83135e-05
BZRAP1	9256	0.174077	0.235278	0.161212	0.480944
PHB	5245	-0.173987	0.215713	0.16298	0.327992
CASP10	843	-0.173982	0.599975	-0.175159	0.316289
SPG7	6687	-0.173915	0.231607	0.244042	0.116432
BCL2	596	0.173824	0.616652	0.933998	0.00357905
CALU	813	-0.173663	0.246973	0.343269	0.0189844
NKRF	55922	0.173548	0.259374	-0.131982	0.0482915
RWDD3	25950	-0.173381	0.299352	-0.0276213	0.84819
TATDN2	9797	-0.173333	0.239088	-0.115749	0.146075
CCDC94	55702	0.173267	0.410728	-0.3215	0.000115722
BACH2	60468	-0.173219	0.240073	0.662957	0.0586751
WDR45L	56270	-0.173175	0.229153	0.20843	0.0648018
PAF1	54623	0.17292	0.229153	0.202176	0.108244
PPP2R3C	55012	0.172908	0.499411	-0.522075	0.000138513
GSPT1	2935	-0.17289	0.459432	-0.130554	0.478172
AP2S1	1175	0.172887	0.241132	-0.54329	0.000483508
BAHCC1	57597	0.172866	0.194511	0.325647	0.257805
TMED9	54732	0.172768	0.349816	-0.309015	0.00311302
POLR1E	64425	0.172703	0.326439	-0.127954	0.0499774
PTBP2	58155	-0.172371	0.412839	0.103011	0.460089
TAF10	6881	0.172316	0.250642	0.0390489	0.773749
ARHGAP29	9411	0.172295	0.321124	3.18917	1.21719e-29
IMPDH1	3614	0.172231	0.55601	-0.174826	0.0607946
POLDIP3	84271	-0.172193	0.561712	-0.140983	0.141866
NARG2	79664	0.172167	0.724685	-0.130097	0.213461
SOX4	6659	-0.17212	0.514238	-0.532774	0.00287862
DRG2	1819	0.172083	0.458771	-0.123492	0.19472
ANAPC2	29882	0.171991	0.346479	0.153625	0.220828
ZNF140	7699	-0.171937	0.489389	-0.00983	0.935486
SRPK1	6732	-0.171929	0.349816	-0.526817	1.50905e-05
DAXX	1616	-0.171908	0.440332	0.144426	0.149207
UNC93B1	81622	0.171829	0.301331	-0.335757	0.000170994
PASK	23178	0.171769	0.289902	-0.259179	0.0337368
SCNN1A	6337	0.171729	0.589849	-0.144845	0.177389
PSMC3IP	29893	0.171692	0.20384	0.0339925	0.846986
FAM168A	23201	-0.17159	0.284979	-0.0290831	0.820793
KIF20B	9585	0.171421	0.210173	-0.074505	0.498208
TIA1	7072	-0.171412	0.302657	0.544153	0.000211102
ST6GAL1	6480	-0.17109	0.20258	0.244742	0.166949
GTF3C1	2975	-0.171081	0.286159	0.309252	0.000873236
TJAP1	93643	0.170996	0.316597	-0.0210663	0.844718
INTS12	57117	0.170975	0.299932	-0.129921	0.320393
CHMP7	91782	0.170958	0.544881	0.0252995	0.875922
GALNT2	2590	0.170913	0.275237	-1.52153	2.88304e-13
DHX35	60625	0.170816	0.219786	-0.0173941	0.820547
KDM5A	5927	-0.170815	0.219786	-0.29713	0.0507174
APOBEC3C	27350	0.170675	0.253789	-0.0179301	0.902619
INTS6	26512	0.170522	0.263177	-0.142009	0.212317
REEP4	80346	0.170506	0.326796	-0.0186395	0.793004
FIBP	9158	0.17034	0.279265	-0.32103	0.00628427
ZBED1	9189	-0.170229	0.373252	0.410176	0.00402738
PSMD9	5715	0.170158	0.226982	-0.455065	1.93257e-05
GALNT14	79623	-0.169909	0.240175	-0.762174	1.94992e-06
PIGO	84720	0.169879	0.228072	-0.0331992	0.767923
S100PBP	64766	0.169857	0.325594	0.2634	0.0388754
ZNF451	26036	-0.169847	0.371935	0.00290498	0.986453
MINK1	50488	-0.169826	0.238432	0.405655	0.0176247
CDC27	996	0.169803	0.248097	0.0389002	0.758787
KHDRBS1	10657	-0.169567	0.499022	0.0116647	0.92828
DDB1	1642	-0.169567	0.229153	-0.0604061	0.351776
MRPS15	64960	-0.169538	0.324556	-0.20932	0.118124
CRK	1398	0.169537	0.490899	0.215022	0.0453908
NUP37	79023	0.169531	0.245708	-0.252638	0.0735823
ADIPOR2	79602	0.169402	0.240857	-0.414063	0.006902
KRAS	3845	0.169325	0.462217	-0.471671	0.0721141
[truncated: 3,120 more rows]
