# Supplementary material for: The Leukemia-Specific Fusion Gene ETV6/RUNX1 Perturbs Distinct Key Biological Functions Primarily by Gene Repression
Source: PLoS One. 2011 Oct 20;6(10):e26348. doi: 10.1371/journal.pone.0026348 (PMC3197637; doi:10.1371/journal.pone.0026348)
Supplement: Table S7 — Overlap of significantly de-regulated genes from the E/R KD signature and E/R -positive vs. E/R -negative primary BCP ALL (from Ross et al. [8] ). The subset of 137 genes from Table S4 with P<0.05 for both, the mean from E/R knockdown vs. control and E/R-positive vs. E/R-negative primary BCP ALL. Columns 1, 2: gene identifiers; columns 3, 4: log2-fold change values (column 3) and P-values (column 4) for the mean value of the E/R KD; columns 5, 6: log2-fold change values (column 5) and P-values (column 6) for E/R-positive vs. E/R-negative primary BCP ALL; column 7: ChIP-seq hits from Tijssen et al. [17]; column 8: ChIP-seq hits from Wilson et al. [18]. (XLS) [file pone.0026348.s009.xls]

## Sheet: TableS5.KD.ROSS2.sigTab.telamlK
Gene symbol	Entrez Gene ID	Log2-FC E/R KD mean	P-value E/R KD mean	Log2-FC E/R+ vs. E/R- ALL	P-value E/R+ vs. E/R- ALL	Tijssen RUNX1 ChIP seq hit	Wilson RUNX1 ChIP seq hit
PDE4B	5142	-2.79163	0.00147501	0.776928	0.00462191		YES
SPIB	6689	2.59664	0.00107201	-1.83161	1.69486e-06
TRAC	28755	2.27762	0.00147501	-1.02977	0.0073439
GIMAP4	55303	-1.63599	0.015516	1.13548	8.15091e-07		YES
BMP2	650	-1.63436	0.0170555	1.53475	2.87601e-08
DCHS1	8642	-1.60332	0.00593127	1.17934	6.99456e-07
CD72	971	1.58401	0.00160096	-0.804131	0.00158807	YES
SEMA6A	57556	-1.56424	0.003272	1.95335	6.25619e-19	YES
DDIT4	54541	1.56122	0.00426408	-1.36971	4.71127e-06	YES	YES
LYN	4067	1.56112	0.00147501	-1.25918	1.50658e-05	YES	YES
S100A4	6275	1.45213	0.00972129	-1.79875	2.63894e-07	YES
EMP3	2014	1.41246	0.00207707	-0.882182	0.00844384	YES	YES
ITGB2	3689	1.30866	0.00572323	-1.34596	6.09589e-06	YES
PSD4	23550	1.30483	0.00256371	-0.34769	0.000464907	YES	YES
CDKN2D	1032	1.28784	0.0193599	-1.02319	5.02871e-09	YES	YES
CCDC69	26112	1.25454	0.00426408	-1.50396	2.93751e-10
SCARB2	950	-1.2071	0.00227671	0.458764	0.0136629	YES
DRAM1	55332	-1.16287	0.00187689	2.28311	4.1528e-25
PKIG	11142	1.16175	0.00426408	-1.42775	7.95541e-08	YES	YES
MDM2	4193	-1.11494	0.00187689	0.557908	0.00121987	YES
LGALS1	3956	1.10954	0.0129036	-2.00044	4.41527e-06	YES	YES
TRIB1	10221	-1.09133	0.00472921	1.11491	3.37965e-09	YES
SIDT1	54847	-1.06326	0.00811764	0.919673	2.11998e-09
RMND5B	64777	1.05646	0.0141962	-0.212238	0.0161862	YES
CDKN1A	1026	1.05342	0.00403895	-0.555214	0.0199136		YES
ADCY7	113	1.05272	0.00819404	-1.18964	7.55345e-07	YES	YES
GAB1	2549	-1.05084	0.00187689	1.22692	4.14461e-09
INPP5D	3635	-1.02529	0.0209849	0.368758	0.0255116	YES	YES
KBTBD11	9920	0.9952	0.00187689	-0.555609	0.0167995
CALHM2	51063	0.993253	0.00480489	-1.08962	1.01553e-07	YES
LPXN	9404	0.949152	0.00717733	-1.54502	7.36131e-10	YES	YES
PCCA	5095	-0.939594	0.00340739	1.37525	6.30346e-16		YES
HIST2H2BE	8349	-0.91398	0.0193599	0.941236	0.00110224
FYB	2533	-0.911373	0.0116968	2.47747	3.94762e-24	YES	YES
CXCR7	57007	-0.906437	0.015516	1.18756	3.12044e-19	YES	YES
PLP2	5355	0.900485	0.0393757	-1.47485	6.29704e-10
FKBP5	2289	0.890244	0.0275943	-0.953726	0.00359987	YES	YES
CD48	962	0.889461	0.0332691	-0.80686	0.003253		YES
ODZ4	26011	-0.875114	0.00751038	0.485834	0.0127607		YES
ST3GAL6	10402	-0.868623	0.0417253	0.735158	0.00045158		YES
CHST12	55501	0.858766	0.0393757	-0.720177	1.77932e-05	YES
FAM53B	9679	0.858206	0.0117653	-1.06895	4.33826e-08	YES
IFI30	10437	0.850504	0.0203199	-0.547959	0.0282921
SOX11	6664	-0.839426	0.010732	2.38501	1.43035e-11
FAIM3	9214	-0.839095	0.0227725	0.74359	0.0113663	YES
ITGA4	3676	0.825114	0.00340739	-1.08198	1.67677e-05	YES	YES
RAC2	5880	0.824351	0.0342247	-0.530526	0.0127607	YES	YES
ARHGEF4	50649	-0.812464	0.00801609	3.3157	1.11605e-57	YES
E2F5	1875	-0.812114	0.00819404	0.684631	6.27126e-05
S100A13	6284	0.811706	0.00623663	-0.746078	0.000372755
AMPD3	272	0.798468	0.00426408	-0.33566	0.041049	YES	YES
PCDH9	5101	-0.767272	0.00943529	1.68395	3.33656e-05
KHDRBS3	10656	-0.750921	0.00403895	2.04067	1.70916e-14
APOLD1	81575	0.750806	0.0116178	-0.728607	9.76913e-05	YES
ZMAT3	64393	0.726973	0.0332859	-1.26893	7.01123e-09
B4GALT6	9331	-0.723827	0.00426408	1.68057	4.82763e-14
KLF6	1316	0.723667	0.0246277	-1.24354	0.00016939	YES	YES
TRAF5	7188	-0.720552	0.0413016	1.45555	5.02171e-09	YES
ITM2C	81618	0.716877	0.00599246	-1.58545	8.48307e-09		YES
POU4F1	5457	-0.707239	0.0306336	1.31335	0.00576548
CORO1A	11151	0.705775	0.0151306	-0.97649	3.00476e-05
LAT2	7462	0.70544	0.017859	-1.22965	1.29402e-05	YES	YES
RPS6KA1	6195	0.704616	0.00985727	-0.854277	6.92739e-09	YES
METTL9	51108	-0.697778	0.018057	0.280404	0.00317452	YES
PTPRK	5796	-0.697101	0.00489863	4.35337	5.06301e-29
PIK3C3	5289	-0.694138	0.0067534	1.92018	1.57762e-22
MT1X	4501	0.686443	0.0230357	-1.4443	3.0738e-07
IQSEC1	9922	0.685789	0.00840858	-0.984473	4.88742e-06	YES	YES
VPS37C	55048	0.684921	0.020881	-0.180437	0.0131351	YES	YES
PPM1F	9647	0.677118	0.0131559	-0.799444	1.27165e-05
JUND	3727	0.675132	0.0286283	-0.53376	0.0266646	YES
ATRX	546	-0.669475	0.0327123	0.294823	0.0370714
GTF2A2	2958	0.669114	0.0100357	-0.434349	5.9421e-05	YES
NDFIP1	80762	-0.660037	0.0482047	0.983032	1.45959e-05	YES	YES
CTSS	1520	0.6495	0.0137484	-0.633149	0.00133772		YES
SCARB1	949	-0.644499	0.0281789	1.28125	1.38596e-15	YES	YES
RAB1A	5861	-0.631852	0.0103572	0.504822	0.000726563
PDXK	8566	0.6291	0.0166916	-0.72083	6.58486e-06	YES
MED14	9282	0.627594	0.00599246	-0.401874	0.00112346
FCHO1	23149	0.618492	0.0205256	-0.375547	0.00344551	YES
SLC35E3	55508	-0.615548	0.00827898	1.66537	1.57311e-11	YES
MT1P2	645745	0.614801	0.0434289	-0.768949	1.18257e-06
TFEB	7942	0.613324	0.0142165	-0.393472	0.00131154		YES
SIDT2	51092	0.609408	0.0159961	-0.837252	1.69486e-06
MAP7D3	79649	-0.606127	0.0369383	0.34256	0.000114626
CASD1	64921	-0.604857	0.0103572	0.359547	0.0354894		YES
MT2A	4502	0.596891	0.0116178	-0.779243	1.87046e-06
GRN	2896	0.596031	0.0063586	-0.427244	0.00426763		YES
ANXA2	302	0.593117	0.0243765	-2.00858	4.2272e-11
CNOT2	4848	-0.580119	0.0420549	0.398658	0.00565287	YES	YES
CAST	831	0.577966	0.0336848	-1.1943	5.31884e-07	YES
AKAP12	9590	-0.56211	0.0221725	1.80131	2.49353e-08
BTBD3	22903	-0.548607	0.0100357	1.08024	1.95215e-06
ACSL1	2180	0.548496	0.0275943	-0.787576	0.000713498		YES
APBB1IP	54518	-0.547851	0.0151683	0.710133	0.00315722		YES
FAM134B	54463	-0.543792	0.0386712	1.27458	1.89131e-08
ASCC1	51008	0.54376	0.0152579	-0.573334	8.13658e-06		YES
TNFRSF21	27242	-0.539782	0.0256778	3.85334	3.0364e-27		YES
MICAL1	64780	0.53881	0.0374607	-0.811185	7.49729e-05	YES	YES
GPR125	166647	-0.532764	0.023752	1.86585	2.69282e-12
CLEC2B	9976	0.52719	0.011421	-0.895078	0.00222472
MAPKBP1	23005	0.5242	0.0197626	-0.704268	6.20485e-06	YES
RGL1	23179	-0.519213	0.0159755	1.14817	8.19118e-08	YES	YES
TLE3	7090	-0.518991	0.0336006	1.05204	8.35593e-11		YES
ETFB	2109	0.518598	0.0421667	-0.370397	0.0101509
TBC1D9	23158	-0.51765	0.0159961	3.20294	7.85134e-21		YES
GNAQ	2776	-0.516072	0.0226718	0.712793	8.60596e-05	YES	YES
SNAP23	8773	-0.498361	0.034112	0.487475	0.00213949
C14orf132	56967	-0.490818	0.0187145	1.32528	2.91318e-12
IER5	51278	0.489547	0.0180652	-0.53305	0.0064979	YES
ASAP2	8853	-0.487787	0.0197626	0.729495	0.000459916
MME	4311	-0.486739	0.0400932	2.11718	1.05301e-07
EIF4A2	1974	-0.477986	0.0142165	0.291044	0.000841583
KIAA0232	9778	-0.468194	0.0456186	0.759526	7.86053e-10	YES
PTPRE	5791	-0.466051	0.0234556	0.817474	0.000395982	YES	YES
CD164	8763	0.462794	0.0479136	-0.548979	0.0231683	YES
GNG11	2791	-0.458377	0.0205674	3.57698	2.53698e-17
PPP3CC	5533	-0.45292	0.0217021	0.444165	0.0136629
KAT2B	8850	-0.451672	0.0320576	0.348022	0.0215044	YES	YES
GRAMD1B	57476	-0.450733	0.0276468	0.286067	0.0304741	YES
ABHD4	63874	0.441594	0.0359632	-0.388545	0.045982
GNPTAB	79158	-0.428039	0.0456186	1.51506	1.30828e-13
HDHD1A	8226	0.426369	0.0342275	-0.776345	8.42109e-05
GCH1	2643	0.417084	0.0243765	-0.825952	0.000264373		YES
PLXNB2	23654	0.41255	0.021505	-0.559579	0.00998675	YES
ACVR1B	91	0.412018	0.0311755	-0.786825	3.49677e-10		YES
DYNLT1	6993	0.409762	0.023752	-0.716949	1.19133e-05		YES
RASGRP2	10235	0.402507	0.0274544	-0.609436	0.000660972	YES
HTATSF1	27336	-0.389908	0.0302454	0.487057	0.0027016
AEN	64782	0.387337	0.0495317	-0.310914	0.00215537
DSG2	1829	-0.384426	0.0397852	2.4071	4.52207e-25
GAL3ST4	79690	-0.380837	0.0428194	0.48063	0.000872836
C13orf18	80183	-0.359975	0.0456186	3.31927	2.12867e-18		YES
PTPLA	9200	-0.353793	0.0495317	1.05624	1.95108e-05
BLK	640	0.343791	0.0412198	-1.44989	9.39755e-10
BEND5	79656	-0.342067	0.0456186	0.274989	0.00800598
BRP44L	51660	0.328746	0.0456186	-0.802501	9.69182e-12
